# Supplementary material for: Discovery of putative tumor suppressors from CRISPR screens reveals rewired lipid metabolism in acute myeloid leukemia cells
Source: Nat Commun. 2021 Nov 11;12:6506. doi: 10.1038/s41467-021-26867-8 (PMC8586352; doi:10.1038/s41467-021-26867-8)
Supplement: Supplementary file 3 — Supplementary Data S1 [file 41467_2021_26867_MOESM3_ESM.zip]

Archive with 2 entries (2 files):
- Mix_Z_Score_2020_Q4.txt
- __MACOSX/._Mix_Z_Score_2020_Q4.txt
