# Supplementary material for: Discovery of putative tumor suppressors from CRISPR screens reveals rewired lipid metabolism in acute myeloid leukemia cells
Source: Nat Commun. 2021 Nov 11;12:6506. doi: 10.1038/s41467-021-26867-8 (PMC8586352; doi:10.1038/s41467-021-26867-8)
Supplement: Supplementary file 4 — Supplementary Data S2 [file 41467_2021_26867_MOESM4_ESM.txt]

GENE	Count	PS_Mean_Exp	Other_Mean_Exp	PS_Median_Exp	Other_Median_Exp	PS_Mut	Other_Mut	Expression_Compare_Wilcox_Test_p	Mutations_Compare_Fisher_Test_p
ABI1	1	NaN	4.6668	NA	4.67835	0.00000	0.019827	NA	2.104e-02
ACVR2A	2	2.11437	2.0553	2.11437	2.04614	0.00000	0.044665	4.401e-01	2.156e-03
AMER1	1	2.11770	1.8510	2.11770	1.81967	0.00000	0.049566	2.619e-01	5.074e-02
APC	4	2.95994	2.8161	2.95994	2.79390	0.00000	0.144279	3.847e-01	4.660e-04
ARHGEF12	1	NaN	4.3516	NA	4.46598	0.00000	0.042131	NA	4.332e-02
ARID1A	9	4.92797	4.8592	5.14998	4.88142	0.00000	0.147685	3.444e-01	4.581e-08
ARID2	3	3.13444	3.1441	3.13444	3.09592	0.00000	0.062112	5.283e-01	2.674e-04
ARNT	33	4.28678	4.4276	4.35189	4.41007	0.00000	0.023226	7.919e-01	5.338e-46
ATM	12	4.67240	4.2735	4.98732	4.26978	0.00000	0.150754	9.805e-02	2.343e-10
ATRX	3	4.06185	3.9337	3.62644	3.94486	0.00000	0.098137	4.902e-01	1.011e-03
AXIN1	13	4.04176	4.1092	3.95884	4.14568	0.00000	0.044025	7.418e-01	2.116e-17
BAP1	2	5.59560	5.3039	5.59560	5.37348	0.00000	0.034739	2.024e-01	1.334e-03
BAX	7	7.07496	7.2422	7.44518	7.25616	0.00000	0.017478	6.818e-01	2.675e-12
BCL10	3	3.23141	3.3099	3.25550	3.22033	0.00000	0.011180	5.428e-01	2.512e-06
BCOR	18	4.36559	4.1077	4.14034	4.04133	0.05556	0.068354	9.506e-02	2.756e-18
BCORL1	2	1.61616	2.3910	1.61616	2.36457	0.00000	0.063275	9.223e-01	4.227e-03
BMPR1A	2	1.26696	3.0014	1.26696	3.07039	0.00000	0.021092	9.867e-01	5.245e-04
BTG1	1	6.45154	4.6268	6.45154	4.56682	0.00000	0.011152	5.863e-02	1.238e-02
CASP8	4	5.24954	4.3513	5.33414	4.55643	0.00000	0.053483	2.844e-02	1.012e-05
CBFB	21	5.20347	5.5070	4.97085	5.53325	0.00000	0.002541	9.686e-01	1.478e-39
CBL	1	2.62059	3.2303	2.62059	3.24184	0.00000	0.028501	8.653e-01	2.970e-02
CCDC6	4	3.52406	3.9782	3.52406	3.93876	0.00000	0.009950	8.142e-01	2.808e-08
CCNB1IP1	1	NaN	5.5093	NA	5.47703	0.00000	0.017348	NA	1.856e-02
CCNC	7	5.13085	5.5587	5.08148	5.56423	0.00000	0.004994	9.790e-01	7.592e-15
CDH1	3	7.20574	3.1660	7.20574	1.70487	0.00000	0.038509	9.761e-02	6.832e-05
CDKN1A	74	7.27332	4.8864	7.14636	5.00427	0.00000	0.024523	5.804e-23	4.344e-88
CDKN1B	6	4.65814	4.8463	4.76746	4.79986	0.00000	0.013716	5.597e-01	3.262e-11
CDKN2A	11	5.54708	3.8469	5.07553	4.23419	0.00000	0.125471	1.185e-01	2.111e-10
CDKN2C	25	6.27576	4.3325	6.32643	4.47184	0.00000	0.014049	1.388e-09	2.799e-39
CEBPA	1	0.00000	0.5802	0.00000	0.17632	0.00000	0.029740	9.074e-01	3.094e-02
CHD2	1	3.72901	4.5235	3.72901	4.51033	0.00000	0.057001	9.163e-01	5.817e-02
CHEK2	26	4.25563	4.3224	4.03502	4.36912	0.00000	0.025575	7.656e-01	8.676e-37
CIC	2	4.42084	4.6032	4.42084	4.60585	0.00000	0.098015	6.579e-01	9.938e-03
CIITA	1	0.12433	1.0807	0.12433	0.47508	0.00000	0.057001	9.175e-01	5.817e-02
CNBP	1	8.61327	8.2866	8.61327	8.28258	0.00000	0.006196	1.739e-01	7.426e-03
CPEB3	1	0.68706	0.7571	0.68706	0.66903	0.00000	0.033457	4.720e-01	3.465e-02
CREBBP	8	3.81395	3.9807	4.10027	4.01122	0.12500	0.125000	7.468e-01	4.275e-06
CUL3	3	5.66825	5.6739	5.88264	5.68566	0.00000	0.027329	4.071e-01	2.626e-05
CUX1	7	4.72150	4.8909	4.63923	4.89191	0.14286	0.118602	7.728e-01	2.101e-05
CYLD	1	4.64674	3.2855	4.64674	3.25701	0.00000	0.032218	7.031e-02	3.342e-02
DAXX	1	NaN	5.9051	NA	5.90977	0.00000	0.037175	NA	3.837e-02
DDX3X	2	6.74476	6.9162	6.74476	6.97825	0.00000	0.048387	7.347e-01	2.515e-03
DNMT3A	2	2.19280	3.2824	2.19280	3.25248	0.00000	0.050868	8.281e-01	2.770e-03
EP300	32	3.76573	3.9313	3.77872	4.00180	0.09375	0.140464	9.777e-01	1.237e-20
EPAS1	1	3.85100	4.0811	3.85100	4.49953	0.00000	0.040892	6.411e-01	4.208e-02
ETV6	2	4.15013	2.7435	4.15013	2.74846	0.00000	0.029777	1.588e-02	9.968e-04
EZH2	10	4.97030	5.1862	5.17831	5.24223	0.00000	0.036341	7.669e-01	2.057e-14
FBXO11	14	4.77538	4.8386	4.80735	4.84147	0.00000	0.031486	6.414e-01	2.913e-20
FBXW7	16	3.29510	3.4380	3.24219	3.37573	0.00000	0.069444	6.244e-01	2.357e-18
FLCN	5	4.67051	4.1896	4.67051	4.11145	0.00000	0.031133	3.395e-01	5.027e-08
FOXO1	1	NaN	1.8577	NA	1.75702	1.00000	0.024783	NA	1.000e+00
FOXO3	1	4.72465	3.4593	4.72465	3.47249	0.00000	0.023544	6.348e-02	2.475e-02
FUS	1	9.20962	8.5195	9.20962	8.60314	0.00000	0.027261	8.604e-02	2.847e-02
IKZF1	1	4.97957	0.6959	4.97957	0.05658	0.00000	0.039653	6.419e-02	4.084e-02
IRF4	1	6.09403	0.7019	6.09403	0.11103	0.00000	0.022305	5.785e-02	2.351e-02
JAK1	6	5.37699	5.2510	5.15770	5.23994	0.00000	0.051122	4.316e-01	2.830e-08
KDM5C	5	5.15837	5.1258	4.92695	5.16189	0.20000	0.034869	6.121e-01	9.915e-06
KDM6A	5	3.88339	3.5840	3.87971	3.56316	0.00000	0.067248	1.608e-01	1.766e-06
KEAP1	61	5.55440	5.5445	5.61353	5.56833	0.03279	0.080321	4.501e-01	2.646e-53
KLF6	6	5.26886	5.0367	5.37772	5.05550	0.00000	0.013716	2.848e-01	3.262e-11
KMT2C	5	3.54107	3.6190	3.14893	3.60763	0.00000	0.216687	6.802e-01	5.107e-04
KMT2D	1	5.30743	4.6513	5.30743	4.70044	0.00000	0.226766	1.293e-01	2.277e-01
LRIG3	1	3.37295	2.6024	3.37295	2.69153	0.00000	0.040892	2.220e-01	4.208e-02
LZTR1	13	4.68343	4.8271	4.85049	4.81147	0.00000	0.055346	6.281e-01	2.685e-16
MAP2K4	1	5.14119	3.6449	5.14119	3.72247	0.00000	0.018587	4.486e-02	1.980e-02
MED12	3	3.52108	3.8649	3.46728	3.85798	0.00000	0.079503	7.236e-01	5.469e-04
MEN1	5	4.92658	4.9062	4.68069	4.92884	0.00000	0.024907	6.201e-01	1.874e-08
MYH9	7	7.36890	7.3627	7.58390	7.34704	0.00000	0.091136	3.295e-01	7.309e-08
NCOR1	3	5.03326	5.3536	5.09592	5.35014	0.00000	0.069565	8.644e-01	3.711e-04
NF1	21	3.92695	4.0229	4.12895	4.07852	0.09524	0.125794	6.436e-01	5.813e-15
NF2	132	4.62709	4.1994	4.71425	4.11437	0.01515	0.044379	8.713e-06	8.977e-118
NOTCH1	1	3.97728	2.8081	3.97728	2.88362	0.00000	0.114002	1.141e-01	1.151e-01
NOTCH2	3	5.56370	4.4290	5.56370	4.58556	0.00000	0.064596	1.409e-01	2.995e-04
PALB2	1	3.38543	3.5279	3.38543	3.53481	0.00000	0.042131	6.788e-01	4.332e-02
PBRM1	6	4.13656	4.0954	3.88780	4.14934	0.00000	0.071072	5.724e-01	1.791e-07
PIK3R1	11	4.35372	3.0107	4.51665	2.92220	0.00000	0.040151	4.033e-05	2.565e-15
PPP2R1A	2	6.40817	6.8722	6.40817	6.88215	0.00000	0.031017	6.912e-01	1.077e-03
PRDM1	2	2.52607	1.1158	2.52607	0.75702	0.00000	0.028536	7.989e-02	9.202e-04
PRF1	1	0.00000	0.2384	0.00000	0.02857	0.00000	0.026022	8.966e-01	2.723e-02
PRKAR1A	4	7.30489	6.7748	6.81362	6.76586	0.00000	0.013682	4.465e-01	7.743e-08
PTEN	206	4.51006	4.2835	4.44526	4.43463	0.01456	0.157807	7.527e-02	2.122e-111
PTPN13	1	6.62454	2.8274	6.62454	2.96717	0.00000	0.110285	4.533e-02	1.114e-01
PTPRC	12	2.59998	0.7426	1.63641	0.12433	0.16667	0.064070	9.192e-02	1.708e-10
PTPRD	1	0.00000	0.9731	0.00000	0.17632	0.00000	0.099133	9.357e-01	1.002e-01
PTPRK	1	4.75542	4.0896	4.75542	4.46074	0.00000	0.065675	3.797e-01	6.683e-02
QKI	1	4.77768	5.1860	4.77768	5.47735	0.00000	0.022305	7.788e-01	2.351e-02
RB1	35	4.17769	3.9911	4.26053	4.08831	0.05714	0.089263	2.129e-01	6.147e-30
RHOA	1	7.77992	8.3139	7.77992	8.37269	0.00000	0.030979	8.642e-01	3.218e-02
RUNX1	13	NaN	NaN	NA	NA	0.00000	0.037736	NA	4.011e-18
SETD1B	1	2.82579	2.9034	2.82579	2.90881	0.00000	0.109046	5.727e-01	1.101e-01
SETD2	1	4.49057	4.0432	4.49057	4.08491	0.00000	0.076828	1.464e-01	7.797e-02
SH2B3	2	4.82342	3.2371	4.82342	3.10936	0.00000	0.022333	4.165e-02	5.828e-04
SMAD3	3	5.28778	4.6348	5.36877	4.80012	0.00000	0.012422	2.107e-01	3.265e-06
SMAD4	8	3.71528	4.3459	3.99458	4.54473	0.00000	0.065000	9.872e-01	5.879e-10
SMARCA4	2	5.58075	5.9849	5.58075	6.08215	0.00000	0.120347	8.005e-01	1.488e-02
SMARCD1	6	5.82220	5.8959	5.87012	5.88679	0.00000	0.011222	6.343e-01	1.319e-11
SMARCE1	3	7.52113	6.9199	7.52113	6.91361	0.00000	0.014907	1.056e-01	5.194e-06
SOCS1	1	2.61353	1.2074	2.61353	0.90304	0.00000	0.016109	8.216e-02	1.733e-02
SPEN	2	4.85000	4.7581	4.85000	4.79961	0.00000	0.137717	4.620e-01	1.941e-02
STAG2	10	5.21039	5.1589	5.09255	5.19298	0.00000	0.060150	5.050e-01	1.688e-12
STK11	10	5.14570	4.9975	5.22805	5.13545	0.00000	0.057644	3.148e-01	1.152e-12
SUFU	10	2.58606	2.5631	2.55806	2.54967	0.00000	0.015038	3.540e-01	2.092e-17
SUZ12	1	3.26754	4.6636	3.26754	4.67356	0.00000	0.039653	9.517e-01	4.084e-02
TBL1XR1	2	4.79183	4.9335	4.79183	4.90593	0.00000	0.019851	6.335e-01	4.693e-04
TCF3	1	5.61912	6.0508	5.61912	5.99254	0.00000	0.039653	7.198e-01	4.084e-02
TENT5C	4	5.78430	0.9042	5.95385	0.37851	0.00000	0.014925	4.189e-04	1.032e-07
TGFBR2	6	4.53865	3.9831	4.76722	4.34341	0.00000	0.032419	2.816e-01	2.389e-09
TNFAIP3	1	3.36737	3.1387	3.36737	3.05137	0.00000	0.033457	3.932e-01	3.465e-02
TP53	143	5.38126	4.9314	5.45890	5.42139	0.08392	0.783459	1.174e-01	7.811e-05
TRIM33	1	4.83744	3.8108	4.83744	3.79597	0.00000	0.034696	6.474e-02	3.589e-02
TSC1	85	3.60562	3.3944	3.53232	3.37573	0.01176	0.033195	1.407e-03	9.196e-91
TSC2	81	5.05233	4.9216	5.05311	4.93216	0.02469	0.077029	3.380e-02	1.114e-69
UBR5	1	6.34181	5.7284	6.34181	5.71809	0.00000	0.100372	1.180e-01	1.015e-01
WT1	5	3.15954	0.9368	2.76977	0.18903	0.00000	0.022416	9.661e-04	1.187e-08
ZBTB16	4	0.02481	0.2300	0.02132	0.00000	0.00000	0.033582	4.353e-01	1.785e-06
ZNRF3	1	NaN	2.4056	NA	2.33342	0.00000	0.042131	NA	4.332e-02
