# Supplementary material for: Discovery of putative tumor suppressors from CRISPR screens reveals rewired lipid metabolism in acute myeloid leukemia cells
Source: Nat Commun. 2021 Nov 11;12:6506. doi: 10.1038/s41467-021-26867-8 (PMC8586352; doi:10.1038/s41467-021-26867-8)
Supplement: Supplementary file 5 — Supplementary Data S3 [file 41467_2021_26867_MOESM5_ESM.csv]

	GENE1	GENE2	Fishers_Test_p	Fishers_Test_FDR
1	ACACA	CERS6	4.56658246193041e-08	3.10958692795676e-05
2	ACACA	CHP1	2.83638662231705e-10	4.27305409767049e-07
3	ACACA	FASN	8.50915986695117e-10	1.0496850283408e-06
4	ACACA	GPAT4	8.50915986695117e-10	1.0496850283408e-06
5	ACACA	GPI	1.82493115279877e-07	9.73883948990131e-05
6	ACACA	PCGF1	1.82493115279877e-07	9.73883948990131e-05
7	AHR	AMOTL2	1.05968240394019e-07	6.7818080344798e-05
8	AHR	ARNT	4.13343415857581e-24	7.81843663799235e-20
9	AHR	BICRA	8.23081053918422e-08	5.3685067545922e-05
10	AHR	FRYL	1.03705866625137e-08	9.10024325298804e-06
11	AHR	KIRREL1	6.71551175019069e-09	6.35123254614145e-06
12	AHR	MAP4K4	1.77804480330693e-07	9.73883948990131e-05
13	AHR	NF2	1.39898634513544e-08	1.13951119354295e-05
14	AHR	PDCD10	3.75750157288079e-07	0.000180186489510122
15	AHR	PTPN14	2.66548369480805e-08	2.10074667717288e-05
16	AHR	TAOK1	1.56371383275487e-12	5.11923823140112e-09
17	AJUBA	SS18	2.54537335486732e-06	0.000941987344433027
18	AMBRA1	CDKN1A	1.98163077434127e-07	0.000105420280156488
19	AMOTL2	ARHGAP35	1.4360158421038e-06	0.000575203747991487
20	AMOTL2	FRYL	2.09559017645863e-10	3.92027350856715e-07
21	AMOTL2	KEAP1	5.38818785526838e-07	0.00023763304345323
22	AMOTL2	KIRREL1	1.98965744161319e-16	1.53959692832028e-12
23	AMOTL2	MAP4K4	7.20626941003977e-09	6.7404751609205e-06
24	AMOTL2	NF2	3.21576283380962e-22	4.97671456160377e-18
25	AMOTL2	PDCD10	2.25295424049794e-07	0.000115684037498393
26	AMOTL2	PTEN	8.87100611227024e-09	8.1466568541427e-06
27	AMOTL2	PTPN14	7.99565922829299e-09	7.3975491542809e-06
28	AMOTL2	RNF146	5.17003927088007e-11	1.18936054772641e-07
29	AMOTL2	SAV1	1.50301882763134e-07	8.88430253960584e-05
30	AMOTL2	STK24	3.49947530600205e-07	0.000169243374486524
31	AMOTL2	TAOK1	3.36612358113807e-13	1.27341203101916e-09
32	APC	CCDC6	1.82493115279877e-07	9.73883948990131e-05
33	APC	FBXO42	1.5923474497688e-06	0.00061468222326268
34	ARHGAP35	CAND1	1.62505437484805e-07	9.53940539850457e-05
35	ARHGAP35	KIRREL1	6.78890608486855e-09	6.38517246554521e-06
36	ARHGAP35	NF2	4.10182471560711e-10	6.05062688340856e-07
37	ARHGAP35	NRP1	1.88611396524239e-11	4.72183083804418e-08
38	ARHGAP35	PDCD10	3.3038458904071e-07	0.00016023746695138
39	ARHGAP35	PTPN14	1.02083942026391e-11	2.67359414689303e-08
40	ARHGAP35	RNF146	7.77521207842427e-07	0.000336799237501942
41	ARHGAP35	TAOK1	3.35488988082513e-09	3.46135171970998e-06
42	ARID2	PBRM1	2.28329123096524e-07	0.000115684037498393
43	ARIH2	CUL5	1.20397512111212e-13	5.53945699236872e-10
44	ARIH2	NF2	8.90104428481956e-09	8.1466568541427e-06
45	ARIH2	PTEN	3.19968483054693e-07	0.000156074941780225
46	ARIH2	UBE2F	8.62722832120378e-14	4.07962455691235e-10
47	ARNT	BICRA	5.02018696449785e-07	0.000221978324178768
48	ARNT	FRYL	9.44980526806372e-09	8.60265801932671e-06
49	ARNT	KIRREL1	2.09794862600746e-06	0.000804383743912174
50	ARNT	PTPN14	2.84288633367573e-07	0.0001390694246838
51	ARNT	TAOK1	3.62279300392717e-07	0.000174217454750436
52	ATM	CDKN1A	1.31848157169453e-09	1.53734951259582e-06
53	ATM	CHEK2	1.07912813251476e-08	9.42084393675811e-06
54	ATM	TP53	6.37817977794219e-10	9.04829843898139e-07
55	ATM	TP53BP1	1.15021535965727e-08	9.88929605891993e-06
56	BAX	PMAIP1	1.5923474497688e-06	0.00061468222326268
57	BICRA	BRD9	1.41132299191663e-13	6.00644952129797e-10
58	BIRC6	PFKP	1.1416456154826e-07	6.84328109145418e-05
59	BRD9	SMARCD1	1.51189509168427e-06	0.000602761060487034
60	CAB39	FRYL	9.15624643324672e-13	3.24733909960456e-09
61	CAB39	PDCD10	5.13449905278375e-12	1.48148573008423e-08
62	CAB39	TAOK1	2.65183534311965e-08	2.09971089056426e-05
63	CAND1	KIRREL1	1.01707706973751e-09	1.21079113317367e-06
64	CAND1	MAP4K4	4.15079520503748e-07	0.00019201488383825
65	CAND1	PTPN14	1.48809041784119e-06	0.000594663287257305
66	CAND1	SAV1	4.90443479332075e-07	0.000217992522578525
67	CAND1	TAOK1	5.38779809601172e-09	5.21134770836734e-06
68	CBFB	RUNX1	5.59491418118238e-11	1.20713778259191e-07
69	CCDC6	FBXO42	1.98547063562195e-09	2.11052823659987e-06
70	CDKN1A	CHEK2	2.33599176508525e-14	1.28280611006791e-10
71	CDKN1A	FBXO42	4.14037510363885e-08	3.10958692795676e-05
72	CDKN1A	TP53	5.32071074007402e-42	4.5288825677362e-37
73	CDKN1A	TP53BP1	1.88287717450788e-09	2.11052823659987e-06
74	CDKN1A	USP28	1.63626006770855e-15	1.21108856037579e-11
75	CDKN2A	TP53	2.15659787764483e-07	0.000114370902273752
76	CENPM	CENPQ	1.53673626918791e-11	3.90459456002199e-08
77	CENPM	DYRK1B	2.54537335486732e-06	0.000941987344433027
78	CENPM	HMGN5	1.97756826493289e-08	1.58053197722589e-05
79	CENPM	HR	3.97094127124386e-09	3.99998318491994e-06
80	CENPM	IDO1	2.54537335486732e-06	0.000941987344433027
81	CENPM	JADE2	2.54537335486732e-06	0.000941987344433027
82	CENPM	KDM6B	2.54537335486732e-06	0.000941987344433027
83	CENPM	MBD1	1.37328609523821e-07	8.17422138842561e-05
84	CENPM	MBD2	2.54537335486732e-06	0.000941987344433027
85	CENPM	NSD3	6.39321544670262e-07	0.000278351771044723
86	CENPM	RBP2	1.97756826493289e-08	1.58053197722589e-05
87	CENPM	RBPMS	4.1229394398094e-10	6.05062688340856e-07
88	CENPM	RLIM	2.54537335486732e-06	0.000941987344433027
89	CENPM	SAP30L	1.18166520608565e-10	2.33909253515346e-07
90	CENPM	SKOR2	3.97094127124386e-09	3.99998318491994e-06
91	CENPM	SMAP2	2.54537335486732e-06	0.000941987344433027
92	CENPM	USP11	6.39321544670262e-07	0.000278351771044723
93	CENPM	ZBTB16	2.54537335486732e-06	0.000941987344433027
94	CENPM	ZFPM2	3.97094127124386e-09	3.99998318491994e-06
95	CENPO	CENPQ	1.36997473857914e-06	0.000551345199992337
96	CENPO	HMGN5	1.14164561548262e-07	6.84328109145418e-05
97	CENPO	IDO1	4.56658246193043e-08	3.10958692795676e-05
98	CENPO	KDM5B	1.14164561548261e-08	9.86544076128413e-06
99	CENPO	MBD1	3.99575965418914e-07	0.000185346632286251
100	CENPO	RBP2	1.14164561548262e-07	6.84328109145418e-05
101	CENPO	RBPMS	3.99575965418914e-07	0.000185346632286251
102	CENPO	SAP30L	2.28329123096524e-07	0.000115684037498393
103	CENPO	ZBTB16	4.56658246193043e-08	3.10958692795676e-05
104	CENPQ	HMGN5	8.89016702517284e-11	1.80169818297301e-07
105	CENPQ	HR	1.19128238137316e-08	9.89264134026541e-06
106	CENPQ	IDO1	1.19128238137316e-08	9.89264134026541e-06
107	CENPQ	KDM5B	1.36997473857914e-06	0.000551345199992337
108	CENPQ	KDM5C	5.92085123876511e-08	3.96827571449771e-05
109	CENPQ	KDM6B	1.19128238137316e-08	9.89264134026541e-06
110	CENPQ	MAPK8	1.36997473857914e-06	0.000551345199992337
111	CENPQ	MBD1	1.84760190305071e-09	2.11052823659987e-06
112	CENPQ	MED23	1.27421672918822e-06	0.000521436440168476
113	CENPQ	NSD3	1.36997473857914e-06	0.000551345199992337
114	CENPQ	PTGS2	1.36997473857914e-06	0.000551345199992337
115	CENPQ	RBP2	8.89016702517284e-11	1.80169818297301e-07
116	CENPQ	RBPMS	3.85835175997712e-12	1.14818361779629e-08
117	CENPQ	RLIM	1.19128238137316e-08	9.89264134026541e-06
118	CENPQ	SAP30L	5.3064222355733e-10	7.6554584380937e-07
119	CENPQ	SMAP2	1.19128238137316e-08	9.89264134026541e-06
120	CENPQ	SND1	1.76564252715839e-07	9.73883948990131e-05
121	CENPQ	USP11	1.36997473857914e-06	0.000551345199992337
122	CENPQ	ZBTB16	1.19128238137316e-08	9.89264134026541e-06
123	CENPQ	ZFPM2	1.19128238137316e-08	9.89264134026541e-06
124	CERS6	CHP1	1.14164561548262e-07	6.84328109145418e-05
125	CERS6	FASN	2.28329123096524e-07	0.000115684037498393
126	CERS6	GPAT4	2.28329123096524e-07	0.000115684037498393
127	CHEK2	TP53	3.72414817765501e-21	5.28320074309399e-17
128	CHEK2	USP28	5.61002893311432e-08	3.78979716451448e-05
129	CHP1	FASN	4.24611310773735e-09	4.130521777193e-06
130	CHP1	GPAT4	4.24611310773735e-09	4.130521777193e-06
131	CHP1	GPI	4.55807330206347e-07	0.000203660936128632
132	CHP1	PCGF1	4.55807330206347e-07	0.000203660936128632
133	CRYBG1	JADE2	4.56658246193043e-08	3.10958692795676e-05
134	CRYBG1	SAP30L	2.28329123096524e-07	0.000115684037498393
135	CTNNA1	CTNND1	2.8080227560939e-08	2.20288738205715e-05
136	CUL5	KEAP1	2.26161646804407e-06	0.000862785000053024
137	CUL5	UBE2F	1.63171460743388e-13	6.61372780740748e-10
138	CYRIB	FLCN	3.82929127664278e-07	0.000183113266789483
139	CYRIB	FRYL	1.6848228263577e-08	1.36579761270395e-05
140	CYRIB	KIRREL1	2.42666827561831e-07	0.000122220798984662
141	CYRIB	MAP4K4	1.53758088650728e-10	2.96349216943509e-07
142	CYRIB	PDCD10	2.34230742721693e-06	0.000888073601736529
143	CYRIB	PTPN14	1.1012675995611e-07	6.84328109145418e-05
144	CYRIB	RNF146	2.17972264616421e-07	0.000115238280867208
145	CYRIB	TAOK1	1.04482355991484e-10	2.09254804171368e-07
146	DEPDC5	NPRL2	8.361412635465e-25	1.77926680176377e-20
147	DEPDC5	TSC1	5.94574100314392e-12	1.68696527568535e-08
148	DEPDC5	TSC2	7.92323872121552e-08	5.18777102671094e-05
149	DMRT2	IGFL1	7.28605516165002e-08	4.80755382363819e-05
150	DMRT2	ZNF611	5.77778974772055e-07	0.000253502014302308
151	DYRK1B	RBPMS	1.5923474497688e-06	0.00061468222326268
152	EIF2AK2	IFNAR2	9.58982317005399e-07	0.000400130670876792
153	EIF2AK2	TYK2	9.58982317005399e-07	0.000400130670876792
154	EPHA2	RASA1	5.47579486351177e-08	3.71385424057685e-05
155	EPHA2	TAOK1	8.48503452504296e-08	5.5131997610886e-05
156	FASN	GPAT4	1.27129652059778e-08	1.04048285807925e-05
157	FASN	GPI	9.10763744426012e-07	0.000382826609373105
158	FASN	PCGF1	9.10763744426012e-07	0.000382826609373105
159	FLCN	RNF146	8.55843679274783e-07	0.000368849125531701
160	FRYL	KCTD5	1.07108076961366e-07	6.82908261782585e-05
161	FRYL	KEAP1	1.20295649788255e-06	0.000494653387375687
162	FRYL	KIRREL1	2.81502123394509e-14	1.48643349030306e-10
163	FRYL	MAP4K4	2.35951115077243e-06	0.000892608311695324
164	FRYL	NF2	1.22668505251204e-14	6.96086521998132e-11
165	FRYL	PDCD10	1.62751670132733e-16	1.31934253889124e-12
166	FRYL	RNF146	1.05228486359148e-07	6.75987796371164e-05
167	FRYL	STK24	4.87772902909836e-07	0.000217373057329212
168	FRYL	TAOK1	4.7736903248545e-15	2.80225498669631e-11
169	GNA13	RIC8A	6.17152488617007e-09	5.86936151129635e-06
170	GPAT4	GPI	9.10763744426012e-07	0.000382826609373105
171	GPAT4	PCGF1	9.10763744426012e-07	0.000382826609373105
172	GPI	PCGF1	1.82493115279877e-07	9.73883948990131e-05
173	H4C9	ZNF611	1.21245966005237e-06	0.00049735971732211
174	HMGN5	HR	2.83638662231702e-10	4.27305409767049e-07
175	HMGN5	IDO1	2.83638662231702e-10	4.27305409767049e-07
176	HMGN5	JADE2	4.55807330206347e-07	0.000203660936128632
177	HMGN5	KDM5B	1.1416456154826e-07	6.84328109145418e-05
178	HMGN5	KDM5C	1.13739315225557e-06	0.000469964224920825
179	HMGN5	KDM6B	2.83638662231702e-10	4.27305409767049e-07
180	HMGN5	MAPK8	1.1416456154826e-07	6.84328109145418e-05
181	HMGN5	MBD1	9.89771928802578e-09	8.82171801422176e-06
182	HMGN5	MED23	5.46956942691588e-09	5.23099787056434e-06
183	HMGN5	NSD3	1.1416456154826e-07	6.84328109145418e-05
184	HMGN5	PTGS2	1.1416456154826e-07	6.84328109145418e-05
185	HMGN5	RBP2	3.52784405760827e-13	1.3055783934587e-09
186	HMGN5	RBPMS	7.40847252097742e-12	2.00188686997002e-08
187	HMGN5	RLIM	2.83638662231702e-10	4.27305409767049e-07
188	HMGN5	SAP30L	2.11670643456497e-12	6.67295623323336e-09
189	HMGN5	SKOR2	4.55807330206347e-07	0.000203660936128632
190	HMGN5	SMAP2	2.83638662231702e-10	4.27305409767049e-07
191	HMGN5	SND1	4.24611310773735e-09	4.130521777193e-06
192	HMGN5	USP11	1.1416456154826e-07	6.84328109145418e-05
193	HMGN5	ZBTB16	2.83638662231702e-10	4.27305409767049e-07
194	HMGN5	ZFPM2	2.83638662231702e-10	4.27305409767049e-07
195	HR	IDO1	1.82493115279877e-07	9.73883948990131e-05
196	HR	KDM6B	1.82493115279877e-07	9.73883948990131e-05
197	HR	MBD1	1.5923474497688e-06	0.00061468222326268
198	HR	MED23	2.74845863702523e-07	0.00013483763819384
199	HR	NSD3	4.56658246193041e-08	3.10958692795676e-05
200	HR	RBP2	2.83638662231705e-10	4.27305409767049e-07
201	HR	RBPMS	1.98547063562195e-09	2.11052823659987e-06
202	HR	RLIM	1.82493115279877e-07	9.73883948990131e-05
203	HR	SAP30L	8.50915986695117e-10	1.0496850283408e-06
204	HR	SKOR2	1.82493115279877e-07	9.73883948990131e-05
205	HR	SMAP2	1.82493115279877e-07	9.73883948990131e-05
206	HR	SND1	9.10763744426017e-07	0.000382826609373105
207	HR	USP11	4.56658246193041e-08	3.10958692795676e-05
208	HR	ZBTB16	1.82493115279877e-07	9.73883948990131e-05
209	HR	ZFPM2	5.67277324463409e-11	1.20713778259191e-07
210	IDO1	KDM5B	4.56658246193041e-08	3.10958692795676e-05
211	IDO1	KDM5C	4.55807330206353e-07	0.000203660936128632
212	IDO1	KDM6B	1.82493115279877e-07	9.73883948990131e-05
213	IDO1	MAPK8	4.56658246193041e-08	3.10958692795676e-05
214	IDO1	MBD1	1.98547063562195e-09	2.11052823659987e-06
215	IDO1	MED23	2.74845863702523e-07	0.00013483763819384
216	IDO1	NSD3	4.56658246193041e-08	3.10958692795676e-05
217	IDO1	RBP2	2.83638662231705e-10	4.27305409767049e-07
218	IDO1	RBPMS	1.98547063562195e-09	2.11052823659987e-06
219	IDO1	RLIM	1.82493115279877e-07	9.73883948990131e-05
220	IDO1	SAP30L	8.50915986695117e-10	1.0496850283408e-06
221	IDO1	SKOR2	1.82493115279877e-07	9.73883948990131e-05
222	IDO1	SMAP2	1.82493115279877e-07	9.73883948990131e-05
223	IDO1	SND1	9.10763744426017e-07	0.000382826609373105
224	IDO1	USP11	4.56658246193041e-08	3.10958692795676e-05
225	IDO1	ZBTB16	5.67277324463409e-11	1.20713778259191e-07
226	IDO1	ZFPM2	1.82493115279877e-07	9.73883948990131e-05
227	IFNAR1	IFNAR2	2.21423836243409e-13	8.76611818296115e-10
228	IFNAR1	IRF9	4.43585751940963e-11	1.03444197352633e-07
229	IFNAR1	JAK1	1.27129652059778e-08	1.04048285807925e-05
230	IFNAR1	STAT2	4.43585751940963e-11	1.03444197352633e-07
231	IFNAR1	TYK2	2.65597891573964e-10	4.27305409767049e-07
232	IFNAR2	IRF9	9.25730127405343e-10	1.12566138549269e-06
233	IFNAR2	JAK1	2.6559789157397e-10	4.27305409767049e-07
234	IFNAR2	STAT2	1.5449972414191e-12	5.11923823140112e-09
235	IFNAR2	TYK2	2.96874566309735e-14	1.48643349030306e-10
236	IGFL1	LILRA6	1.77033306547278e-06	0.000681842578583311
237	IGFL1	ZNF611	1.13033959069537e-09	1.32706545214909e-06
238	INPPL1	KCTD5	2.38872034539388e-09	2.51016170813872e-06
239	INPPL1	PIK3R1	9.71829217272333e-10	1.17333559313172e-06
240	IRF3	STING1	2.83638662231705e-10	4.27305409767049e-07
241	IRF9	JAK1	2.96044407136889e-08	2.2804260494731e-05
242	IRF9	STAT2	1.29025859689635e-13	5.63201185900633e-10
243	IRF9	TYK2	9.25730127405343e-10	1.12566138549269e-06
244	JADE2	KDM6B	1.82493115279877e-07	9.73883948990131e-05
245	JADE2	PTGS2	4.56658246193041e-08	3.10958692795676e-05
246	JADE2	RBP2	4.55807330206353e-07	0.000203660936128632
247	JADE2	RBPMS	1.5923474497688e-06	0.00061468222326268
248	JADE2	RLIM	1.82493115279877e-07	9.73883948990131e-05
249	JADE2	SAP30L	8.50915986695117e-10	1.0496850283408e-06
250	JADE2	SMAP2	1.82493115279877e-07	9.73883948990131e-05
251	JADE2	SND1	9.10763744426017e-07	0.000382826609373105
252	JAK1	STAT2	4.43585751940963e-11	1.03444197352633e-07
253	JAK1	TYK2	2.65597891573964e-10	4.27305409767049e-07
254	KCTD5	KEAP1	8.1239785935264e-07	0.000351013609098366
255	KCTD5	NF2	1.99427543027033e-09	2.11052823659987e-06
256	KCTD5	PDCD10	7.36141658655179e-10	1.03568439175887e-06
257	KCTD5	PIK3R1	9.58412333639323e-07	0.000400130670876792
258	KCTD5	TAOK1	7.69006776054304e-13	2.78537526656129e-09
259	KCTD5	TSC1	7.9479686390126e-10	1.0496850283408e-06
260	KCTD5	TSC2	2.5589910834532e-11	6.3135131316339e-08
261	KDM5B	MBD1	3.99575965418914e-07	0.000185346632286251
262	KDM5B	RBP2	1.14164561548262e-07	6.84328109145418e-05
263	KDM5B	RBPMS	3.99575965418914e-07	0.000185346632286251
264	KDM5B	SAP30L	2.28329123096524e-07	0.000115684037498393
265	KDM5B	ZBTB16	4.56658246193043e-08	3.10958692795676e-05
266	KDM5C	KDM6B	4.55807330206347e-07	0.000203660936128632
267	KDM5C	MAPK8	1.1416456154826e-07	6.84328109145418e-05
268	KDM5C	MBD1	9.89771928802578e-09	8.82171801422176e-06
269	KDM5C	MBD2	4.55807330206347e-07	0.000203660936128632
270	KDM5C	RBP2	1.13739315225557e-06	0.000469964224920825
271	KDM5C	RBPMS	9.89771928802578e-09	8.82171801422176e-06
272	KDM5C	RLIM	4.55807330206347e-07	0.000203660936128632
273	KDM5C	SAP30L	2.27054019140343e-06	0.000862785000053024
274	KDM5C	SMAP2	4.55807330206347e-07	0.000203660936128632
275	KDM5C	SND1	2.27054019140343e-06	0.000862785000053024
276	KDM5C	ZBTB16	4.55807330206347e-07	0.000203660936128632
277	KDM6B	MAPK8	4.56658246193041e-08	3.10958692795676e-05
278	KDM6B	MBD1	1.5923474497688e-06	0.00061468222326268
279	KDM6B	MED23	2.74845863702523e-07	0.00013483763819384
280	KDM6B	PTGS2	4.56658246193041e-08	3.10958692795676e-05
281	KDM6B	RBP2	2.83638662231705e-10	4.27305409767049e-07
282	KDM6B	RBPMS	1.98547063562195e-09	2.11052823659987e-06
283	KDM6B	RLIM	5.67277324463409e-11	1.20713778259191e-07
284	KDM6B	SAP30L	8.50915986695117e-10	1.0496850283408e-06
285	KDM6B	SMAP2	5.67277324463409e-11	1.20713778259191e-07
286	KDM6B	SND1	8.50915986695117e-10	1.0496850283408e-06
287	KDM6B	ZBTB16	1.82493115279877e-07	9.73883948990131e-05
288	KDM6B	ZFPM2	1.82493115279877e-07	9.73883948990131e-05
289	KEAP1	KIRREL1	2.04566607177138e-15	1.45102503914197e-11
290	KEAP1	NF2	1.45468144660677e-13	6.03997928645242e-10
291	KEAP1	PDCD10	9.68433088300916e-12	2.57597148781242e-08
292	KEAP1	PPM1F	1.00364997373064e-06	0.000417744148968236
293	KEAP1	SUPT20H	1.56133301984488e-07	9.19706186734649e-05
294	KEAP1	TADA1	4.20503522006078e-09	4.130521777193e-06
295	KEAP1	TAF5L	4.35761594668108e-07	0.000201036072709811
296	KEAP1	TAF6L	7.55630847173941e-08	4.96662443627425e-05
297	KEAP1	TAOK1	4.16999908131645e-10	6.06738430433322e-07
298	KEAP1	TXNRD1	1.00374843878329e-08	8.89969370962044e-06
299	KIRREL1	LATS2	7.11953948816263e-11	1.49629867198377e-07
300	KIRREL1	MAP4K4	4.52874599510881e-15	2.7534128686548e-11
301	KIRREL1	NF2	6.60397857578221e-39	3.74744965608953e-34
302	KIRREL1	NRP1	1.68673811442271e-09	1.95335748059091e-06
303	KIRREL1	PDCD10	1.43737577734715e-20	1.74780787737478e-16
304	KIRREL1	PTPN14	8.39832121283687e-10	1.0496850283408e-06
305	KIRREL1	RNF146	2.81679078455447e-10	4.27305409767049e-07
306	KIRREL1	TAOK1	9.10293102531324e-24	1.54964656602522e-19
307	KIRREL1	TSC1	1.52063802449518e-06	0.000604830221350376
308	LATS2	NF2	6.55858181173993e-08	4.34438417627766e-05
309	LATS2	TAOK1	1.86197369706951e-06	0.000715519084185834
310	LZTR1	NF1	2.19145074622749e-07	0.000115499631342038
311	MAP4K4	NF2	1.2863625892794e-13	5.63201185900633e-10
312	MAP4K4	NRP1	7.80168231508702e-09	7.25752563164565e-06
313	MAP4K4	PDCD10	7.64621411029764e-11	1.58739134790321e-07
314	MAP4K4	RNF146	1.99602343859454e-09	2.11052823659987e-06
315	MAP4K4	TAOK1	1.34807915820703e-20	1.74780787737478e-16
316	MAPK8	MBD1	3.99575965418914e-07	0.000185346632286251
317	MAPK8	RBP2	1.14164561548262e-07	6.84328109145418e-05
318	MAPK8	RBPMS	3.99575965418914e-07	0.000185346632286251
319	MAPK8	RLIM	4.56658246193043e-08	3.10958692795676e-05
320	MAPK8	SAP30L	2.28329123096524e-07	0.000115684037498393
321	MAPK8	SMAP2	4.56658246193043e-08	3.10958692795676e-05
322	MAPK8	SND1	2.28329123096524e-07	0.000115684037498393
323	MAPK8	ZBTB16	4.56658246193043e-08	3.10958692795676e-05
324	MBD1	MBD2	1.5923474497688e-06	0.00061468222326268
325	MBD1	NSD3	3.99575965418913e-07	0.000185346632286251
326	MBD1	RBP2	9.89771928802574e-09	8.82171801422176e-06
327	MBD1	RBPMS	1.54932448530113e-10	2.96349216943509e-07
328	MBD1	RLIM	1.5923474497688e-06	0.00061468222326268
329	MBD1	SAP30L	2.96044407136889e-08	2.2804260494731e-05
330	MBD1	SKOR2	1.5923474497688e-06	0.00061468222326268
331	MBD1	SMAP2	1.5923474497688e-06	0.00061468222326268
332	MBD1	USP11	3.99575965418913e-07	0.000185346632286251
333	MBD1	ZBTB16	1.98547063562195e-09	2.11052823659987e-06
334	MBD1	ZFPM2	1.5923474497688e-06	0.00061468222326268
335	MBD2	RBPMS	1.5923474497688e-06	0.00061468222326268
336	MBD2	SND1	9.10763744426017e-07	0.000382826609373105
337	MED19	SUPT20H	5.74977187240386e-08	3.86884649988357e-05
338	MED19	TADA1	4.9318569558649e-07	0.000218640521025682
339	MED19	TAF5L	1.34689718389331e-07	8.04527680692147e-05
340	MED19	TAF6L	2.73561198184411e-07	0.00013483763819384
341	MED23	RBP2	5.46956942691588e-09	5.23099787056434e-06
342	MED23	RBPMS	1.11311716089368e-07	6.84328109145418e-05
343	MED23	RLIM	2.74845863702522e-07	0.00013483763819384
344	MED23	SAP30L	3.2306560139305e-08	2.47736016751113e-05
345	MED23	SMAP2	2.74845863702522e-07	0.00013483763819384
346	MED23	ZBTB16	2.74845863702522e-07	0.00013483763819384
347	MED23	ZFPM2	2.74845863702522e-07	0.00013483763819384
348	MNT	RB1	9.98694255310418e-08	6.43991345632668e-05
349	NCSTN	PSENEN	8.50915986695117e-10	1.0496850283408e-06
350	NF1	SPRED1	9.85226739812899e-10	1.18113422027316e-06
351	NF1	SPRED2	5.35461980290421e-10	7.66007610728741e-07
352	NF2	NRP1	3.10200874338471e-10	4.63222421437579e-07
353	NF2	PDCD10	4.7233323120851e-31	2.0102029987003e-26
354	NF2	PLXNA1	1.00964400856573e-08	8.90558328716037e-06
355	NF2	PPM1F	5.64990220403078e-07	0.000248531460363148
356	NF2	PTEN	3.40114122923932e-15	2.30045753771766e-11
357	NF2	PTPN14	3.25553266874756e-08	2.48524152195924e-05
358	NF2	RNF146	2.63715239263625e-13	1.02031426071097e-09
359	NF2	SAV1	6.55858181173994e-08	4.34438417627766e-05
360	NF2	TAOK1	5.28903598556417e-20	6.00256220025668e-16
361	NF2	TSC1	1.39981749642149e-06	0.000562026724813227
362	NF2	TSC2	2.05828397060635e-08	1.63735528046795e-05
363	NF2	TXNRD1	2.71144466126642e-06	0.000999102799470455
364	NPRL2	TSC1	1.05300010336678e-06	0.000437215916089625
365	NRP1	PLXNA1	4.28814912350362e-15	2.70369390440282e-11
366	NRP1	TAOK1	1.07720530685673e-09	1.2734661292921e-06
367	NSD3	RBP2	1.14164561548262e-07	6.84328109145418e-05
368	NSD3	RBPMS	3.99575965418914e-07	0.000185346632286251
369	NSD3	SAP30L	2.28329123096524e-07	0.000115684037498393
370	NSD3	SKOR2	4.56658246193043e-08	3.10958692795676e-05
371	NSD3	USP11	1.14164561548261e-08	9.86544076128413e-06
372	NSD3	ZBTB16	4.56658246193043e-08	3.10958692795676e-05
373	NSD3	ZFPM2	4.56658246193043e-08	3.10958692795676e-05
374	PAWR	ROCK2	2.38014590612887e-07	0.000120233388271737
375	PAXIP1	STAG2	2.6653576886534e-09	2.78063597836129e-06
376	PDCD10	PTEN	1.06087615903091e-11	2.73635323952707e-08
377	PDCD10	PTPN14	9.4674412060836e-08	6.12813430098421e-05
378	PDCD10	RNF146	3.3038458904071e-07	0.00016023746695138
379	PDCD10	TAOK1	1.36374604715613e-28	4.64317344167342e-24
380	PDCD10	TSC1	2.53918305404113e-06	0.000941987344433027
381	PDCD10	TSC2	5.79525179119736e-07	0.000253614520289531
382	PDHA1	PDHB	3.97094127124386e-09	3.99998318491994e-06
383	PLEKHA1	PLEKHH3	2.20964550909373e-10	4.08870883571826e-07
384	PLEKHA1	PTEN	2.6787771120753e-09	2.78063597836129e-06
385	PPM1F	PTPN14	1.49623961841951e-07	8.87504695753535e-05
386	PSENEN	TGFBR1	2.27054019140341e-06	0.000862785000053024
387	PTEN	TSC1	7.48569827879053e-17	6.37167666094092e-13
388	PTEN	TSC2	2.17051412088795e-18	2.17352730519695e-14
389	PTGS2	RBP2	1.14164561548262e-07	6.84328109145418e-05
390	PTGS2	RBPMS	3.99575965418914e-07	0.000185346632286251
391	PTGS2	RLIM	4.56658246193043e-08	3.10958692795676e-05
392	PTGS2	SAP30L	2.28329123096524e-07	0.000115684037498393
393	PTGS2	SMAP2	4.56658246193043e-08	3.10958692795676e-05
394	PTGS2	SND1	2.28329123096524e-07	0.000115684037498393
395	PTPN12	TAOK1	2.95113846716599e-08	2.2804260494731e-05
396	PTPN14	RNF146	1.80187867540901e-08	1.45376596297122e-05
397	PTPN14	SAV1	6.12262439340648e-08	4.08741602445469e-05
398	PTPN14	TAOK1	3.91190170305839e-12	1.14818361779629e-08
399	RBP2	RBPMS	7.40847252097742e-12	2.00188686997002e-08
400	RBP2	RLIM	2.83638662231702e-10	4.27305409767049e-07
401	RBP2	SAP30L	2.11670643456497e-12	6.67295623323336e-09
402	RBP2	SKOR2	4.55807330206347e-07	0.000203660936128632
403	RBP2	SMAP2	2.83638662231702e-10	4.27305409767049e-07
404	RBP2	SND1	4.24611310773735e-09	4.130521777193e-06
405	RBP2	USP11	1.1416456154826e-07	6.84328109145418e-05
406	RBP2	ZBTB16	2.83638662231702e-10	4.27305409767049e-07
407	RBP2	ZFPM2	2.83638662231702e-10	4.27305409767049e-07
408	RBPMS	RLIM	1.98547063562195e-09	2.11052823659987e-06
409	RBPMS	SAP30L	4.43585751940965e-11	1.03444197352633e-07
410	RBPMS	SKOR2	1.5923474497688e-06	0.00061468222326268
411	RBPMS	SMAP2	1.98547063562195e-09	2.11052823659987e-06
412	RBPMS	SND1	2.96044407136889e-08	2.2804260494731e-05
413	RBPMS	USP11	3.99575965418913e-07	0.000185346632286251
414	RBPMS	ZBTB16	1.98547063562195e-09	2.11052823659987e-06
415	RBPMS	ZFPM2	1.98547063562195e-09	2.11052823659987e-06
416	RLIM	SAP30L	8.50915986695117e-10	1.0496850283408e-06
417	RLIM	SMAP2	5.67277324463409e-11	1.20713778259191e-07
418	RLIM	SND1	8.50915986695117e-10	1.0496850283408e-06
419	RLIM	ZBTB16	1.82493115279877e-07	9.73883948990131e-05
420	RLIM	ZFPM2	1.82493115279877e-07	9.73883948990131e-05
421	RNF146	SAV1	3.60694418693037e-07	0.000173946671559852
422	RNF146	TAOK1	1.39519595172776e-10	2.73002963262446e-07
423	SAP30L	SKOR2	8.50915986695111e-10	1.0496850283408e-06
424	SAP30L	SMAP2	8.50915986695111e-10	1.0496850283408e-06
425	SAP30L	SND1	1.27129652059778e-08	1.04048285807925e-05
426	SAP30L	USP11	2.28329123096525e-07	0.000115684037498393
427	SAP30L	ZBTB16	8.50915986695111e-10	1.0496850283408e-06
428	SAP30L	ZFPM2	8.50915986695111e-10	1.0496850283408e-06
429	SKOR2	USP11	4.56658246193041e-08	3.10958692795676e-05
430	SKOR2	ZBTB16	1.82493115279877e-07	9.73883948990131e-05
431	SKOR2	ZFPM2	1.82493115279877e-07	9.73883948990131e-05
432	SLC44A5	TBC1D1	2.83638662231705e-10	4.27305409767049e-07
433	SMAP2	SND1	8.50915986695117e-10	1.0496850283408e-06
434	SMAP2	ZBTB16	1.82493115279877e-07	9.73883948990131e-05
435	SMAP2	ZFPM2	1.82493115279877e-07	9.73883948990131e-05
436	SND1	ZBTB16	9.10763744426012e-07	0.000382826609373105
437	SND1	ZFPM2	9.10763744426012e-07	0.000382826609373105
438	STAT2	TYK2	1.54499724141907e-12	5.11923823140112e-09
439	SUPT20H	SUPT7L	2.53383062590308e-07	0.00012724164909476
440	SUPT20H	TADA1	1.9076943715711e-18	2.02973911899236e-14
441	SUPT20H	TADA2B	1.69518496798432e-10	3.20646120233087e-07
442	SUPT20H	TAF5L	3.51346930030424e-15	2.30045753771766e-11
443	SUPT20H	TAF6L	1.17407348738403e-12	4.07897090200628e-09
444	SUPT20H	USP22	2.62209740655831e-06	0.000968276299572365
445	SUPT7L	TADA1	3.85463368512547e-08	2.92945276795098e-05
446	TADA1	TADA2B	3.92623599924082e-18	3.71325950870422e-14
447	TADA1	TAF5L	1.07600823475935e-25	3.05292229754155e-21
448	TADA1	TAF6L	7.34791196328311e-14	3.57394040280418e-10
449	TADA2B	TAF5L	5.93491675031738e-25	1.44333783986719e-20
450	TADA2B	TAF6L	2.89463198553577e-14	1.48643349030306e-10
451	TAF5L	TAF6L	6.95344511051735e-12	1.94053554399022e-08
452	TAOK1	TSC1	6.58830894636659e-07	0.000286114122906547
453	TAOK1	TSC2	1.16571681623734e-06	0.000480501132999952
454	TGFBR1	TGFBR2	4.24611310773735e-09	4.130521777193e-06
455	TP53	TP53BP1	2.788691132573e-12	8.63155679353993e-09
456	TP53	USP28	4.46289117196002e-17	3.99865653447256e-13
457	TP53BP1	USP28	3.50409038587794e-12	1.06521844808985e-08
458	TRAF2	TRAF3	1.36997473857914e-06	0.000551345199992337
459	TSC1	TSC2	1.5190624671759e-66	2.58599118162156e-61
460	USP11	ZBTB16	4.56658246193043e-08	3.10958692795676e-05
461	USP11	ZFPM2	4.56658246193043e-08	3.10958692795676e-05
462	ZBTB16	ZFPM2	1.82493115279877e-07	9.73883948990131e-05
