# Supplementary material for: Discovery of putative tumor suppressors from CRISPR screens reveals rewired lipid metabolism in acute myeloid leukemia cells
Source: Nat Commun. 2021 Nov 11;12:6506. doi: 10.1038/s41467-021-26867-8 (PMC8586352; doi:10.1038/s41467-021-26867-8)
Supplement: Supplementary file 6 — Supplementary Data S4 [file 41467_2021_26867_MOESM6_ESM.xlsx]

## Sheet: Sheet1
Gene	Rationale
ACACA	query gene
FASN	query gene
C12ORF49	query gene, SCD cluster/coessentiality network. Aregger GI.
SREBF1	query gene, SCD cluster/coessentiality network. Aregger GI.
TP53	query gene, control TSG
PTEN	query gene, control TSG
GPX4	query gene, essential
PSTK	query gene, essential, coessential with GPX4
ACACB	acetyl-CoA carboxylase B; carboyxlates acetyl-CoA to malonyl-CoA
ACAT1	acetyl-coA acetyltransferase
ACLY	ATP citrate lyase; converts cytosolic citrate to acetyl-CoA and oxaloacetate using ATP (under high glucose conditions); acetyl-CoA is an allosteric activator of pyruvate dehydrogenase kinase and pyruvate carboxylase
ACO1	Iron regulatory protein
ACSL4	ferroptosis mediator, missing in co-ess because it is on the X chromosome?
AGPAT1	FASN pathway, paralog with AGPAT2
AGPAT2	FASN pathway, more consistent with SCD 1-Acylglycerol-3-Phosphate O-Acyltransferase 2
AMFR	SCD cluster/coessentiality network
C12ORF49	SCD cluster/coessentiality network
CAPN3	Stimulates oxidative stress
CDIPT	CDP-DAG->phosphatidylinositol. messenger.
CDS2	CDP-DAG synthase 2. PA->CDP-DAG
CHP1	FASN pathway, consistent behavior as FASN, interaction with CHP1, Calcineurin Like EF-Hand Protein 1
CPT1A	Carnitine palmitoyltransferase I: mitochondrial outer membrane protein that swaps carnitine for CoA to shuttle fatty acyl chains into the mitochondrion for oxidation; inhibited by malonyl-CoA. Malonyl-CoA accumulation is a consequence of FASN LoF.
CPT2	Carnitine palmitoyltransferase II: mitochondrial inner membrane protein, part of carnitine shuttle to import fatty acids for oxidation.
CRLS1	cardiolipin synthase; CDP-DAG->cardiolipin. critical PL of mito membranes.
CYB5B	SCD cluster/coessentiality network
DERL2	UBE2G2 cluster/coessentiality network
FABP3	fatty acid binding proteins for intracellular transport. aka FABP11
FABP5	fatty acid binding proteins for intracellular transport. highly expressed.
FABP6	fatty acid binding proteins for intracellular transport. strong differential expression.
G6PD	Glucose-6-Phosphate Dehydrogenase; provides NADPH for FA synthesis (PPP)
GLS	glutamine->glutamate
GLS2	glutamine->glutamate
GLUD	glutamate->alphaKG
GOT1	glutamate from aspartate or cysteine
GOT2	glutamate from aspartate or cysteine
GPAM	GPAT1/mitochondrial
GPAT2	GPAM2/mitochondrial
GPAT3	FASN pathway, paralog with GPAT4
GPAT4	FASN pathway, consistent behavior as FASN, Glycerol-3-Phosphate Acyltransferase 4, aka AGPAT6
GPI	Behaves as TSG with FASN consistently, Glucose-6-Phosphate Isomerase
GSR	glutathione-disulfide reductase.
HMGCR	HMG-CoA reductase. Statin target.
HMGCS1	HMG-CoA synthase I
IDH1	isocitrate->alphaKG (cyto); competes with ACLY for citrate pool
IDH2	isocitrate->alphaKG (mito); does not compete with ACLY for citrate pool
IDI1	IPP isomerase. *intermediate required for Sec-tRNA biosynthesis*
IDI2	IPP isomerase.
IRF8	well-known tissue marker
KEAP1	mtor regulation
LDLR	GI in Aregger et al
LPCAT3	PC biosynthesis
MBTPS1	SCD cluster/coessentiality network
MDH1	malate dehydrogenase, cytoplasmic (alternate malate->oaa does not generate NADPH)
MDH2	malate dehydrogenase, mitochondrial (alternate malate->oaa does not generate NADPH)
ME1	malic enzyme; provides NADPH for FA biosynthesis (malate->pyruvate)
ME2	malic enzyme; provides NADPH for FA biosynthesis
MLYCD	malonyl-CoA decarboxylase; different isoforms localize to peroxisome, mitochondrion or cytosol
MPC1	mito pyruvate transporter. heterodimer
MYB	well-known tissue marker
NDUFA8	CplxI
NDUFS5	CplxI
PC	pyruvate carboxylase (preferred over malate deydrogenase due to NADPH generation by ME)
PDSS1	CoQ10/ubiquinone biosynthesis
PDSS2	CoQ10/ubiquinone biosynthesis
PEX26	PEX cluster in coessentilaity network
PEX6	PEX cluster in coessentilaity network
PGD	Phosphogluconate Dehydrogenase; provides NADPH for FA synthesis (PPP)
PGP	Behaves as TSG with FASN consistently, Phosphoglycolate Phosphatase
PISD	PtdSer decarboxylase
PLPP1	PA->DAG, thence to PtdEth/PtdCho, then PS
PLPP2	PA->DAG, thence to PtdEth/PtdCho, then PS
PMVK	phosphomevalonate kinase
PPARA	highly correlated expr w/fasn bf
PPARD	invariant expr
PPARG	expr in 3 of 4 FASNfe
PTDSS1	PtdCholine->PtdSerine
PTDSS2	PtdEth->PtdSer
RAB18	RAB18 cluster/coessentiality network
RAB3GAP1	RAB18 cluster/coessentiality network
RXRA	PPAR regulation
RXRB	PPAR regulation
SCAP	SCD cluster/coessentiality network
SCD	SCD cluster/coessentiality network
SEPSECS	Selenoprotein biosynthesis
SLC1A5	glutamine import
SLC25A11	mito malate-alphaKG antiporter
SLC27A1	fatty acid transporter
SLC27A2	fatty acid transporter
SLC27A3	fatty acid transporter
SLC27A4	fatty acid transporter
SLC27A5	fatty acid transporter
SLC3A2	xCT system (glutamate/cystine), putative GI with GPX4
SLC7A11	xCT system (glutamate/cystine), putative GI with GPX4
SQLE	squalene epoxidase. rate-limiting step in steriod biosynthesis
SREBF2	SREBPF1 paralog. GI in Aregger.
SYVN1	UBE2G2 cluster/coessentiality network
TBC1D20	RAB18 cluster/coessentiality network
TMEM41A	SCD cluster/coessentiality network
TSC1	mTOR regulation regulation
UBE2G2	UBE2G2 cluster/coessentiality network
