# Supplementary material for: Discovery of putative tumor suppressors from CRISPR screens reveals rewired lipid metabolism in acute myeloid leukemia cells
Source: Nat Commun. 2021 Nov 11;12:6506. doi: 10.1038/s41467-021-26867-8 (PMC8586352; doi:10.1038/s41467-021-26867-8)
Supplement: Supplementary file 7 — Supplementary Data S5 [file 41467_2021_26867_MOESM7_ESM.xlsx]

## Sheet: Cas12_FASN_library
GENE_1	GUIDE_1	GENE_2	GUIDE_2	Type	SGRNA_1	SGRNA_2
AARS	1	GLRA2	1	Overall_Control_Ess	AGGTCACCGTAGATGGTTCCAAT	GCCTGATTCTTGCATCATATCCT
AARS	2	GSX2	1	Overall_Control_Ess	CTGTCCAGGATGCGACGCCCTCT	ACCTGCTTCTCCGACAGGTTCAG
AARS	3	PRSS37	1	Overall_Control_Ess	CCTTGAGCAGTATTTGAGAACAC	CTGACTCATCTGTTCAGAAAGAA
ARCN1	1	SLC36A3	1	Overall_Control_Ess	GAGACCCTAAGGCTCTTCTCAAG	TCCTCTCCCCTCCAGGTCGGTCC
ARCN1	2	GLRA2	1	Overall_Control_Ess	TGTAGACTCAAGAACGTGAAGCT	GCCTGATTCTTGCATCATATCCT
ARCN1	3	SLC36A3	1	Overall_Control_Ess	GTTGCTTCAGAAGTACGCTTGCC	TCCTCTCCCCTCCAGGTCGGTCC
ATP6V1A	1	TSSK1B	1	Overall_Control_Ess	CCAGTGCGAAGTACAGGATCTCC	CTTGGCCATCAAGTACTGCCACG
ATP6V1A	2	RAX	1	Overall_Control_Ess	CCTCTAGCTCACAATGGAGGTTG	GCTTCGCCGGTGGCTGGCCCGAC
ATP6V1A	3	RAX	1	Overall_Control_Ess	ACCCTGCCTGCTCGTTCATAAAA	GCTTCGCCGGTGGCTGGCCCGAC
BUD31	1	BMP15	1	Overall_Control_Ess	TCCCCAGCTGAAACAGAACCGCA	ATGGAACACAGGGCCCAAATGGC
BUD31	2	GLRA2	1	Overall_Control_Ess	CAAGCGGAAAGCCATCAGCAGAG	GCCTGATTCTTGCATCATATCCT
BUD31	3	CXorf66	1	Overall_Control_Ess	CGCTTGTAAAAGAGGTCGAAGAT	TGTGCTGGATTGTGCGGATGCCC
CCT2	1	OPN5	1	Overall_Control_Ess	TAGATATGTCAAGGGTTCAAGAT	AGCGGGTCTCAGCTTCTTCTTTC
CCT2	2	GSX2	1	Overall_Control_Ess	CATACCTGTGACAAGAGCTAGGC	ACCTGCTTCTCCGACAGGTTCAG
CCT2	3	RNF17	1	Overall_Control_Ess	ATGAATATTGCGGGCACAACATT	CAGATCTACAATAAGCACACCAT
CCT7	1	PPP3R2	1	Overall_Control_Ess	TGGGTCTCTCCAGGATTATCAGG	ATCATTGTCAAAGTGGGAGCACA
CCT7	2	OPN5	1	Overall_Control_Ess	CACCCCCAGATCATCATTCGAGC	AGCGGGTCTCAGCTTCTTCTTTC
CCT7	3	TSSK1B	1	Overall_Control_Ess	AGCTGCAGCAAATCATCGAGCAT	CTTGGCCATCAAGTACTGCCACG
CDC16	1	GSX2	1	Overall_Control_Ess	CCTGTACATATAGGGACGCTTGT	ACCTGCTTCTCCGACAGGTTCAG
CDC16	2	RNF17	1	Overall_Control_Ess	CCGCGTAGAAGACAGATAGAACT	CAGATCTACAATAAGCACACCAT
CDC16	3	TSSK1B	1	Overall_Control_Ess	ACATCACATCACATGCTGACAGC	CTTGGCCATCAAGTACTGCCACG
CKAP5	1	GLRA2	1	Overall_Control_Ess	CTACCCCACGGGATGAATACATT	GCCTGATTCTTGCATCATATCCT
CKAP5	2	RAX	1	Overall_Control_Ess	GCTTCATCTCGAACAGCCTTCTC	GCTTCGCCGGTGGCTGGCCCGAC
CKAP5	3	C3orf30	1	Overall_Control_Ess	GGCATCCCTATCATCACAGTCCT	TGGTCAACGAGGCCATACAATCT
CPSF3	1	GPX6	1	Overall_Control_Ess	GTGTTACCATGCAGGTCACGTCC	GTGTCATTGTGTTGGCCTTTCCC
CPSF3	2	GSX2	1	Overall_Control_Ess	GTAACATATCAGCAGACGACATG	ACCTGCTTCTCCGACAGGTTCAG
CPSF3	3	BMP15	1	Overall_Control_Ess	AGTGGTAACTTCTGTCCAGACAT	ATGGAACACAGGGCCCAAATGGC
DDOST	1	GSX2	1	Overall_Control_Ess	GAGATGATTTCCCAACGATGGTT	ACCTGCTTCTCCGACAGGTTCAG
DDOST	2	SLC36A3	1	Overall_Control_Ess	ACGAGGAGAAAACGGCTGTCATT	TCCTCTCCCCTCCAGGTCGGTCC
DDOST	3	GSX2	1	Overall_Control_Ess	CGCCAGCGGACCCCGCACCTTAG	ACCTGCTTCTCCGACAGGTTCAG
DDX20	1	PPP3R2	1	Overall_Control_Ess	GCCATAGCATCAAGACGCTGATT	ATCATTGTCAAAGTGGGAGCACA
DDX20	2	PRSS37	1	Overall_Control_Ess	GCTAATGCTTTGACAAAGTACAT	CTGACTCATCTGTTCAGAAAGAA
DDX20	3	PPP3R2	1	Overall_Control_Ess	GGTACATTGGGGCTGACAGTGAC	ATCATTGTCAAAGTGGGAGCACA
DHX15	1	CXorf66	1	Overall_Control_Ess	CTGCATCTAGAGTAGCGCTCATA	TGTGCTGGATTGTGCGGATGCCC
DHX15	2	RXFP3	1	Overall_Control_Ess	GTGACAGCTATTAGTAAAGCTTC	CCGGACAAGTTGCTGGGCCGCGA
DHX15	3	OPN5	1	Overall_Control_Ess	GAATATCATAGTATCGAGGAGTA	AGCGGGTCTCAGCTTCTTCTTTC
DHX8	1	RNF17	1	Overall_Control_Ess	AGGACTGCACTAGCCCTGAAACA	CAGATCTACAATAAGCACACCAT
DHX8	2	C3orf30	1	Overall_Control_Ess	GCCAAGGCACTCTGCATCATTGC	TGGTCAACGAGGCCATACAATCT
DHX8	3	OPN5	1	Overall_Control_Ess	AGGCCGTCCATGACAATCAGATC	AGCGGGTCTCAGCTTCTTCTTTC
DPAGT1	1	NDST4	1	Overall_Control_Ess	GCAACACGACCATTGTGGTGCCC	AGGTTGGTCCAGCTCTGCACAAA
DPAGT1	2	RXFP3	1	Overall_Control_Ess	TGAAGGAGCAGTGTAAGGCATTC	CCGGACAAGTTGCTGGGCCGCGA
DPAGT1	3	RAX	1	Overall_Control_Ess	TGGCCACAGTCACCCTCATCCCG	GCTTCGCCGGTGGCTGGCCCGAC
ECD	1	RNF17	1	Overall_Control_Ess	CCTACGAGACCCTATTGACCTGC	CAGATCTACAATAAGCACACCAT
ECD	2	PRSS37	1	Overall_Control_Ess	AGATGACCAGTGGTTAGATCTCT	CTGACTCATCTGTTCAGAAAGAA
ECD	3	PPP3R2	1	Overall_Control_Ess	GGAGGTGTTCCTGCTCATATGTT	ATCATTGTCAAAGTGGGAGCACA
EIF2S1	1	RNF17	1	Overall_Control_Ess	ATGACAAGTACAAGAGACCTGGA	CAGATCTACAATAAGCACACCAT
EIF2S1	2	BMP15	1	Overall_Control_Ess	TTGATAGAACGGATACGCCTTCT	ATGGAACACAGGGCCCAAATGGC
EIF2S1	3	PPP3R2	1	Overall_Control_Ess	TCCACCCTAATGACAACCACACA	ATCATTGTCAAAGTGGGAGCACA
EIF6	1	OPN5	1	Overall_Control_Ess	ATTGACAGGAGACAGAAGAAATT	AGCGGGTCTCAGCTTCTTCTTTC
EIF6	2	OPN5	1	Overall_Control_Ess	GGTTTCTCCAGGGAACAGGCACG	AGCGGGTCTCAGCTTCTTCTTTC
EIF6	3	PPP3R2	1	Overall_Control_Ess	CCAAGCTCACCAACACCTACTGT	ATCATTGTCAAAGTGGGAGCACA
ERCC2	1	RXFP3	1	Overall_Control_Ess	ACGACAGAACCCCGACCATTGCC	CCGGACAAGTTGCTGGGCCGCGA
ERCC2	2	NDST4	1	Overall_Control_Ess	GGAAGGACGTCGATGGGAAATGC	AGGTTGGTCCAGCTCTGCACAAA
ERCC2	3	GLRA2	1	Overall_Control_Ess	TAGCTACCACTACCTCCTGGACC	GCCTGATTCTTGCATCATATCCT
GTF2B	1	C3orf30	1	Overall_Control_Ess	GTGGAGGACTACAGAGCCGGTGA	TGGTCAACGAGGCCATACAATCT
GTF2B	2	C3orf30	1	Overall_Control_Ess	GAGGTAGATTGATTCTGTCTGCC	TGGTCAACGAGGCCATACAATCT
GTF2B	3	GPX6	1	Overall_Control_Ess	TAGGGCACAGGAGCTGCAAGTTT	GTGTCATTGTGTTGGCCTTTCCC
IMP3	1	PPP3R2	1	Overall_Control_Ess	TCACTTGGGTGGACTCGTCCAAG	ATCATTGTCAAAGTGGGAGCACA
IMP3	2	RAX	1	Overall_Control_Ess	TGGAGCAAGGGCACGTACGCGTG	GCTTCGCCGGTGGCTGGCCCGAC
KIF11	1	SLC36A3	1	Overall_Control_Ess	AAGGATGTACTAACAATCAATTC	TCCTCTCCCCTCCAGGTCGGTCC
KIF11	2	GPX6	1	Overall_Control_Ess	CTTACGCAAAGATAGTGCAATTA	GTGTCATTGTGTTGGCCTTTCCC
KIF11	3	NDST4	1	Overall_Control_Ess	TCACGGGCTGCAGCAAGATCTCG	AGGTTGGTCCAGCTCTGCACAAA
LAS1L	1	GPX6	1	Overall_Control_Ess	CCATCATCCTGAGGCTCTGGTTT	GTGTCATTGTGTTGGCCTTTCCC
LAS1L	2	RAX	1	Overall_Control_Ess	GGTCAGGCAACGAACTCCCTCTG	GCTTCGCCGGTGGCTGGCCCGAC
LAS1L	3	GLRA2	1	Overall_Control_Ess	GCACCAGGACGTCATTCAAGTCC	GCCTGATTCTTGCATCATATCCT
LUC7L3	1	PPP3R2	1	Overall_Control_Ess	GACGCTCATCACGATCAGGTTCT	ATCATTGTCAAAGTGGGAGCACA
LUC7L3	2	RNF17	1	Overall_Control_Ess	CTCACCGACGTTGTGGACCTTAG	CAGATCTACAATAAGCACACCAT
LUC7L3	3	C3orf30	1	Overall_Control_Ess	CCATCAAATGGTCATCTACCCGG	TGGTCAACGAGGCCATACAATCT
MYC	1	SLC36A3	1	Overall_Control_Ess	CACAGAAACAACATCGATTTCTT	TCCTCTCCCCTCCAGGTCGGTCC
MYC	2	GSX2	1	Overall_Control_Ess	CGCGCAGCCTGGTAGGAGGCCAG	ACCTGCTTCTCCGACAGGTTCAG
MYC	3	RXFP3	1	Overall_Control_Ess	ATGAAGGTCTCGTCGTCCGGGTC	CCGGACAAGTTGCTGGGCCGCGA
NELFB	1	GSX2	1	Overall_Control_Ess	CCCACTCCTGAAGCAGTACATCC	ACCTGCTTCTCCGACAGGTTCAG
NELFB	2	GSX2	1	Overall_Control_Ess	ACCCACGTCCAGGTCGTGCAGGG	ACCTGCTTCTCCGACAGGTTCAG
NELFB	3	PPP3R2	1	Overall_Control_Ess	TCTGGTGAAGATGCCGTCCCTGC	ATCATTGTCAAAGTGGGAGCACA
NOL6	1	SLC36A3	1	Overall_Control_Ess	ATCCCACAGGTAGCCCAGAGCCT	TCCTCTCCCCTCCAGGTCGGTCC
NOL6	2	RXFP3	1	Overall_Control_Ess	AGCCATGCTGACATCCCAGAAAC	CCGGACAAGTTGCTGGGCCGCGA
NOL6	3	GSX2	1	Overall_Control_Ess	GTGGATCTTGGCTGATGTCCCAC	ACCTGCTTCTCCGACAGGTTCAG
NUP133	1	RNF17	1	Overall_Control_Ess	GGACCGTCAACTGACACAAAATC	CAGATCTACAATAAGCACACCAT
NUP133	2	TSSK1B	1	Overall_Control_Ess	GGGGAACACCAACACGAATGTTC	CTTGGCCATCAAGTACTGCCACG
NUP133	3	NDST4	1	Overall_Control_Ess	AGTCACCTACCTGAGTAGAATGT	AGGTTGGTCCAGCTCTGCACAAA
ORAOV1	1	OPN5	1	Overall_Control_Ess	ACATTCACAGATCGGGTGCTACC	AGCGGGTCTCAGCTTCTTCTTTC
ORAOV1	2	GSX2	1	Overall_Control_Ess	GCTCCATGCAGCGTGCCATGCTG	ACCTGCTTCTCCGACAGGTTCAG
ORAOV1	3	GPX6	1	Overall_Control_Ess	ATGGGGAAGGGTATCGGGAAGGC	GTGTCATTGTGTTGGCCTTTCCC
PHB2	1	RNF17	1	Overall_Control_Ess	GAGGTCTGGCCCGAATGTCATAG	CAGATCTACAATAAGCACACCAT
PHB2	2	GLRA2	1	Overall_Control_Ess	GCTTCTACAGCAGCTGTGTACTC	GCCTGATTCTTGCATCATATCCT
PHB2	3	OPN5	1	Overall_Control_Ess	TACCAAGAATTGGGCCCGCTGGG	AGCGGGTCTCAGCTTCTTCTTTC
POLR1C	1	C3orf30	1	Overall_Control_Ess	CAGAGGGCACTATCCGACCAGTG	TGGTCAACGAGGCCATACAATCT
POLR1C	2	GLRA2	1	Overall_Control_Ess	CTCCAGTGTATACCAGGCATATG	GCCTGATTCTTGCATCATATCCT
POLR1C	3	CXorf66	1	Overall_Control_Ess	CCGGTAACTATTCCGGTTATGAT	TGTGCTGGATTGTGCGGATGCCC
POLR2B	1	GLRA2	1	Overall_Control_Ess	GTCTCACAAAAATCACTGACACC	GCCTGATTCTTGCATCATATCCT
POLR2B	2	BMP15	1	Overall_Control_Ess	GTCCCCTAGAAACACATACCAGT	ATGGAACACAGGGCCCAAATGGC
POLR2B	3	RAX	1	Overall_Control_Ess	TAGGGTGCCAAGAAGAGTGCTAT	GCTTCGCCGGTGGCTGGCCCGAC
POLR2E	1	SLC36A3	1	Overall_Control_Ess	CTGACGGTGCTTCGCAGTAAGCT	TCCTCTCCCCTCCAGGTCGGTCC
POLR2E	2	RNF17	1	Overall_Control_Ess	TGCAGCAGGAGCTGCTCATCAAC	CAGATCTACAATAAGCACACCAT
POLR2E	3	RNF17	1	Overall_Control_Ess	CCTGACGGTGCTTCGCAGTAAGC	CAGATCTACAATAAGCACACCAT
POLR3C	1	NDST4	1	Overall_Control_Ess	GACATACCTGATCCAGTGATGTT	AGGTTGGTCCAGCTCTGCACAAA
POLR3C	2	NDST4	1	Overall_Control_Ess	CCGTTCAACAGAAGCTCCTCAAC	AGGTTGGTCCAGCTCTGCACAAA
POLR3C	3	RXFP3	1	Overall_Control_Ess	TTGGCAGGCCAACCTTGACAGAT	CCGGACAAGTTGCTGGGCCGCGA
PRPF19	1	RAX	1	Overall_Control_Ess	GTCGGTCCCCAATGCCTCTTGTG	GCTTCGCCGGTGGCTGGCCCGAC
PRPF19	2	RAX	1	Overall_Control_Ess	TGAGCGGCGGCTCATCGAGAAGT	GCTTCGCCGGTGGCTGGCCCGAC
PRPF19	3	GSX2	1	Overall_Control_Ess	CTTCTCCCAGGATGCAGTCATGC	ACCTGCTTCTCCGACAGGTTCAG
PSMA7	1	GPX6	1	Overall_Control_Ess	TTGCTAGCGTTATACGCAGAGCA	GTGTCATTGTGTTGGCCTTTCCC
PSMA7	2	TSSK1B	1	Overall_Control_Ess	ATGGCACTCCTAGGCTCTATCAG	CTTGGCCATCAAGTACTGCCACG
PSMA7	3	RAX	1	Overall_Control_Ess	GATGACAACGTCTGCATGGCCTT	GCTTCGCCGGTGGCTGGCCCGAC
PSMG3	1	GLRA2	1	Overall_Control_Ess	CCTCATCCTGCCCCAGAAGGACT	GCCTGATTCTTGCATCATATCCT
PSMG3	2	C3orf30	1	Overall_Control_Ess	GGAAGATGGGCACCCTGGTCTCC	TGGTCAACGAGGCCATACAATCT
PSMG3	3	PPP3R2	1	Overall_Control_Ess	GTGGTGAGCACAGGCTTGCTGAC	ATCATTGTCAAAGTGGGAGCACA
RABGGTB	1	SLC36A3	1	Overall_Control_Ess	CCTGGACAGCACTAAGAGTGTAT	TCCTCTCCCCTCCAGGTCGGTCC
RABGGTB	2	PRSS37	1	Overall_Control_Ess	GATCTATTGTTGCACAGGATTTC	CTGACTCATCTGTTCAGAAAGAA
RABGGTB	3	TSSK1B	1	Overall_Control_Ess	TAGGGGAAGCTTGATGCTATTAA	CTTGGCCATCAAGTACTGCCACG
RCC1	1	OPN5	1	Overall_Control_Ess	AGACCCAGCCTTACCCGGAAGGA	AGCGGGTCTCAGCTTCTTCTTTC
RCC1	2	GSX2	1	Overall_Control_Ess	CCTGCAGAACGACTCCTGGTCCC	ACCTGCTTCTCCGACAGGTTCAG
RCC1	3	NDST4	1	Overall_Control_Ess	ATCCTTAGGAAACGACCACTTGG	AGGTTGGTCCAGCTCTGCACAAA
RPA1	1	CXorf66	1	Overall_Control_Ess	TGTCCTAGAACATCCGTCCCATT	TGTGCTGGATTGTGCGGATGCCC
RPA1	2	BMP15	1	Overall_Control_Ess	GGTGGACGGAGCCTCTCCGTGCT	ATGGAACACAGGGCCCAAATGGC
RPA1	3	OPN5	1	Overall_Control_Ess	ACGGGGATTGATGACCTCGAGAA	AGCGGGTCTCAGCTTCTTCTTTC
RPL8	1	C3orf30	1	Overall_Control_Ess	GCTGAGCGGCACGGCTACATCAA	TGGTCAACGAGGCCATACAATCT
RPL8	2	NDST4	1	Overall_Control_Ess	TGGTACGCCCGGCCAGCCTTCAA	AGGTTGGTCCAGCTCTGCACAAA
RPL8	3	RAX	1	Overall_Control_Ess	AGAAGCGGACGGAGCTGTTCATT	GCTTCGCCGGTGGCTGGCCCGAC
RPS5	1	TSSK1B	1	Overall_Control_Ess	GCGGCATACCGCCCTGCACTGTG	CTTGGCCATCAAGTACTGCCACG
RPS5	2	PPP3R2	1	Overall_Control_Ess	CTGTCATCACCCTGTCCCAGGAT	ATCATTGTCAAAGTGGGAGCACA
RPS5	3	PPP3R2	1	Overall_Control_Ess	TTGGGCAGCAGCTGGGAAAATCA	ATCATTGTCAAAGTGGGAGCACA
SF3B3	1	CXorf66	1	Overall_Control_Ess	GCTCAAACTGAGCAGGGAGATAT	TGTGCTGGATTGTGCGGATGCCC
SF3B3	2	RNF17	1	Overall_Control_Ess	ATCTCCCCTGGAAGCCCACAAAG	CAGATCTACAATAAGCACACCAT
SF3B3	3	NDST4	1	Overall_Control_Ess	CCCTCAGGTATTGGCCATGTCAA	AGGTTGGTCCAGCTCTGCACAAA
SNRNP25	1	PPP3R2	1	Overall_Control_Ess	AGCTACGGCATCCGGAATCGAGA	ATCATTGTCAAAGTGGGAGCACA
SNRNP25	2	GLRA2	1	Overall_Control_Ess	TAGGTTACTCTGGAAGAAGTCAA	GCCTGATTCTTGCATCATATCCT
SNRNP25	3	GLRA2	1	Overall_Control_Ess	GGAGTTGACTTCTTCCAGAGTAA	GCCTGATTCTTGCATCATATCCT
SPC24	1	PRSS37	1	Overall_Control_Ess	GCAGAACCTACACGGCCGAGGGG	CTGACTCATCTGTTCAGAAAGAA
SPC24	2	PRSS37	1	Overall_Control_Ess	ACCATCCCTGGCTCACACTCATA	CTGACTCATCTGTTCAGAAAGAA
SPC24	3	C3orf30	1	Overall_Control_Ess	CCACCAAGTTAGTAAAATTGAGT	TGGTCAACGAGGCCATACAATCT
SRSF2	1	BMP15	1	Overall_Control_Ess	TTAAGAGGACACCGCTCCTTCCT	ATGGAACACAGGGCCCAAATGGC
SRSF2	2	RAX	1	Overall_Control_Ess	GATTCCCTCTTGGACACTGGGGG	GCTTCGCCGGTGGCTGGCCCGAC
SRSF2	3	SLC36A3	1	Overall_Control_Ess	CCTGCGGCTCCGGCGTCCGTAGC	TCCTCTCCCCTCCAGGTCGGTCC
TONSL	1	PRSS37	1	Overall_Control_Ess	GCTGCCAAGCGAGCCCTGAAGAA	CTGACTCATCTGTTCAGAAAGAA
TONSL	2	PRSS37	1	Overall_Control_Ess	ACCTCCAGCACGTTGCCGCTGCG	CTGACTCATCTGTTCAGAAAGAA
TONSL	3	PPP3R2	1	Overall_Control_Ess	GGGGGGTATCTTCCAGGGACACT	ATCATTGTCAAAGTGGGAGCACA
TUBGCP2	1	TSSK1B	1	Overall_Control_Ess	ACTACGCCAGCAAGGTGCTGCTG	CTTGGCCATCAAGTACTGCCACG
TUBGCP2	2	PPP3R2	1	Overall_Control_Ess	TCGTACTCCAGAAGACTTTCTAA	ATCATTGTCAAAGTGGGAGCACA
TUBGCP2	3	OPN5	1	Overall_Control_Ess	GCTGCAGAAGCTCTGGTTCTACA	AGCGGGTCTCAGCTTCTTCTTTC
VCP	1	RAX	1	Overall_Control_Ess	GCATGACACCTTCCAAGGGAGTT	GCTTCGCCGGTGGCTGGCCCGAC
VCP	2	GLRA2	1	Overall_Control_Ess	GGCCATCCATGAGGGTCAACAAC	GCCTGATTCTTGCATCATATCCT
VCP	3	GLRA2	1	Overall_Control_Ess	CCGCAGTGCTGATGGGTTACTCT	GCCTGATTCTTGCATCATATCCT
WDR3	1	OPN5	1	Overall_Control_Ess	TCTGCACCACCTGTCACAAAGCC	AGCGGGTCTCAGCTTCTTCTTTC
WDR3	2	NDST4	1	Overall_Control_Ess	ATTGATCACATCCCATACAATAA	AGGTTGGTCCAGCTCTGCACAAA
WDR3	3	CXorf66	1	Overall_Control_Ess	TCATAGGATGGAGCACTCATAGC	TGTGCTGGATTGTGCGGATGCCC
WDR43	1	RNF17	1	Overall_Control_Ess	GCCTCTACCGACGGTCACTTACG	CAGATCTACAATAAGCACACCAT
WDR43	2	C3orf30	1	Overall_Control_Ess	ATCTACAGAGTGGTGGACATGAC	TGGTCAACGAGGCCATACAATCT
WDR43	3	RXFP3	1	Overall_Control_Ess	ACAGGACATGCAACGCCAGTTTC	CCGGACAAGTTGCTGGGCCGCGA
ADH7	1	GLRA2	1	Overall_Control_Non_Ess	GCCACAGGAATCTGTCGCACAGA	GCCTGATTCTTGCATCATATCCT
ADH7	2	GSX2	1	Overall_Control_Non_Ess	CCGAGTACACAGTGGTGGATGAA	ACCTGCTTCTCCGACAGGTTCAG
ADH7	3	PRSS37	1	Overall_Control_Non_Ess	ACAGCAGCGCCATATCCAGTGGA	CTGACTCATCTGTTCAGAAAGAA
APOBEC1	1	SLC36A3	1	Overall_Control_Non_Ess	GTAGAGCAGACAGGCCTCTTTAC	TCCTCTCCCCTCCAGGTCGGTCC
APOBEC1	2	GLRA2	1	Overall_Control_Non_Ess	CCTGAGCTTCGCCAGATCTTCCG	GCCTGATTCTTGCATCATATCCT
APOBEC1	3	SLC36A3	1	Overall_Control_Non_Ess	ACCCATCCATGAGCTGCTCCATC	TCCTCTCCCCTCCAGGTCGGTCC
BMP15	1	TSSK1B	1	Overall_Control_Non_Ess	CCGCCATCATCTCCAACTAACTC	CTTGGCCATCAAGTACTGCCACG
BMP15	2	RAX	1	Overall_Control_Non_Ess	AATGATACTCATAAAAGCATTCG	GCTTCGCCGGTGGCTGGCCCGAC
BMP15	3	RAX	1	Overall_Control_Non_Ess	GTCTGAGAGGAAAGCCCAGGATC	GCTTCGCCGGTGGCTGGCCCGAC
BPIFB6	1	BMP15	1	Overall_Control_Non_Ess	GCATAACCCTCAGGGAACGTGAG	ATGGAACACAGGGCCCAAATGGC
BPIFB6	2	GLRA2	1	Overall_Control_Non_Ess	ACACAGACCCCATGCCTGTGGGC	GCCTGATTCTTGCATCATATCCT
BPIFB6	3	CXorf66	1	Overall_Control_Non_Ess	TTGCCTGCCTCGGCTGCCATCTT	TGTGCTGGATTGTGCGGATGCCC
C3orf30	1	OPN5	1	Overall_Control_Non_Ess	CCTGACATTCTGCGGTCAATCTG	AGCGGGTCTCAGCTTCTTCTTTC
C3orf30	2	GSX2	1	Overall_Control_Non_Ess	GCCAAGCTACCAACGGAGTAGCT	ACCTGCTTCTCCGACAGGTTCAG
C3orf30	3	RNF17	1	Overall_Control_Non_Ess	GATAATCTGTGTGTAATCTGCTC	CAGATCTACAATAAGCACACCAT
C8B	1	PPP3R2	1	Overall_Control_Non_Ess	GGACCCACTACATCACAGAGGCT	ATCATTGTCAAAGTGGGAGCACA
C8B	2	OPN5	1	Overall_Control_Non_Ess	AACGCAATGTCACAGAGAAAATG	AGCGGGTCTCAGCTTCTTCTTTC
C8B	3	TSSK1B	1	Overall_Control_Non_Ess	GGAAGCCCTACAATGTGGAAAGC	CTTGGCCATCAAGTACTGCCACG
CDX4	1	GSX2	1	Overall_Control_Non_Ess	GCTGCGGCACCGGCTTTCTCGCA	ACCTGCTTCTCCGACAGGTTCAG
CDX4	2	RNF17	1	Overall_Control_Non_Ess	TGCTCGACCGACTACAGCAACTT	CAGATCTACAATAAGCACACCAT
CDX4	3	TSSK1B	1	Overall_Control_Non_Ess	TCGCACTATATGGGGTATCCTCA	CTTGGCCATCAAGTACTGCCACG
CLDN17	1	GLRA2	1	Overall_Control_Non_Ess	TACAACCCAGCCATCCACATAGG	GCCTGATTCTTGCATCATATCCT
CLDN17	2	RAX	1	Overall_Control_Non_Ess	CAGGGCAGGCGGGAGAGCCAACA	GCTTCGCCGGTGGCTGGCCCGAC
CLDN17	3	C3orf30	1	Overall_Control_Non_Ess	GCCCTCTCGTTAGAGCCTGTGCA	TGGTCAACGAGGCCATACAATCT
CLRN1	1	GPX6	1	Overall_Control_Non_Ess	CATGTGCCCTCGGAGTTGTGACA	GTGTCATTGTGTTGGCCTTTCCC
CLRN1	2	GSX2	1	Overall_Control_Non_Ess	ACCCATAAACTTGTCCAGCTCCT	ACCTGCTTCTCCGACAGGTTCAG
CLRN1	3	BMP15	1	Overall_Control_Non_Ess	AAACTCTGCATGGTCCCCTAGGG	ATGGAACACAGGGCCCAAATGGC
CST9	1	GSX2	1	Overall_Control_Non_Ess	CTACATACGGTTTGGCGCAGTTG	ACCTGCTTCTCCGACAGGTTCAG
CST9	2	SLC36A3	1	Overall_Control_Non_Ess	CCTTGAACACTTTCAACGTGCAG	TCCTCTCCCCTCCAGGTCGGTCC
CST9	3	GSX2	1	Overall_Control_Non_Ess	TGTCCATGCTATCCTCCCTCCAT	ACCTGCTTCTCCGACAGGTTCAG
CXorf66	1	PPP3R2	1	Overall_Control_Non_Ess	GATGACTTGGCTGCTATGCCTTT	ATCATTGTCAAAGTGGGAGCACA
CXorf66	2	PRSS37	1	Overall_Control_Non_Ess	AGGTTAGGCACCTACCTGTAGTA	CTGACTCATCTGTTCAGAAAGAA
CXorf66	3	PPP3R2	1	Overall_Control_Non_Ess	GATATGATGGCCTAGTTAACTTT	ATCATTGTCAAAGTGGGAGCACA
DGAT2L6	1	CXorf66	1	Overall_Control_Non_Ess	GATCCCAATTGTGCGAGAATATG	TGTGCTGGATTGTGCGGATGCCC
DGAT2L6	2	RXFP3	1	Overall_Control_Non_Ess	GTACCCAAGCTGAACGCCTGCCA	CCGGACAAGTTGCTGGGCCGCGA
DGAT2L6	3	OPN5	1	Overall_Control_Non_Ess	CAATGGATCCCAGTCTATATATT	AGCGGGTCTCAGCTTCTTCTTTC
DSPP	1	RNF17	1	Overall_Control_Non_Ess	GCCAGGTCCTTCTATGTTGACAA	CAGATCTACAATAAGCACACCAT
DSPP	2	C3orf30	1	Overall_Control_Non_Ess	CTGTGTCCCCATTCCAGCCCTCA	TGGTCAACGAGGCCATACAATCT
DSPP	3	OPN5	1	Overall_Control_Non_Ess	ACCTATGCTACTATCATGATCAT	AGCGGGTCTCAGCTTCTTCTTTC
F13B	1	NDST4	1	Overall_Control_Non_Ess	GTTGGTACCCAGAATCTCCTGTA	AGGTTGGTCCAGCTCTGCACAAA
F13B	2	RXFP3	1	Overall_Control_Non_Ess	GTGTGAGAGACCATCCGTATGTG	CCGGACAAGTTGCTGGGCCGCGA
F13B	3	RAX	1	Overall_Control_Non_Ess	AATGAAGGGTGGTTCCTCACAGG	GCTTCGCCGGTGGCTGGCCCGAC
FGF4	1	RNF17	1	Overall_Control_Non_Ess	CTGCAGCCCTTCTTCACCGATGA	CAGATCTACAATAAGCACACCAT
FMR1NB	1	RNF17	1	Overall_Control_Non_Ess	GATCCTGCTGTTCGTGTGCTACT	CAGATCTACAATAAGCACACCAT
FMR1NB	2	BMP15	1	Overall_Control_Non_Ess	ACTGTTGGGCAGGATATGTCCAT	ATGGAACACAGGGCCCAAATGGC
FMR1NB	3	PPP3R2	1	Overall_Control_Non_Ess	AAAGCTTGCAATCTGAGGGAAAA	ATCATTGTCAAAGTGGGAGCACA
GABRA1	1	OPN5	1	Overall_Control_Non_Ess	GTGGGCAAGCATGGGCATCCATA	AGCGGGTCTCAGCTTCTTCTTTC
GABRA1	2	OPN5	1	Overall_Control_Non_Ess	GACGTGATCCATCTTCTGCTACA	AGCGGGTCTCAGCTTCTTCTTTC
GABRA1	3	PPP3R2	1	Overall_Control_Non_Ess	GGACCCGTTTCAGACCATGATAT	ATCATTGTCAAAGTGGGAGCACA
GFRAL	1	RXFP3	1	Overall_Control_Non_Ess	AGATCACACGGATTTCCATTTGC	CCGGACAAGTTGCTGGGCCGCGA
GFRAL	2	NDST4	1	Overall_Control_Non_Ess	CCTGAATCATTGCAGGCATCTTC	AGGTTGGTCCAGCTCTGCACAAA
GFRAL	3	GLRA2	1	Overall_Control_Non_Ess	TCTAGGAGGCACTATAGAACATT	GCCTGATTCTTGCATCATATCCT
GLRA2	1	C3orf30	1	Overall_Control_Non_Ess	TGTAGGACTACCGAGTGAATATT	TGGTCAACGAGGCCATACAATCT
GLRA2	2	C3orf30	1	Overall_Control_Non_Ess	CCTGCATTGAGGTCAAGTTTCAT	TGGTCAACGAGGCCATACAATCT
GLRA2	3	GPX6	1	Overall_Control_Non_Ess	CGATGGATGTCCAGACCTGTACA	GTGTCATTGTGTTGGCCTTTCCC
GPR50	1	PPP3R2	1	Overall_Control_Non_Ess	GTCCAGATCCTCACGTAGCAGAA	ATCATTGTCAAAGTGGGAGCACA
GPR50	2	RAX	1	Overall_Control_Non_Ess	CGAAGAGAATACTGGACCATCTT	GCTTCGCCGGTGGCTGGCCCGAC
GPR50	3	NDST4	1	Overall_Control_Non_Ess	CGATAGGCAGAGGAGGATCTGGA	AGGTTGGTCCAGCTCTGCACAAA
GPX6	1	SLC36A3	1	Overall_Control_Non_Ess	GGGTCTGCTGAGCAAAGCCAACC	TCCTCTCCCCTCCAGGTCGGTCC
GPX6	2	GPX6	1	Overall_Control_Non_Ess	GTTCACTGCAGGTATGTGTGTCC	GTGTCATTGTGTTGGCCTTTCCC
GPX6	3	NDST4	1	Overall_Control_Non_Ess	CAGGCAAGCACGTCCTGTTTGTC	AGGTTGGTCCAGCTCTGCACAAA
GSX2	1	GPX6	1	Overall_Control_Non_Ess	CCCGCGGGTGAACCATGCGCATC	GTGTCATTGTGTTGGCCTTTCCC
GSX2	2	RAX	1	Overall_Control_Non_Ess	AATCCTCCGGAGTCGAGACAGGT	GCTTCGCCGGTGGCTGGCCCGAC
GSX2	3	GLRA2	1	Overall_Control_Non_Ess	AGAACCGCCGAGTGAAGCACAAG	GCCTGATTCTTGCATCATATCCT
HTR5A	1	PPP3R2	1	Overall_Control_Non_Ess	AGGATTGCTGAGATACCCACCTC	ATCATTGTCAAAGTGGGAGCACA
HTR5A	2	RNF17	1	Overall_Control_Non_Ess	GAGACCAACCACAGCCTCGGCAA	CAGATCTACAATAAGCACACCAT
HTR5A	3	C3orf30	1	Overall_Control_Non_Ess	GATCGCGTGCGACGTGCTTTGCT	TGGTCAACGAGGCCATACAATCT
KCNK10	1	SLC36A3	1	Overall_Control_Non_Ess	GACAGAACCCGTAGCCAATCTCC	TCCTCTCCCCTCCAGGTCGGTCC
KCNK10	2	GSX2	1	Overall_Control_Non_Ess	CTATTGGACTGACTCCCGCATTG	ACCTGCTTCTCCGACAGGTTCAG
KCNK10	3	RXFP3	1	Overall_Control_Non_Ess	AATATGACACAGTACTCACTCGA	CCGGACAAGTTGCTGGGCCGCGA
KLK12	1	GSX2	1	Overall_Control_Non_Ess	AGGGCACCAGCCTGCGCTGCGGG	ACCTGCTTCTCCGACAGGTTCAG
KLK12	2	GSX2	1	Overall_Control_Non_Ess	AATGGCACTGAGTGTGGGCGTAA	ACCTGCTTCTCCGACAGGTTCAG
KLK12	3	PPP3R2	1	Overall_Control_Non_Ess	GAAGTGACCCACCATGGGGCTCA	ATCATTGTCAAAGTGGGAGCACA
MEP1A	1	SLC36A3	1	Overall_Control_Non_Ess	GTCCCACCAGATGTTCACATAAT	TCCTCTCCCCTCCAGGTCGGTCC
MEP1A	2	RXFP3	1	Overall_Control_Non_Ess	GAGAGGCTGAACCGAATGTACAA	CCGGACAAGTTGCTGGGCCGCGA
MEP1A	3	GSX2	1	Overall_Control_Non_Ess	ATACCAACCCATCAAACTGTTGA	ACCTGCTTCTCCGACAGGTTCAG
NDST4	1	RNF17	1	Overall_Control_Non_Ess	GATGTGTCAATAGGTTTAACTGT	CAGATCTACAATAAGCACACCAT
NDST4	2	TSSK1B	1	Overall_Control_Non_Ess	CTGCGCACTCAGGTTGCAAATTT	CTTGGCCATCAAGTACTGCCACG
NDST4	3	NDST4	1	Overall_Control_Non_Ess	AGTACCACATGGTTATTGCCCCT	AGGTTGGTCCAGCTCTGCACAAA
OPN5	1	OPN5	1	Overall_Control_Non_Ess	GCTGAAAAGAAAGCACGCCTACA	AGCGGGTCTCAGCTTCTTCTTTC
OPN5	2	GSX2	1	Overall_Control_Non_Ess	CGTAGGAGAACACGATCACAGCC	ACCTGCTTCTCCGACAGGTTCAG
OPN5	3	GPX6	1	Overall_Control_Non_Ess	GCTGGATCGGCTGCCGCTGGTAT	GTGTCATTGTGTTGGCCTTTCCC
PDILT	1	RNF17	1	Overall_Control_Non_Ess	GAGTCATAACGATTGGCAATGTC	CAGATCTACAATAAGCACACCAT
PDILT	2	GLRA2	1	Overall_Control_Non_Ess	AGGGCAACAGGTCAGAGCCCATC	GCCTGATTCTTGCATCATATCCT
PDILT	3	OPN5	1	Overall_Control_Non_Ess	GACGGATGGGATATCGACCTCTG	AGCGGGTCTCAGCTTCTTCTTTC
PLA2G2F	1	C3orf30	1	Overall_Control_Non_Ess	ACCAAGGCTGTCACCCCTATGTG	TGGTCAACGAGGCCATACAATCT
PLA2G2F	2	GLRA2	1	Overall_Control_Non_Ess	CTCACCGCTGCCAGCAAGGATGG	GCCTGATTCTTGCATCATATCCT
PLA2G2F	3	CXorf66	1	Overall_Control_Non_Ess	GTCCTCCCTCAGGTCTAGCCTGG	TGTGCTGGATTGTGCGGATGCCC
PNPLA5	1	GLRA2	1	Overall_Control_Non_Ess	GCTGACCCGCTGGCCTGACGGAC	GCCTGATTCTTGCATCATATCCT
PNPLA5	2	BMP15	1	Overall_Control_Non_Ess	CCTGCCCCCACTGCAGACTTCTG	ATGGAACACAGGGCCCAAATGGC
PNPLA5	3	RAX	1	Overall_Control_Non_Ess	GAAGCTGAAGTTGAAGACGTTCA	GCTTCGCCGGTGGCTGGCCCGAC
PPP3R2	1	SLC36A3	1	Overall_Control_Non_Ess	CGACATGGATAAAGATGGCTACA	TCCTCTCCCCTCCAGGTCGGTCC
PPP3R2	2	RNF17	1	Overall_Control_Non_Ess	TCCAAGTCCAACTTCTTAAACCT	CAGATCTACAATAAGCACACCAT
PPP3R2	3	RNF17	1	Overall_Control_Non_Ess	AGAAGTTGGACTTGGACAAATCA	CAGATCTACAATAAGCACACCAT
PRSS37	1	NDST4	1	Overall_Control_Non_Ess	GACTGGAGCCAAGAAAACAGTGG	AGGTTGGTCCAGCTCTGCACAAA
PRSS37	2	NDST4	1	Overall_Control_Non_Ess	GTGTACCTCAAGTCTCACTTCAA	AGGTTGGTCCAGCTCTGCACAAA
PRSS37	3	RXFP3	1	Overall_Control_Non_Ess	TTGGCTCCAGTCCAAACCTGAGA	CCGGACAAGTTGCTGGGCCGCGA
RAX	1	RAX	1	Overall_Control_Non_Ess	CCTGGACCCGGACCTCTGGTAGG	GCTTCGCCGGTGGCTGGCCCGAC
RAX	2	RAX	1	Overall_Control_Non_Ess	CCAAGGACGACGGGATCCTCGGC	GCTTCGCCGGTGGCTGGCCCGAC
RAX	3	GSX2	1	Overall_Control_Non_Ess	ACCACGTACCAGCTGCATGAGCT	ACCTGCTTCTCCGACAGGTTCAG
RD3	1	GPX6	1	Overall_Control_Non_Ess	GGCGCCCGGAATTCGGGCATGCT	GTGTCATTGTGTTGGCCTTTCCC
RD3	2	TSSK1B	1	Overall_Control_Non_Ess	TGACCGCATTGCTGCGCTCCCGC	CTTGGCCATCAAGTACTGCCACG
RNF17	1	RAX	1	Overall_Control_Non_Ess	GCTACACAGGCTTGATCTTGAAC	GCTTCGCCGGTGGCTGGCCCGAC
RNF17	2	GLRA2	1	Overall_Control_Non_Ess	GGGGATGCTGTTGCAACGTCTTT	GCCTGATTCTTGCATCATATCCT
RNF17	3	C3orf30	1	Overall_Control_Non_Ess	ATACCAACATTACAGCTGATGAG	TGGTCAACGAGGCCATACAATCT
RS1	1	PPP3R2	1	Overall_Control_Non_Ess	GTACCAGGGGTCCTCGCCTTCAT	ATCATTGTCAAAGTGGGAGCACA
RS1	2	SLC36A3	1	Overall_Control_Non_Ess	CCAGAATGCCCATATCACAAGCC	TCCTCTCCCCTCCAGGTCGGTCC
RS1	3	PRSS37	1	Overall_Control_Non_Ess	CAGTCCACGAAGAATACCAGCCC	CTGACTCATCTGTTCAGAAAGAA
RXFP3	1	TSSK1B	1	Overall_Control_Non_Ess	AAGTCAAGAGCGTTCTCCACCGC	CTTGGCCATCAAGTACTGCCACG
RXFP3	2	OPN5	1	Overall_Control_Non_Ess	TCCACCACGGTCAAGGTGATGGG	AGCGGGTCTCAGCTTCTTCTTTC
RXFP3	3	GSX2	1	Overall_Control_Non_Ess	GTCCCCGCCGCGCGGCGGTCGGC	ACCTGCTTCTCCGACAGGTTCAG
SERPINA7	1	NDST4	1	Overall_Control_Non_Ess	ATCCATCCAAGACAGAAGACAGT	AGGTTGGTCCAGCTCTGCACAAA
SERPINA7	2	CXorf66	1	Overall_Control_Non_Ess	TACCGACTTCTCCAACATTTCTG	TGTGCTGGATTGTGCGGATGCCC
SERPINA7	3	BMP15	1	Overall_Control_Non_Ess	GGGCCTGCTGCAGCACCCAAACT	ATGGAACACAGGGCCCAAATGGC
SERPINB12	1	OPN5	1	Overall_Control_Non_Ess	GAGTGAGATGGCAGCAGCACGAA	AGCGGGTCTCAGCTTCTTCTTTC
SERPINB12	2	C3orf30	1	Overall_Control_Non_Ess	CCACACGACGATTGAAAGTGTTG	TGGTCAACGAGGCCATACAATCT
SERPINB12	3	NDST4	1	Overall_Control_Non_Ess	GACAGAAAGGTGCATCCACCGTG	AGGTTGGTCCAGCTCTGCACAAA
SLC13A1	1	RAX	1	Overall_Control_Non_Ess	GCTCACAGAAGCATTGCCTCTGT	GCTTCGCCGGTGGCTGGCCCGAC
SLC13A1	2	TSSK1B	1	Overall_Control_Non_Ess	GTCGAGACCCCGGATTTGTTCCT	CTTGGCCATCAAGTACTGCCACG
SLC13A1	3	PPP3R2	1	Overall_Control_Non_Ess	AGAGCAATTCTCTTGTGCAAATT	ATCATTGTCAAAGTGGGAGCACA
SLC36A3	1	PPP3R2	1	Overall_Control_Non_Ess	GGGGATTCCATATCCCAGCAACC	ATCATTGTCAAAGTGGGAGCACA
SLC36A3	2	CXorf66	1	Overall_Control_Non_Ess	AAGGCCGTACATCGTGGCCTCTC	TGTGCTGGATTGTGCGGATGCCC
SLC36A3	3	RNF17	1	Overall_Control_Non_Ess	TACATGCTGATAATCCTGCCCTT	CAGATCTACAATAAGCACACCAT
SPEM1	1	NDST4	1	Overall_Control_Non_Ess	CCGGCACCGCTCCTCAGGCCGAA	AGGTTGGTCCAGCTCTGCACAAA
SPEM1	2	PPP3R2	1	Overall_Control_Non_Ess	CTCTACGGTAGGCTGGAAGCGGA	ATCATTGTCAAAGTGGGAGCACA
SPEM1	3	GLRA2	1	Overall_Control_Non_Ess	AGGGGCCTTTCCTCTACGGTAGG	GCCTGATTCTTGCATCATATCCT
TBXT	1	GLRA2	1	Overall_Control_Non_Ess	CAGGAGGATGTTTCCGGTGCTGA	GCCTGATTCTTGCATCATATCCT
TBXT	2	PRSS37	1	Overall_Control_Non_Ess	CAGGTGGACACAGGGTGCTGGTT	CTGACTCATCTGTTCAGAAAGAA
TBXT	3	PRSS37	1	Overall_Control_Non_Ess	GAGGTGCCCTCTCCCTCCCCTCC	CTGACTCATCTGTTCAGAAAGAA
TKTL2	1	C3orf30	1	Overall_Control_Non_Ess	GAATACCCCGACCTTTGAAGGTC	TGGTCAACGAGGCCATACAATCT
TKTL2	2	BMP15	1	Overall_Control_Non_Ess	CCTCCCACTACAACTTGGACAAT	ATGGAACACAGGGCCCAAATGGC
TKTL2	3	RAX	1	Overall_Control_Non_Ess	CTCAGGTTCAGCAAGTCAGATTC	GCTTCGCCGGTGGCTGGCCCGAC
TPH2	1	SLC36A3	1	Overall_Control_Non_Ess	CCAATCCACCAACTTCATTCTTC	TCCTCTCCCCTCCAGGTCGGTCC
TPH2	2	PRSS37	1	Overall_Control_Non_Ess	AGGACAATGTCTATCGACAGAGA	CTGACTCATCTGTTCAGAAAGAA
TPH2	3	PRSS37	1	Overall_Control_Non_Ess	AAATACTCTCGGCAAGCATGAGT	CTGACTCATCTGTTCAGAAAGAA
TRPC7	1	PPP3R2	1	Overall_Control_Non_Ess	CGGACCACCGGGATGTTGCCATA	ATCATTGTCAAAGTGGGAGCACA
TRPC7	2	TSSK1B	1	Overall_Control_Non_Ess	TCGGTGCACTCATTGCACTTGCA	CTTGGCCATCAAGTACTGCCACG
TRPC7	3	PPP3R2	1	Overall_Control_Non_Ess	GTCCGAATGCAAGGAAATCTGGG	ATCATTGTCAAAGTGGGAGCACA
TSSK1B	1	OPN5	1	Overall_Control_Non_Ess	GGAGAGGGCTCCTATGCAAAAGT	AGCGGGTCTCAGCTTCTTCTTTC
TSSK1B	2	RAX	1	Overall_Control_Non_Ess	ATTAACTCGAGGAGGTCGCCCTG	GCTTCGCCGGTGGCTGGCCCGAC
TSSK1B	3	GLRA2	1	Overall_Control_Non_Ess	CCGGGGAAGGAATTTCTCCAAGA	GCCTGATTCTTGCATCATATCCT
UBQLN3	1	GLRA2	1	Overall_Control_Non_Ess	CGTAACCCTGCCATGATGCAGGA	GCCTGATTCTTGCATCATATCCT
UBQLN3	2	OPN5	1	Overall_Control_Non_Ess	GCGGCAATCCCTTTGCCACTGCC	AGCGGGTCTCAGCTTCTTCTTTC
UBQLN3	3	NDST4	1	Overall_Control_Non_Ess	CTGAGATACCCCACAGAGAACAG	AGGTTGGTCCAGCTCTGCACAAA
FASN	1	FASN	2	Experiment_Main	CTGAGCATGCTGAACGACATCGC	CCAAGGAGGTGCGGACCGGCGGT
FASN	1	FASN	3	Experiment_Main	CTGAGCATGCTGAACGACATCGC	CCACAGGTGGGCGACCCCCAGGA
FASN	2	FASN	1	Experiment_Main	CCAAGGAGGTGCGGACCGGCGGT	CTGAGCATGCTGAACGACATCGC
FASN	2	FASN	3	Experiment_Main	CCAAGGAGGTGCGGACCGGCGGT	CCACAGGTGGGCGACCCCCAGGA
FASN	3	FASN	1	Experiment_Main	CCACAGGTGGGCGACCCCCAGGA	CTGAGCATGCTGAACGACATCGC
FASN	3	FASN	2	Experiment_Main	CCACAGGTGGGCGACCCCCAGGA	CCAAGGAGGTGCGGACCGGCGGT
ACACA	1	ACACA	2	Experiment_Main	GCTAGTACACAGCCAGGGTCAAG	ACTAGTGATCCGAGCAGCAATAA
ACACA	1	ACACA	3	Experiment_Main	GCTAGTACACAGCCAGGGTCAAG	GTCGTGATTGCTCTGTACAACGC
ACACA	2	ACACA	1	Experiment_Main	ACTAGTGATCCGAGCAGCAATAA	GCTAGTACACAGCCAGGGTCAAG
ACACA	2	ACACA	3	Experiment_Main	ACTAGTGATCCGAGCAGCAATAA	GTCGTGATTGCTCTGTACAACGC
ACACA	3	ACACA	1	Experiment_Main	GTCGTGATTGCTCTGTACAACGC	GCTAGTACACAGCCAGGGTCAAG
ACACA	3	ACACA	2	Experiment_Main	GTCGTGATTGCTCTGTACAACGC	ACTAGTGATCCGAGCAGCAATAA
PTEN	1	PTEN	2	Experiment_Main	TGTCCACCAGGGAGTAACTATTC	GTTGTGCTGAAAGACATTATGAC
PTEN	1	PTEN	3	Experiment_Main	TGTCCACCAGGGAGTAACTATTC	CTTAACTAAAGTACTCAGATATT
PTEN	2	PTEN	1	Experiment_Main	GTTGTGCTGAAAGACATTATGAC	TGTCCACCAGGGAGTAACTATTC
PTEN	2	PTEN	3	Experiment_Main	GTTGTGCTGAAAGACATTATGAC	CTTAACTAAAGTACTCAGATATT
PTEN	3	PTEN	1	Experiment_Main	CTTAACTAAAGTACTCAGATATT	TGTCCACCAGGGAGTAACTATTC
PTEN	3	PTEN	2	Experiment_Main	CTTAACTAAAGTACTCAGATATT	GTTGTGCTGAAAGACATTATGAC
TP53	1	TP53	2	Experiment_Main	ACCCATCTACAGTCCCCCTTGCC	CTTCCACTCGGATAAGATGCTGA
TP53	1	TP53	3	Experiment_Main	ACCCATCTACAGTCCCCCTTGCC	CCAACTGGCCAAGACCTGCCCTG
TP53	2	TP53	1	Experiment_Main	CTTCCACTCGGATAAGATGCTGA	ACCCATCTACAGTCCCCCTTGCC
TP53	2	TP53	3	Experiment_Main	CTTCCACTCGGATAAGATGCTGA	CCAACTGGCCAAGACCTGCCCTG
TP53	3	TP53	1	Experiment_Main	CCAACTGGCCAAGACCTGCCCTG	ACCCATCTACAGTCCCCCTTGCC
TP53	3	TP53	2	Experiment_Main	CCAACTGGCCAAGACCTGCCCTG	CTTCCACTCGGATAAGATGCTGA
GPX4	1	GPX4	2	Experiment_Main	ACGTTGTAGCCCGCGGCGAACTC	CGCCAAGGACATCGACGGGCACA
GPX4	1	GPX4	3	Experiment_Main	ACGTTGTAGCCCGCGGCGAACTC	CTTCGGTCTTGCCTCACTGGGAG
GPX4	2	GPX4	1	Experiment_Main	CGCCAAGGACATCGACGGGCACA	ACGTTGTAGCCCGCGGCGAACTC
GPX4	2	GPX4	3	Experiment_Main	CGCCAAGGACATCGACGGGCACA	CTTCGGTCTTGCCTCACTGGGAG
GPX4	3	GPX4	1	Experiment_Main	CTTCGGTCTTGCCTCACTGGGAG	ACGTTGTAGCCCGCGGCGAACTC
GPX4	3	GPX4	2	Experiment_Main	CTTCGGTCTTGCCTCACTGGGAG	CGCCAAGGACATCGACGGGCACA
PSTK	1	PSTK	2	Experiment_Main	CGAGCCAGCTGGTAGACTTCATA	GATTGTCCTCTTGAGACCTGTTT
PSTK	1	PSTK	3	Experiment_Main	CGAGCCAGCTGGTAGACTTCATA	CTGCCGCGGGGAGGCCACAGAGG
PSTK	2	PSTK	1	Experiment_Main	GATTGTCCTCTTGAGACCTGTTT	CGAGCCAGCTGGTAGACTTCATA
PSTK	2	PSTK	3	Experiment_Main	GATTGTCCTCTTGAGACCTGTTT	CTGCCGCGGGGAGGCCACAGAGG
PSTK	3	PSTK	1	Experiment_Main	CTGCCGCGGGGAGGCCACAGAGG	CGAGCCAGCTGGTAGACTTCATA
PSTK	3	PSTK	2	Experiment_Main	CTGCCGCGGGGAGGCCACAGAGG	GATTGTCCTCTTGAGACCTGTTT
SREBF1	1	SREBF1	2	Experiment_Main	GGCCCACAGAATCTCTGAAGGAT	CCTCTGTCCATAGATGGCCCTGG
SREBF1	1	SREBF1	3	Experiment_Main	GGCCCACAGAATCTCTGAAGGAT	TCCCCTGGGCCTGGTATCAAGGA
SREBF1	2	SREBF1	1	Experiment_Main	CCTCTGTCCATAGATGGCCCTGG	GGCCCACAGAATCTCTGAAGGAT
SREBF1	2	SREBF1	3	Experiment_Main	CCTCTGTCCATAGATGGCCCTGG	TCCCCTGGGCCTGGTATCAAGGA
SREBF1	3	SREBF1	1	Experiment_Main	TCCCCTGGGCCTGGTATCAAGGA	GGCCCACAGAATCTCTGAAGGAT
SREBF1	3	SREBF1	2	Experiment_Main	TCCCCTGGGCCTGGTATCAAGGA	CCTCTGTCCATAGATGGCCCTGG
C12orf49	1	C12orf49	2	Experiment_Main	AGGCTACGTTTGCGAGAGGAAGG	CTGGTAAATGGCTGCTGTAATGT
C12orf49	1	C12orf49	3	Experiment_Main	AGGCTACGTTTGCGAGAGGAAGG	CCAGCAAATCCTTCCTCTCGCAA
C12orf49	2	C12orf49	1	Experiment_Main	CTGGTAAATGGCTGCTGTAATGT	AGGCTACGTTTGCGAGAGGAAGG
C12orf49	2	C12orf49	3	Experiment_Main	CTGGTAAATGGCTGCTGTAATGT	CCAGCAAATCCTTCCTCTCGCAA
C12orf49	3	C12orf49	1	Experiment_Main	CCAGCAAATCCTTCCTCTCGCAA	AGGCTACGTTTGCGAGAGGAAGG
C12orf49	3	C12orf49	2	Experiment_Main	CCAGCAAATCCTTCCTCTCGCAA	CTGGTAAATGGCTGCTGTAATGT
FASN	1	LDLR	1	Experiment_Main	CTGAGCATGCTGAACGACATCGC	AGTCACCAGCGAGTAGATGTCCA
FASN	1	LDLR	2	Experiment_Main	CTGAGCATGCTGAACGACATCGC	TCCTTGCAGTCGGGGCCACCATC
FASN	1	LDLR	3	Experiment_Main	CTGAGCATGCTGAACGACATCGC	GCTGCCACGATGGGAAGTGCATC
FASN	2	LDLR	1	Experiment_Main	CCAAGGAGGTGCGGACCGGCGGT	AGTCACCAGCGAGTAGATGTCCA
FASN	2	LDLR	2	Experiment_Main	CCAAGGAGGTGCGGACCGGCGGT	TCCTTGCAGTCGGGGCCACCATC
FASN	2	LDLR	3	Experiment_Main	CCAAGGAGGTGCGGACCGGCGGT	GCTGCCACGATGGGAAGTGCATC
FASN	3	LDLR	1	Experiment_Main	CCACAGGTGGGCGACCCCCAGGA	AGTCACCAGCGAGTAGATGTCCA
FASN	3	LDLR	2	Experiment_Main	CCACAGGTGGGCGACCCCCAGGA	TCCTTGCAGTCGGGGCCACCATC
FASN	3	LDLR	3	Experiment_Main	CCACAGGTGGGCGACCCCCAGGA	GCTGCCACGATGGGAAGTGCATC
FASN	1	SREBF2	1	Experiment_Main	CTGAGCATGCTGAACGACATCGC	CGGTGCCTCCAGAAGGTGACCGA
FASN	1	SREBF2	2	Experiment_Main	CTGAGCATGCTGAACGACATCGC	TGCCCACCCTAGGGAAGCTTCCT
FASN	1	SREBF2	3	Experiment_Main	CTGAGCATGCTGAACGACATCGC	CTTGGCACCCACCTTGGCGTCTG
FASN	2	SREBF2	1	Experiment_Main	CCAAGGAGGTGCGGACCGGCGGT	CGGTGCCTCCAGAAGGTGACCGA
FASN	2	SREBF2	2	Experiment_Main	CCAAGGAGGTGCGGACCGGCGGT	TGCCCACCCTAGGGAAGCTTCCT
FASN	2	SREBF2	3	Experiment_Main	CCAAGGAGGTGCGGACCGGCGGT	CTTGGCACCCACCTTGGCGTCTG
FASN	3	SREBF2	1	Experiment_Main	CCACAGGTGGGCGACCCCCAGGA	CGGTGCCTCCAGAAGGTGACCGA
FASN	3	SREBF2	2	Experiment_Main	CCACAGGTGGGCGACCCCCAGGA	TGCCCACCCTAGGGAAGCTTCCT
FASN	3	SREBF2	3	Experiment_Main	CCACAGGTGGGCGACCCCCAGGA	CTTGGCACCCACCTTGGCGTCTG
FASN	1	NDUFA8	1	Experiment_Main	CTGAGCATGCTGAACGACATCGC	CCTTCCTCTAAACACCGCCTCGG
FASN	1	NDUFA8	2	Experiment_Main	CTGAGCATGCTGAACGACATCGC	GAGGAAGGCAAACTGGTCAACAA
FASN	1	NDUFA8	3	Experiment_Main	CTGAGCATGCTGAACGACATCGC	TCCAGCACACACTCGTCAAACTT
FASN	2	NDUFA8	1	Experiment_Main	CCAAGGAGGTGCGGACCGGCGGT	CCTTCCTCTAAACACCGCCTCGG
FASN	2	NDUFA8	2	Experiment_Main	CCAAGGAGGTGCGGACCGGCGGT	GAGGAAGGCAAACTGGTCAACAA
FASN	2	NDUFA8	3	Experiment_Main	CCAAGGAGGTGCGGACCGGCGGT	TCCAGCACACACTCGTCAAACTT
FASN	3	NDUFA8	1	Experiment_Main	CCACAGGTGGGCGACCCCCAGGA	CCTTCCTCTAAACACCGCCTCGG
FASN	3	NDUFA8	2	Experiment_Main	CCACAGGTGGGCGACCCCCAGGA	GAGGAAGGCAAACTGGTCAACAA
FASN	3	NDUFA8	3	Experiment_Main	CCACAGGTGGGCGACCCCCAGGA	TCCAGCACACACTCGTCAAACTT
FASN	1	NDUFS5	1	Experiment_Main	CTGAGCATGCTGAACGACATCGC	TCTGCCCGAGTATAACCGATTCC
FASN	1	NDUFS5	2	Experiment_Main	CTGAGCATGCTGAACGACATCGC	AAAAGCATGGCATCGACCAGCCA
FASN	1	NDUFS5	3	Experiment_Main	CTGAGCATGCTGAACGACATCGC	TTGGACATCCAGAAAAGGTTCGG
FASN	2	NDUFS5	1	Experiment_Main	CCAAGGAGGTGCGGACCGGCGGT	TCTGCCCGAGTATAACCGATTCC
FASN	2	NDUFS5	2	Experiment_Main	CCAAGGAGGTGCGGACCGGCGGT	AAAAGCATGGCATCGACCAGCCA
FASN	2	NDUFS5	3	Experiment_Main	CCAAGGAGGTGCGGACCGGCGGT	TTGGACATCCAGAAAAGGTTCGG
FASN	3	NDUFS5	1	Experiment_Main	CCACAGGTGGGCGACCCCCAGGA	TCTGCCCGAGTATAACCGATTCC
FASN	3	NDUFS5	2	Experiment_Main	CCACAGGTGGGCGACCCCCAGGA	AAAAGCATGGCATCGACCAGCCA
FASN	3	NDUFS5	3	Experiment_Main	CCACAGGTGGGCGACCCCCAGGA	TTGGACATCCAGAAAAGGTTCGG
FASN	1	PDSS1	1	Experiment_Main	CTGAGCATGCTGAACGACATCGC	CCATCAAAGTAGTACTCAGACAT
FASN	1	PDSS1	2	Experiment_Main	CTGAGCATGCTGAACGACATCGC	ATCACACAACCCCAGACAGTAAA
FASN	1	PDSS1	3	Experiment_Main	CTGAGCATGCTGAACGACATCGC	CACACTACCTTGAGAAGACATTC
FASN	2	PDSS1	1	Experiment_Main	CCAAGGAGGTGCGGACCGGCGGT	CCATCAAAGTAGTACTCAGACAT
FASN	2	PDSS1	2	Experiment_Main	CCAAGGAGGTGCGGACCGGCGGT	ATCACACAACCCCAGACAGTAAA
FASN	2	PDSS1	3	Experiment_Main	CCAAGGAGGTGCGGACCGGCGGT	CACACTACCTTGAGAAGACATTC
FASN	3	PDSS1	1	Experiment_Main	CCACAGGTGGGCGACCCCCAGGA	CCATCAAAGTAGTACTCAGACAT
FASN	3	PDSS1	2	Experiment_Main	CCACAGGTGGGCGACCCCCAGGA	ATCACACAACCCCAGACAGTAAA
FASN	3	PDSS1	3	Experiment_Main	CCACAGGTGGGCGACCCCCAGGA	CACACTACCTTGAGAAGACATTC
FASN	1	PDSS2	1	Experiment_Main	CTGAGCATGCTGAACGACATCGC	CTATCCCACGATGTACAAGGAGA
FASN	1	PDSS2	2	Experiment_Main	CTGAGCATGCTGAACGACATCGC	GAGATAAGGAGCACCACCAAGCC
FASN	1	PDSS2	3	Experiment_Main	CTGAGCATGCTGAACGACATCGC	GCAAGTGCTCTTATGGACTTGGT
FASN	2	PDSS2	1	Experiment_Main	CCAAGGAGGTGCGGACCGGCGGT	CTATCCCACGATGTACAAGGAGA
FASN	2	PDSS2	2	Experiment_Main	CCAAGGAGGTGCGGACCGGCGGT	GAGATAAGGAGCACCACCAAGCC
FASN	2	PDSS2	3	Experiment_Main	CCAAGGAGGTGCGGACCGGCGGT	GCAAGTGCTCTTATGGACTTGGT
FASN	3	PDSS2	1	Experiment_Main	CCACAGGTGGGCGACCCCCAGGA	CTATCCCACGATGTACAAGGAGA
FASN	3	PDSS2	2	Experiment_Main	CCACAGGTGGGCGACCCCCAGGA	GAGATAAGGAGCACCACCAAGCC
FASN	3	PDSS2	3	Experiment_Main	CCACAGGTGGGCGACCCCCAGGA	GCAAGTGCTCTTATGGACTTGGT
FASN	1	ACACA	1	Experiment_Main	CTGAGCATGCTGAACGACATCGC	GCTAGTACACAGCCAGGGTCAAG
FASN	1	ACACA	2	Experiment_Main	CTGAGCATGCTGAACGACATCGC	ACTAGTGATCCGAGCAGCAATAA
FASN	1	ACACA	3	Experiment_Main	CTGAGCATGCTGAACGACATCGC	GTCGTGATTGCTCTGTACAACGC
FASN	2	ACACA	1	Experiment_Main	CCAAGGAGGTGCGGACCGGCGGT	GCTAGTACACAGCCAGGGTCAAG
FASN	2	ACACA	2	Experiment_Main	CCAAGGAGGTGCGGACCGGCGGT	ACTAGTGATCCGAGCAGCAATAA
FASN	2	ACACA	3	Experiment_Main	CCAAGGAGGTGCGGACCGGCGGT	GTCGTGATTGCTCTGTACAACGC
FASN	3	ACACA	1	Experiment_Main	CCACAGGTGGGCGACCCCCAGGA	GCTAGTACACAGCCAGGGTCAAG
FASN	3	ACACA	2	Experiment_Main	CCACAGGTGGGCGACCCCCAGGA	ACTAGTGATCCGAGCAGCAATAA
FASN	3	ACACA	3	Experiment_Main	CCACAGGTGGGCGACCCCCAGGA	GTCGTGATTGCTCTGTACAACGC
FASN	1	ACACB	1	Experiment_Main	CTGAGCATGCTGAACGACATCGC	CGGACATTCGTACAGTCCAAGGT
FASN	1	ACACB	2	Experiment_Main	CTGAGCATGCTGAACGACATCGC	GTCGCGACTGCTCCATCCAGCGG
FASN	1	ACACB	3	Experiment_Main	CTGAGCATGCTGAACGACATCGC	ATGACTACTCCTCCGACGAGGAC
FASN	2	ACACB	1	Experiment_Main	CCAAGGAGGTGCGGACCGGCGGT	CGGACATTCGTACAGTCCAAGGT
FASN	2	ACACB	2	Experiment_Main	CCAAGGAGGTGCGGACCGGCGGT	GTCGCGACTGCTCCATCCAGCGG
FASN	2	ACACB	3	Experiment_Main	CCAAGGAGGTGCGGACCGGCGGT	ATGACTACTCCTCCGACGAGGAC
FASN	3	ACACB	1	Experiment_Main	CCACAGGTGGGCGACCCCCAGGA	CGGACATTCGTACAGTCCAAGGT
FASN	3	ACACB	2	Experiment_Main	CCACAGGTGGGCGACCCCCAGGA	GTCGCGACTGCTCCATCCAGCGG
FASN	3	ACACB	3	Experiment_Main	CCACAGGTGGGCGACCCCCAGGA	ATGACTACTCCTCCGACGAGGAC
FASN	1	ACLY	1	Experiment_Main	CTGAGCATGCTGAACGACATCGC	GGGAGGCTGGAACCTACCGATGT
FASN	1	ACLY	2	Experiment_Main	CTGAGCATGCTGAACGACATCGC	TCATCCACGCCAACAAGCAGCTT
FASN	1	ACLY	3	Experiment_Main	CTGAGCATGCTGAACGACATCGC	GCATCGAGGTCTGCAATGTAGGC
FASN	2	ACLY	1	Experiment_Main	CCAAGGAGGTGCGGACCGGCGGT	GGGAGGCTGGAACCTACCGATGT
FASN	2	ACLY	2	Experiment_Main	CCAAGGAGGTGCGGACCGGCGGT	TCATCCACGCCAACAAGCAGCTT
FASN	2	ACLY	3	Experiment_Main	CCAAGGAGGTGCGGACCGGCGGT	GCATCGAGGTCTGCAATGTAGGC
FASN	3	ACLY	1	Experiment_Main	CCACAGGTGGGCGACCCCCAGGA	GGGAGGCTGGAACCTACCGATGT
FASN	3	ACLY	2	Experiment_Main	CCACAGGTGGGCGACCCCCAGGA	TCATCCACGCCAACAAGCAGCTT
FASN	3	ACLY	3	Experiment_Main	CCACAGGTGGGCGACCCCCAGGA	GCATCGAGGTCTGCAATGTAGGC
FASN	1	AGPAT1	1	Experiment_Main	CTGAGCATGCTGAACGACATCGC	CCCAGGATGACTCACGTCCTGGG
FASN	1	AGPAT1	2	Experiment_Main	CTGAGCATGCTGAACGACATCGC	CTGAGGGAACGAGAAACCACAAT
FASN	1	AGPAT1	3	Experiment_Main	CTGAGCATGCTGAACGACATCGC	TCGTTCCCTCAGGAAACACCCAG
FASN	2	AGPAT1	1	Experiment_Main	CCAAGGAGGTGCGGACCGGCGGT	CCCAGGATGACTCACGTCCTGGG
FASN	2	AGPAT1	2	Experiment_Main	CCAAGGAGGTGCGGACCGGCGGT	CTGAGGGAACGAGAAACCACAAT
FASN	2	AGPAT1	3	Experiment_Main	CCAAGGAGGTGCGGACCGGCGGT	TCGTTCCCTCAGGAAACACCCAG
FASN	3	AGPAT1	1	Experiment_Main	CCACAGGTGGGCGACCCCCAGGA	CCCAGGATGACTCACGTCCTGGG
FASN	3	AGPAT1	2	Experiment_Main	CCACAGGTGGGCGACCCCCAGGA	CTGAGGGAACGAGAAACCACAAT
FASN	3	AGPAT1	3	Experiment_Main	CCACAGGTGGGCGACCCCCAGGA	TCGTTCCCTCAGGAAACACCCAG
FASN	1	AGPAT2	1	Experiment_Main	CTGAGCATGCTGAACGACATCGC	CGGGCTCCGCTTCGAGGTGCGGG
FASN	1	AGPAT2	2	Experiment_Main	CTGAGCATGCTGAACGACATCGC	AGAAGGGCGCCTTCTACCTGGCA
FASN	1	AGPAT2	3	Experiment_Main	CTGAGCATGCTGAACGACATCGC	AAGAAGGGCGCCTTCTACCTGGC
FASN	2	AGPAT2	1	Experiment_Main	CCAAGGAGGTGCGGACCGGCGGT	CGGGCTCCGCTTCGAGGTGCGGG
FASN	2	AGPAT2	2	Experiment_Main	CCAAGGAGGTGCGGACCGGCGGT	AGAAGGGCGCCTTCTACCTGGCA
FASN	2	AGPAT2	3	Experiment_Main	CCAAGGAGGTGCGGACCGGCGGT	AAGAAGGGCGCCTTCTACCTGGC
FASN	3	AGPAT2	1	Experiment_Main	CCACAGGTGGGCGACCCCCAGGA	CGGGCTCCGCTTCGAGGTGCGGG
FASN	3	AGPAT2	2	Experiment_Main	CCACAGGTGGGCGACCCCCAGGA	AGAAGGGCGCCTTCTACCTGGCA
FASN	3	AGPAT2	3	Experiment_Main	CCACAGGTGGGCGACCCCCAGGA	AAGAAGGGCGCCTTCTACCTGGC
FASN	1	CHP1	1	Experiment_Main	CTGAGCATGCTGAACGACATCGC	GTTTCCCACAGTCAAATCACTCG
FASN	1	CHP1	2	Experiment_Main	CTGAGCATGCTGAACGACATCGC	ACAATCAGAGAGGACCAGGTAAA
FASN	1	CHP1	3	Experiment_Main	CTGAGCATGCTGAACGACATCGC	GCTCCTTACAGTGCAGTTTGTTG
FASN	2	CHP1	1	Experiment_Main	CCAAGGAGGTGCGGACCGGCGGT	GTTTCCCACAGTCAAATCACTCG
FASN	2	CHP1	2	Experiment_Main	CCAAGGAGGTGCGGACCGGCGGT	ACAATCAGAGAGGACCAGGTAAA
FASN	2	CHP1	3	Experiment_Main	CCAAGGAGGTGCGGACCGGCGGT	GCTCCTTACAGTGCAGTTTGTTG
FASN	3	CHP1	1	Experiment_Main	CCACAGGTGGGCGACCCCCAGGA	GTTTCCCACAGTCAAATCACTCG
FASN	3	CHP1	2	Experiment_Main	CCACAGGTGGGCGACCCCCAGGA	ACAATCAGAGAGGACCAGGTAAA
FASN	3	CHP1	3	Experiment_Main	CCACAGGTGGGCGACCCCCAGGA	GCTCCTTACAGTGCAGTTTGTTG
FASN	1	CPT1A	1	Experiment_Main	CTGAGCATGCTGAACGACATCGC	CCACGTCCAAAATAGGCCTGACG
FASN	1	CPT1A	2	Experiment_Main	CTGAGCATGCTGAACGACATCGC	GGATCCACGATTCCACTCTGCTC
FASN	1	CPT1A	3	Experiment_Main	CTGAGCATGCTGAACGACATCGC	ACAGGATTACTTACGCCGTTTCC
FASN	2	CPT1A	1	Experiment_Main	CCAAGGAGGTGCGGACCGGCGGT	CCACGTCCAAAATAGGCCTGACG
FASN	2	CPT1A	2	Experiment_Main	CCAAGGAGGTGCGGACCGGCGGT	GGATCCACGATTCCACTCTGCTC
FASN	2	CPT1A	3	Experiment_Main	CCAAGGAGGTGCGGACCGGCGGT	ACAGGATTACTTACGCCGTTTCC
FASN	3	CPT1A	1	Experiment_Main	CCACAGGTGGGCGACCCCCAGGA	CCACGTCCAAAATAGGCCTGACG
FASN	3	CPT1A	2	Experiment_Main	CCACAGGTGGGCGACCCCCAGGA	GGATCCACGATTCCACTCTGCTC
FASN	3	CPT1A	3	Experiment_Main	CCACAGGTGGGCGACCCCCAGGA	ACAGGATTACTTACGCCGTTTCC
FASN	1	CPT2	1	Experiment_Main	CTGAGCATGCTGAACGACATCGC	CGAGGGGCTCACAATGTTCCCAT
FASN	1	CPT2	2	Experiment_Main	CTGAGCATGCTGAACGACATCGC	GGTAAACGAGTTGAGTTGAAAAG
FASN	1	CPT2	3	Experiment_Main	CTGAGCATGCTGAACGACATCGC	GGTCAGGATTGAAAGCCATAAAT
FASN	2	CPT2	1	Experiment_Main	CCAAGGAGGTGCGGACCGGCGGT	CGAGGGGCTCACAATGTTCCCAT
FASN	2	CPT2	2	Experiment_Main	CCAAGGAGGTGCGGACCGGCGGT	GGTAAACGAGTTGAGTTGAAAAG
FASN	2	CPT2	3	Experiment_Main	CCAAGGAGGTGCGGACCGGCGGT	GGTCAGGATTGAAAGCCATAAAT
FASN	3	CPT2	1	Experiment_Main	CCACAGGTGGGCGACCCCCAGGA	CGAGGGGCTCACAATGTTCCCAT
FASN	3	CPT2	2	Experiment_Main	CCACAGGTGGGCGACCCCCAGGA	GGTAAACGAGTTGAGTTGAAAAG
FASN	3	CPT2	3	Experiment_Main	CCACAGGTGGGCGACCCCCAGGA	GGTCAGGATTGAAAGCCATAAAT
FASN	1	FABP3	1	Experiment_Main	CTGAGCATGCTGAACGACATCGC	CCTCCATCCAGTGTCACAATGGA
FASN	1	FABP3	2	Experiment_Main	CTGAGCATGCTGAACGACATCGC	GATGACTACATGAAGTCACTCGG
FASN	1	FABP3	3	Experiment_Main	CTGAGCATGCTGAACGACATCGC	CTGGGCACCTGGAAGCTAGTGGA
FASN	2	FABP3	1	Experiment_Main	CCAAGGAGGTGCGGACCGGCGGT	CCTCCATCCAGTGTCACAATGGA
FASN	2	FABP3	2	Experiment_Main	CCAAGGAGGTGCGGACCGGCGGT	GATGACTACATGAAGTCACTCGG
FASN	2	FABP3	3	Experiment_Main	CCAAGGAGGTGCGGACCGGCGGT	CTGGGCACCTGGAAGCTAGTGGA
FASN	3	FABP3	1	Experiment_Main	CCACAGGTGGGCGACCCCCAGGA	CCTCCATCCAGTGTCACAATGGA
FASN	3	FABP3	2	Experiment_Main	CCACAGGTGGGCGACCCCCAGGA	GATGACTACATGAAGTCACTCGG
FASN	3	FABP3	3	Experiment_Main	CCACAGGTGGGCGACCCCCAGGA	CTGGGCACCTGGAAGCTAGTGGA
FASN	1	FABP5	1	Experiment_Main	CTGAGCATGCTGAACGACATCGC	ATAACATGTCACGACTGACCTGA
FASN	1	FABP5	2	Experiment_Main	CTGAGCATGCTGAACGACATCGC	ACATGACTTAACATTCTACAGGA
FASN	1	FABP5	3	Experiment_Main	CTGAGCATGCTGAACGACATCGC	ACCATCACAAGTGATGATACAAT
FASN	2	FABP5	1	Experiment_Main	CCAAGGAGGTGCGGACCGGCGGT	ATAACATGTCACGACTGACCTGA
FASN	2	FABP5	2	Experiment_Main	CCAAGGAGGTGCGGACCGGCGGT	ACATGACTTAACATTCTACAGGA
FASN	2	FABP5	3	Experiment_Main	CCAAGGAGGTGCGGACCGGCGGT	ACCATCACAAGTGATGATACAAT
FASN	3	FABP5	1	Experiment_Main	CCACAGGTGGGCGACCCCCAGGA	ATAACATGTCACGACTGACCTGA
FASN	3	FABP5	2	Experiment_Main	CCACAGGTGGGCGACCCCCAGGA	ACATGACTTAACATTCTACAGGA
FASN	3	FABP5	3	Experiment_Main	CCACAGGTGGGCGACCCCCAGGA	ACCATCACAAGTGATGATACAAT
FASN	1	FABP6	1	Experiment_Main	CTGAGCATGCTGAACGACATCGC	CCCAACTATCACCAGACCTCAGA
FASN	1	FABP6	2	Experiment_Main	CTGAGCATGCTGAACGACATCGC	CGATTACATCGCTGGAGATCCCT
FASN	1	FABP6	3	Experiment_Main	CTGAGCATGCTGAACGACATCGC	AGGTCTCCACCATCGGAGGCGTG
FASN	2	FABP6	1	Experiment_Main	CCAAGGAGGTGCGGACCGGCGGT	CCCAACTATCACCAGACCTCAGA
FASN	2	FABP6	2	Experiment_Main	CCAAGGAGGTGCGGACCGGCGGT	CGATTACATCGCTGGAGATCCCT
FASN	2	FABP6	3	Experiment_Main	CCAAGGAGGTGCGGACCGGCGGT	AGGTCTCCACCATCGGAGGCGTG
FASN	3	FABP6	1	Experiment_Main	CCACAGGTGGGCGACCCCCAGGA	CCCAACTATCACCAGACCTCAGA
FASN	3	FABP6	2	Experiment_Main	CCACAGGTGGGCGACCCCCAGGA	CGATTACATCGCTGGAGATCCCT
FASN	3	FABP6	3	Experiment_Main	CCACAGGTGGGCGACCCCCAGGA	AGGTCTCCACCATCGGAGGCGTG
FASN	1	G6PD	1	Experiment_Main	CTGAGCATGCTGAACGACATCGC	CCAACAGGATCTTCGGCCCCATC
FASN	1	G6PD	2	Experiment_Main	CTGAGCATGCTGAACGACATCGC	CCCGCAACTCCTATGTGGCTGGC
FASN	1	G6PD	3	Experiment_Main	CTGAGCATGCTGAACGACATCGC	GGGCAGAAGGCCATCCCGGAACA
FASN	2	G6PD	1	Experiment_Main	CCAAGGAGGTGCGGACCGGCGGT	CCAACAGGATCTTCGGCCCCATC
FASN	2	G6PD	2	Experiment_Main	CCAAGGAGGTGCGGACCGGCGGT	CCCGCAACTCCTATGTGGCTGGC
FASN	2	G6PD	3	Experiment_Main	CCAAGGAGGTGCGGACCGGCGGT	GGGCAGAAGGCCATCCCGGAACA
FASN	3	G6PD	1	Experiment_Main	CCACAGGTGGGCGACCCCCAGGA	CCAACAGGATCTTCGGCCCCATC
FASN	3	G6PD	2	Experiment_Main	CCACAGGTGGGCGACCCCCAGGA	CCCGCAACTCCTATGTGGCTGGC
FASN	3	G6PD	3	Experiment_Main	CCACAGGTGGGCGACCCCCAGGA	GGGCAGAAGGCCATCCCGGAACA
FASN	1	GPAM	1	Experiment_Main	CTGAGCATGCTGAACGACATCGC	CCTGGAGCAAGCGTTGTTACCAG
FASN	1	GPAM	2	Experiment_Main	CTGAGCATGCTGAACGACATCGC	CCTTCCAGCTGCTAGCAAGTCCT
FASN	1	GPAM	3	Experiment_Main	CTGAGCATGCTGAACGACATCGC	ATCGAGCCTTCGTCGTATGAAGA
FASN	2	GPAM	1	Experiment_Main	CCAAGGAGGTGCGGACCGGCGGT	CCTGGAGCAAGCGTTGTTACCAG
FASN	2	GPAM	2	Experiment_Main	CCAAGGAGGTGCGGACCGGCGGT	CCTTCCAGCTGCTAGCAAGTCCT
FASN	2	GPAM	3	Experiment_Main	CCAAGGAGGTGCGGACCGGCGGT	ATCGAGCCTTCGTCGTATGAAGA
FASN	3	GPAM	1	Experiment_Main	CCACAGGTGGGCGACCCCCAGGA	CCTGGAGCAAGCGTTGTTACCAG
FASN	3	GPAM	2	Experiment_Main	CCACAGGTGGGCGACCCCCAGGA	CCTTCCAGCTGCTAGCAAGTCCT
FASN	3	GPAM	3	Experiment_Main	CCACAGGTGGGCGACCCCCAGGA	ATCGAGCCTTCGTCGTATGAAGA
FASN	1	GPAT2	1	Experiment_Main	CTGAGCATGCTGAACGACATCGC	CTGCCCCCAGAGGCCAGCCTCTC
FASN	1	GPAT2	2	Experiment_Main	CTGAGCATGCTGAACGACATCGC	CTGTGGTCCCTGGAGCAGCACAT
FASN	1	GPAT2	3	Experiment_Main	CTGAGCATGCTGAACGACATCGC	GTGAGTAGAGAGGAGGACAAGCG
FASN	2	GPAT2	1	Experiment_Main	CCAAGGAGGTGCGGACCGGCGGT	CTGCCCCCAGAGGCCAGCCTCTC
FASN	2	GPAT2	2	Experiment_Main	CCAAGGAGGTGCGGACCGGCGGT	CTGTGGTCCCTGGAGCAGCACAT
FASN	2	GPAT2	3	Experiment_Main	CCAAGGAGGTGCGGACCGGCGGT	GTGAGTAGAGAGGAGGACAAGCG
FASN	3	GPAT2	1	Experiment_Main	CCACAGGTGGGCGACCCCCAGGA	CTGCCCCCAGAGGCCAGCCTCTC
FASN	3	GPAT2	2	Experiment_Main	CCACAGGTGGGCGACCCCCAGGA	CTGTGGTCCCTGGAGCAGCACAT
FASN	3	GPAT2	3	Experiment_Main	CCACAGGTGGGCGACCCCCAGGA	GTGAGTAGAGAGGAGGACAAGCG
FASN	1	GPAT3	1	Experiment_Main	CTGAGCATGCTGAACGACATCGC	AGGGTTACCTTGGCTTTCATTGG
FASN	1	GPAT3	2	Experiment_Main	CTGAGCATGCTGAACGACATCGC	CTCAGAGGAGCTAGTGTCATGGA
FASN	1	GPAT3	3	Experiment_Main	CTGAGCATGCTGAACGACATCGC	ACTGCTTACCTCTTAGTAACCAG
FASN	2	GPAT3	1	Experiment_Main	CCAAGGAGGTGCGGACCGGCGGT	AGGGTTACCTTGGCTTTCATTGG
FASN	2	GPAT3	2	Experiment_Main	CCAAGGAGGTGCGGACCGGCGGT	CTCAGAGGAGCTAGTGTCATGGA
FASN	2	GPAT3	3	Experiment_Main	CCAAGGAGGTGCGGACCGGCGGT	ACTGCTTACCTCTTAGTAACCAG
FASN	3	GPAT3	1	Experiment_Main	CCACAGGTGGGCGACCCCCAGGA	AGGGTTACCTTGGCTTTCATTGG
FASN	3	GPAT3	2	Experiment_Main	CCACAGGTGGGCGACCCCCAGGA	CTCAGAGGAGCTAGTGTCATGGA
FASN	3	GPAT3	3	Experiment_Main	CCACAGGTGGGCGACCCCCAGGA	ACTGCTTACCTCTTAGTAACCAG
FASN	1	GPAT4	1	Experiment_Main	CTGAGCATGCTGAACGACATCGC	CGGATACCAAAGGAGACTCCAAA
FASN	1	GPAT4	2	Experiment_Main	CTGAGCATGCTGAACGACATCGC	GCAAGTATCCCACCACAGTTGTG
FASN	1	GPAT4	3	Experiment_Main	CTGAGCATGCTGAACGACATCGC	AACCCAGGGAAAACAGACCAAGA
FASN	2	GPAT4	1	Experiment_Main	CCAAGGAGGTGCGGACCGGCGGT	CGGATACCAAAGGAGACTCCAAA
FASN	2	GPAT4	2	Experiment_Main	CCAAGGAGGTGCGGACCGGCGGT	GCAAGTATCCCACCACAGTTGTG
FASN	2	GPAT4	3	Experiment_Main	CCAAGGAGGTGCGGACCGGCGGT	AACCCAGGGAAAACAGACCAAGA
FASN	3	GPAT4	1	Experiment_Main	CCACAGGTGGGCGACCCCCAGGA	CGGATACCAAAGGAGACTCCAAA
FASN	3	GPAT4	2	Experiment_Main	CCACAGGTGGGCGACCCCCAGGA	GCAAGTATCCCACCACAGTTGTG
FASN	3	GPAT4	3	Experiment_Main	CCACAGGTGGGCGACCCCCAGGA	AACCCAGGGAAAACAGACCAAGA
FASN	1	GPI	1	Experiment_Main	CTGAGCATGCTGAACGACATCGC	GTTGCAGACCTTTACTACCCAGG
FASN	1	GPI	2	Experiment_Main	CTGAGCATGCTGAACGACATCGC	CAGGGCGACATGGAGTCCAATGG
FASN	1	GPI	3	Experiment_Main	CTGAGCATGCTGAACGACATCGC	AGGACCAGCACTTCCGCACGACG
FASN	2	GPI	1	Experiment_Main	CCAAGGAGGTGCGGACCGGCGGT	GTTGCAGACCTTTACTACCCAGG
FASN	2	GPI	2	Experiment_Main	CCAAGGAGGTGCGGACCGGCGGT	CAGGGCGACATGGAGTCCAATGG
FASN	2	GPI	3	Experiment_Main	CCAAGGAGGTGCGGACCGGCGGT	AGGACCAGCACTTCCGCACGACG
FASN	3	GPI	1	Experiment_Main	CCACAGGTGGGCGACCCCCAGGA	GTTGCAGACCTTTACTACCCAGG
FASN	3	GPI	2	Experiment_Main	CCACAGGTGGGCGACCCCCAGGA	CAGGGCGACATGGAGTCCAATGG
FASN	3	GPI	3	Experiment_Main	CCACAGGTGGGCGACCCCCAGGA	AGGACCAGCACTTCCGCACGACG
FASN	1	ME1	1	Experiment_Main	CTGAGCATGCTGAACGACATCGC	GAGCATCTGAACTCTGACTTTGA
FASN	1	ME1	2	Experiment_Main	CTGAGCATGCTGAACGACATCGC	CAAGGCCATCACAATCAGGTGTG
FASN	1	ME1	3	Experiment_Main	CTGAGCATGCTGAACGACATCGC	GGTTCCCACATCCAGAATGACAG
FASN	2	ME1	1	Experiment_Main	CCAAGGAGGTGCGGACCGGCGGT	GAGCATCTGAACTCTGACTTTGA
FASN	2	ME1	2	Experiment_Main	CCAAGGAGGTGCGGACCGGCGGT	CAAGGCCATCACAATCAGGTGTG
FASN	2	ME1	3	Experiment_Main	CCAAGGAGGTGCGGACCGGCGGT	GGTTCCCACATCCAGAATGACAG
FASN	3	ME1	1	Experiment_Main	CCACAGGTGGGCGACCCCCAGGA	GAGCATCTGAACTCTGACTTTGA
FASN	3	ME1	2	Experiment_Main	CCACAGGTGGGCGACCCCCAGGA	CAAGGCCATCACAATCAGGTGTG
FASN	3	ME1	3	Experiment_Main	CCACAGGTGGGCGACCCCCAGGA	GGTTCCCACATCCAGAATGACAG
FASN	1	ME2	1	Experiment_Main	CTGAGCATGCTGAACGACATCGC	GATATGGCCGGAACACACTCATT
FASN	1	ME2	2	Experiment_Main	CTGAGCATGCTGAACGACATCGC	AATACCTTACCTTAACTAATAAA
FASN	1	ME2	3	Experiment_Main	CTGAGCATGCTGAACGACATCGC	GATCTCAGACAGAGGTCATGTTA
FASN	2	ME2	1	Experiment_Main	CCAAGGAGGTGCGGACCGGCGGT	GATATGGCCGGAACACACTCATT
FASN	2	ME2	2	Experiment_Main	CCAAGGAGGTGCGGACCGGCGGT	AATACCTTACCTTAACTAATAAA
FASN	2	ME2	3	Experiment_Main	CCAAGGAGGTGCGGACCGGCGGT	GATCTCAGACAGAGGTCATGTTA
FASN	3	ME2	1	Experiment_Main	CCACAGGTGGGCGACCCCCAGGA	GATATGGCCGGAACACACTCATT
FASN	3	ME2	2	Experiment_Main	CCACAGGTGGGCGACCCCCAGGA	AATACCTTACCTTAACTAATAAA
FASN	3	ME2	3	Experiment_Main	CCACAGGTGGGCGACCCCCAGGA	GATCTCAGACAGAGGTCATGTTA
FASN	1	MLYCD	1	Experiment_Main	CTGAGCATGCTGAACGACATCGC	CAGGCAATCGTGAAGGAACATCC
FASN	1	MLYCD	2	Experiment_Main	CTGAGCATGCTGAACGACATCGC	CACCCCAACCATGCTTTACAGAG
FASN	1	MLYCD	3	Experiment_Main	CTGAGCATGCTGAACGACATCGC	CTCCGGGTTCCTGAACCTAGAAC
FASN	2	MLYCD	1	Experiment_Main	CCAAGGAGGTGCGGACCGGCGGT	CAGGCAATCGTGAAGGAACATCC
FASN	2	MLYCD	2	Experiment_Main	CCAAGGAGGTGCGGACCGGCGGT	CACCCCAACCATGCTTTACAGAG
FASN	2	MLYCD	3	Experiment_Main	CCAAGGAGGTGCGGACCGGCGGT	CTCCGGGTTCCTGAACCTAGAAC
FASN	3	MLYCD	1	Experiment_Main	CCACAGGTGGGCGACCCCCAGGA	CAGGCAATCGTGAAGGAACATCC
FASN	3	MLYCD	2	Experiment_Main	CCACAGGTGGGCGACCCCCAGGA	CACCCCAACCATGCTTTACAGAG
FASN	3	MLYCD	3	Experiment_Main	CCACAGGTGGGCGACCCCCAGGA	CTCCGGGTTCCTGAACCTAGAAC
FASN	1	PGD	1	Experiment_Main	CTGAGCATGCTGAACGACATCGC	CACAGGCCCCACATCAAGACCAT
FASN	1	PGD	2	Experiment_Main	CTGAGCATGCTGAACGACATCGC	ATAGGACTGTCTCCAAAGTTGAT
FASN	1	PGD	3	Experiment_Main	CTGAGCATGCTGAACGACATCGC	CCATCGGTGTCTTGGAACTTGAG
FASN	2	PGD	1	Experiment_Main	CCAAGGAGGTGCGGACCGGCGGT	CACAGGCCCCACATCAAGACCAT
FASN	2	PGD	2	Experiment_Main	CCAAGGAGGTGCGGACCGGCGGT	ATAGGACTGTCTCCAAAGTTGAT
FASN	2	PGD	3	Experiment_Main	CCAAGGAGGTGCGGACCGGCGGT	CCATCGGTGTCTTGGAACTTGAG
FASN	3	PGD	1	Experiment_Main	CCACAGGTGGGCGACCCCCAGGA	CACAGGCCCCACATCAAGACCAT
FASN	3	PGD	2	Experiment_Main	CCACAGGTGGGCGACCCCCAGGA	ATAGGACTGTCTCCAAAGTTGAT
FASN	3	PGD	3	Experiment_Main	CCACAGGTGGGCGACCCCCAGGA	CCATCGGTGTCTTGGAACTTGAG
FASN	1	PGP	1	Experiment_Main	CTGAGCATGCTGAACGACATCGC	TTCTTAGACACGCAGTCACTTTC
FASN	1	PGP	2	Experiment_Main	CTGAGCATGCTGAACGACATCGC	ACCCGCACTTCAGCTACATGAAG
FASN	1	PGP	3	Experiment_Main	CTGAGCATGCTGAACGACATCGC	GACTGCGTGTCCCAGGAATACGG
FASN	2	PGP	1	Experiment_Main	CCAAGGAGGTGCGGACCGGCGGT	TTCTTAGACACGCAGTCACTTTC
FASN	2	PGP	2	Experiment_Main	CCAAGGAGGTGCGGACCGGCGGT	ACCCGCACTTCAGCTACATGAAG
FASN	2	PGP	3	Experiment_Main	CCAAGGAGGTGCGGACCGGCGGT	GACTGCGTGTCCCAGGAATACGG
FASN	3	PGP	1	Experiment_Main	CCACAGGTGGGCGACCCCCAGGA	TTCTTAGACACGCAGTCACTTTC
FASN	3	PGP	2	Experiment_Main	CCACAGGTGGGCGACCCCCAGGA	ACCCGCACTTCAGCTACATGAAG
FASN	3	PGP	3	Experiment_Main	CCACAGGTGGGCGACCCCCAGGA	GACTGCGTGTCCCAGGAATACGG
FASN	1	SLC27A1	1	Experiment_Main	CTGAGCATGCTGAACGACATCGC	CCCAGATGCCCGCTCACTTCGGC
FASN	1	SLC27A1	2	Experiment_Main	CTGAGCATGCTGAACGACATCGC	GCGTACGCCGAAGCGCTCCGTGA
FASN	1	SLC27A1	3	Experiment_Main	CTGAGCATGCTGAACGACATCGC	TACATCTACACGTCGGGGACCAC
FASN	2	SLC27A1	1	Experiment_Main	CCAAGGAGGTGCGGACCGGCGGT	CCCAGATGCCCGCTCACTTCGGC
FASN	2	SLC27A1	2	Experiment_Main	CCAAGGAGGTGCGGACCGGCGGT	GCGTACGCCGAAGCGCTCCGTGA
FASN	2	SLC27A1	3	Experiment_Main	CCAAGGAGGTGCGGACCGGCGGT	TACATCTACACGTCGGGGACCAC
FASN	3	SLC27A1	1	Experiment_Main	CCACAGGTGGGCGACCCCCAGGA	CCCAGATGCCCGCTCACTTCGGC
FASN	3	SLC27A1	2	Experiment_Main	CCACAGGTGGGCGACCCCCAGGA	GCGTACGCCGAAGCGCTCCGTGA
FASN	3	SLC27A1	3	Experiment_Main	CCACAGGTGGGCGACCCCCAGGA	TACATCTACACGTCGGGGACCAC
FASN	1	SLC27A2	1	Experiment_Main	CTGAGCATGCTGAACGACATCGC	GTCCGCAAGGCAAGAGTAGCACC
FASN	1	SLC27A2	2	Experiment_Main	CTGAGCATGCTGAACGACATCGC	ATCACGGACAGGTTCATCTTTCT
FASN	1	SLC27A2	3	Experiment_Main	CTGAGCATGCTGAACGACATCGC	TGCTCTTCCGCGACGAGACTCTC
FASN	2	SLC27A2	1	Experiment_Main	CCAAGGAGGTGCGGACCGGCGGT	GTCCGCAAGGCAAGAGTAGCACC
FASN	2	SLC27A2	2	Experiment_Main	CCAAGGAGGTGCGGACCGGCGGT	ATCACGGACAGGTTCATCTTTCT
FASN	2	SLC27A2	3	Experiment_Main	CCAAGGAGGTGCGGACCGGCGGT	TGCTCTTCCGCGACGAGACTCTC
FASN	3	SLC27A2	1	Experiment_Main	CCACAGGTGGGCGACCCCCAGGA	GTCCGCAAGGCAAGAGTAGCACC
FASN	3	SLC27A2	2	Experiment_Main	CCACAGGTGGGCGACCCCCAGGA	ATCACGGACAGGTTCATCTTTCT
FASN	3	SLC27A2	3	Experiment_Main	CCACAGGTGGGCGACCCCCAGGA	TGCTCTTCCGCGACGAGACTCTC
FASN	1	SLC27A3	1	Experiment_Main	CTGAGCATGCTGAACGACATCGC	CCACCCTTCTAGAGTTTCTGGAG
FASN	1	SLC27A3	2	Experiment_Main	CTGAGCATGCTGAACGACATCGC	GCTACTCAGAGGCGGAGCGCGAG
FASN	1	SLC27A3	3	Experiment_Main	CTGAGCATGCTGAACGACATCGC	CGAGCGGCTGGAACCAGACGGTG
FASN	2	SLC27A3	1	Experiment_Main	CCAAGGAGGTGCGGACCGGCGGT	CCACCCTTCTAGAGTTTCTGGAG
FASN	2	SLC27A3	2	Experiment_Main	CCAAGGAGGTGCGGACCGGCGGT	GCTACTCAGAGGCGGAGCGCGAG
FASN	2	SLC27A3	3	Experiment_Main	CCAAGGAGGTGCGGACCGGCGGT	CGAGCGGCTGGAACCAGACGGTG
FASN	3	SLC27A3	1	Experiment_Main	CCACAGGTGGGCGACCCCCAGGA	CCACCCTTCTAGAGTTTCTGGAG
FASN	3	SLC27A3	2	Experiment_Main	CCACAGGTGGGCGACCCCCAGGA	GCTACTCAGAGGCGGAGCGCGAG
FASN	3	SLC27A3	3	Experiment_Main	CCACAGGTGGGCGACCCCCAGGA	CGAGCGGCTGGAACCAGACGGTG
FASN	1	SLC27A4	1	Experiment_Main	CTGAGCATGCTGAACGACATCGC	CCTCTACCGTTCGGCGCCACCCC
FASN	1	SLC27A4	2	Experiment_Main	CTGAGCATGCTGAACGACATCGC	GCTGCCAAAGACAAGGGCCCGTG
FASN	1	SLC27A4	3	Experiment_Main	CTGAGCATGCTGAACGACATCGC	TGCCTCCCGCGGTGGCTGGTTCA
FASN	2	SLC27A4	1	Experiment_Main	CCAAGGAGGTGCGGACCGGCGGT	CCTCTACCGTTCGGCGCCACCCC
FASN	2	SLC27A4	2	Experiment_Main	CCAAGGAGGTGCGGACCGGCGGT	GCTGCCAAAGACAAGGGCCCGTG
FASN	2	SLC27A4	3	Experiment_Main	CCAAGGAGGTGCGGACCGGCGGT	TGCCTCCCGCGGTGGCTGGTTCA
FASN	3	SLC27A4	1	Experiment_Main	CCACAGGTGGGCGACCCCCAGGA	CCTCTACCGTTCGGCGCCACCCC
FASN	3	SLC27A4	2	Experiment_Main	CCACAGGTGGGCGACCCCCAGGA	GCTGCCAAAGACAAGGGCCCGTG
FASN	3	SLC27A4	3	Experiment_Main	CCACAGGTGGGCGACCCCCAGGA	TGCCTCCCGCGGTGGCTGGTTCA
FASN	1	SLC27A5	1	Experiment_Main	CTGAGCATGCTGAACGACATCGC	CTACAACACCGGGGACGTACTGG
FASN	1	SLC27A5	2	Experiment_Main	CTGAGCATGCTGAACGACATCGC	CACGGTCCTGCCTCTGTACCACG
FASN	1	SLC27A5	3	Experiment_Main	CTGAGCATGCTGAACGACATCGC	TCCTCTGACCCATCTCTGCAGAC
FASN	2	SLC27A5	1	Experiment_Main	CCAAGGAGGTGCGGACCGGCGGT	CTACAACACCGGGGACGTACTGG
FASN	2	SLC27A5	2	Experiment_Main	CCAAGGAGGTGCGGACCGGCGGT	CACGGTCCTGCCTCTGTACCACG
FASN	2	SLC27A5	3	Experiment_Main	CCAAGGAGGTGCGGACCGGCGGT	TCCTCTGACCCATCTCTGCAGAC
FASN	3	SLC27A5	1	Experiment_Main	CCACAGGTGGGCGACCCCCAGGA	CTACAACACCGGGGACGTACTGG
FASN	3	SLC27A5	2	Experiment_Main	CCACAGGTGGGCGACCCCCAGGA	CACGGTCCTGCCTCTGTACCACG
FASN	3	SLC27A5	3	Experiment_Main	CCACAGGTGGGCGACCCCCAGGA	TCCTCTGACCCATCTCTGCAGAC
FASN	1	GLS	1	Experiment_Main	CTGAGCATGCTGAACGACATCGC	CCTCACACATTGATGAGTTATAT
FASN	1	GLS	2	Experiment_Main	CTGAGCATGCTGAACGACATCGC	ACCTGAGGCCACCAGCTCTTTGC
FASN	1	GLS	3	Experiment_Main	CTGAGCATGCTGAACGACATCGC	CACAGGACTGAAGACAGAAGGGA
FASN	2	GLS	1	Experiment_Main	CCAAGGAGGTGCGGACCGGCGGT	CCTCACACATTGATGAGTTATAT
FASN	2	GLS	2	Experiment_Main	CCAAGGAGGTGCGGACCGGCGGT	ACCTGAGGCCACCAGCTCTTTGC
FASN	2	GLS	3	Experiment_Main	CCAAGGAGGTGCGGACCGGCGGT	CACAGGACTGAAGACAGAAGGGA
FASN	3	GLS	1	Experiment_Main	CCACAGGTGGGCGACCCCCAGGA	CCTCACACATTGATGAGTTATAT
FASN	3	GLS	2	Experiment_Main	CCACAGGTGGGCGACCCCCAGGA	ACCTGAGGCCACCAGCTCTTTGC
FASN	3	GLS	3	Experiment_Main	CCACAGGTGGGCGACCCCCAGGA	CACAGGACTGAAGACAGAAGGGA
FASN	1	GLS2	1	Experiment_Main	CTGAGCATGCTGAACGACATCGC	GGAAGAGATCTCGGTCCAAGAGG
FASN	1	GLS2	2	Experiment_Main	CTGAGCATGCTGAACGACATCGC	CTTGAGATAATAGCCGATGGCAT
FASN	1	GLS2	3	Experiment_Main	CTGAGCATGCTGAACGACATCGC	TCTGCAGATGGACTGTAACAAAG
FASN	2	GLS2	1	Experiment_Main	CCAAGGAGGTGCGGACCGGCGGT	GGAAGAGATCTCGGTCCAAGAGG
FASN	2	GLS2	2	Experiment_Main	CCAAGGAGGTGCGGACCGGCGGT	CTTGAGATAATAGCCGATGGCAT
FASN	2	GLS2	3	Experiment_Main	CCAAGGAGGTGCGGACCGGCGGT	TCTGCAGATGGACTGTAACAAAG
FASN	3	GLS2	1	Experiment_Main	CCACAGGTGGGCGACCCCCAGGA	GGAAGAGATCTCGGTCCAAGAGG
FASN	3	GLS2	2	Experiment_Main	CCACAGGTGGGCGACCCCCAGGA	CTTGAGATAATAGCCGATGGCAT
FASN	3	GLS2	3	Experiment_Main	CCACAGGTGGGCGACCCCCAGGA	TCTGCAGATGGACTGTAACAAAG
FASN	1	GLUD1	1	Experiment_Main	CTGAGCATGCTGAACGACATCGC	CCTGTGCCCCCGCAGGTCCTGGC
FASN	1	GLUD1	2	Experiment_Main	CTGAGCATGCTGAACGACATCGC	AAAACACCACCAGGTATCCGTTA
FASN	1	GLUD1	3	Experiment_Main	CTGAGCATGCTGAACGACATCGC	AATCAATGGCAGCAACATGGGTC
FASN	2	GLUD1	1	Experiment_Main	CCAAGGAGGTGCGGACCGGCGGT	CCTGTGCCCCCGCAGGTCCTGGC
FASN	2	GLUD1	2	Experiment_Main	CCAAGGAGGTGCGGACCGGCGGT	AAAACACCACCAGGTATCCGTTA
FASN	2	GLUD1	3	Experiment_Main	CCAAGGAGGTGCGGACCGGCGGT	AATCAATGGCAGCAACATGGGTC
FASN	3	GLUD1	1	Experiment_Main	CCACAGGTGGGCGACCCCCAGGA	CCTGTGCCCCCGCAGGTCCTGGC
FASN	3	GLUD1	2	Experiment_Main	CCACAGGTGGGCGACCCCCAGGA	AAAACACCACCAGGTATCCGTTA
FASN	3	GLUD1	3	Experiment_Main	CCACAGGTGGGCGACCCCCAGGA	AATCAATGGCAGCAACATGGGTC
FASN	1	GOT1	1	Experiment_Main	CTGAGCATGCTGAACGACATCGC	AAGACATTCGGTCCTATCGCTAC
FASN	1	GOT1	2	Experiment_Main	CTGAGCATGCTGAACGACATCGC	GGCTATTGTCATTAGCAATCTTC
FASN	1	GOT1	3	Experiment_Main	CTGAGCATGCTGAACGACATCGC	CAACCACAGTCAGATTCCCGACT
FASN	2	GOT1	1	Experiment_Main	CCAAGGAGGTGCGGACCGGCGGT	AAGACATTCGGTCCTATCGCTAC
FASN	2	GOT1	2	Experiment_Main	CCAAGGAGGTGCGGACCGGCGGT	GGCTATTGTCATTAGCAATCTTC
FASN	2	GOT1	3	Experiment_Main	CCAAGGAGGTGCGGACCGGCGGT	CAACCACAGTCAGATTCCCGACT
FASN	3	GOT1	1	Experiment_Main	CCACAGGTGGGCGACCCCCAGGA	AAGACATTCGGTCCTATCGCTAC
FASN	3	GOT1	2	Experiment_Main	CCACAGGTGGGCGACCCCCAGGA	GGCTATTGTCATTAGCAATCTTC
FASN	3	GOT1	3	Experiment_Main	CCACAGGTGGGCGACCCCCAGGA	CAACCACAGTCAGATTCCCGACT
FASN	1	GOT2	1	Experiment_Main	CTGAGCATGCTGAACGACATCGC	CCTCTGCCAATCATATGCCAAGA
FASN	1	GOT2	2	Experiment_Main	CTGAGCATGCTGAACGACATCGC	GGCAGAAAGACATCTCGGCTGAA
FASN	1	GOT2	3	Experiment_Main	CTGAGCATGCTGAACGACATCGC	TCTTGTCTAGGCAGAGGCCCAGA
FASN	2	GOT2	1	Experiment_Main	CCAAGGAGGTGCGGACCGGCGGT	CCTCTGCCAATCATATGCCAAGA
FASN	2	GOT2	2	Experiment_Main	CCAAGGAGGTGCGGACCGGCGGT	GGCAGAAAGACATCTCGGCTGAA
FASN	2	GOT2	3	Experiment_Main	CCAAGGAGGTGCGGACCGGCGGT	TCTTGTCTAGGCAGAGGCCCAGA
FASN	3	GOT2	1	Experiment_Main	CCACAGGTGGGCGACCCCCAGGA	CCTCTGCCAATCATATGCCAAGA
FASN	3	GOT2	2	Experiment_Main	CCACAGGTGGGCGACCCCCAGGA	GGCAGAAAGACATCTCGGCTGAA
FASN	3	GOT2	3	Experiment_Main	CCACAGGTGGGCGACCCCCAGGA	TCTTGTCTAGGCAGAGGCCCAGA
FASN	1	IDH1	1	Experiment_Main	CTGAGCATGCTGAACGACATCGC	CCTACGTGGAATTGGATCTACAT
FASN	1	IDH1	2	Experiment_Main	CTGAGCATGCTGAACGACATCGC	GTGCTCAGATACAAAGGCCAACC
FASN	1	IDH1	3	Experiment_Main	CTGAGCATGCTGAACGACATCGC	CCCTCTACACAGTACAGAGCAAC
FASN	2	IDH1	1	Experiment_Main	CCAAGGAGGTGCGGACCGGCGGT	CCTACGTGGAATTGGATCTACAT
FASN	2	IDH1	2	Experiment_Main	CCAAGGAGGTGCGGACCGGCGGT	GTGCTCAGATACAAAGGCCAACC
FASN	2	IDH1	3	Experiment_Main	CCAAGGAGGTGCGGACCGGCGGT	CCCTCTACACAGTACAGAGCAAC
FASN	3	IDH1	1	Experiment_Main	CCACAGGTGGGCGACCCCCAGGA	CCTACGTGGAATTGGATCTACAT
FASN	3	IDH1	2	Experiment_Main	CCACAGGTGGGCGACCCCCAGGA	GTGCTCAGATACAAAGGCCAACC
FASN	3	IDH1	3	Experiment_Main	CCACAGGTGGGCGACCCCCAGGA	CCCTCTACACAGTACAGAGCAAC
FASN	1	IDH2	1	Experiment_Main	CTGAGCATGCTGAACGACATCGC	CTCCCAGGCACTATAAGACCGAC
FASN	1	IDH2	2	Experiment_Main	CTGAGCATGCTGAACGACATCGC	GGAGCCCGAGGTCAAAATACTTT
FASN	1	IDH2	3	Experiment_Main	CTGAGCATGCTGAACGACATCGC	AAAGTGCCGGCCCGGTCTGCCAC
FASN	2	IDH2	1	Experiment_Main	CCAAGGAGGTGCGGACCGGCGGT	CTCCCAGGCACTATAAGACCGAC
FASN	2	IDH2	2	Experiment_Main	CCAAGGAGGTGCGGACCGGCGGT	GGAGCCCGAGGTCAAAATACTTT
FASN	2	IDH2	3	Experiment_Main	CCAAGGAGGTGCGGACCGGCGGT	AAAGTGCCGGCCCGGTCTGCCAC
FASN	3	IDH2	1	Experiment_Main	CCACAGGTGGGCGACCCCCAGGA	CTCCCAGGCACTATAAGACCGAC
FASN	3	IDH2	2	Experiment_Main	CCACAGGTGGGCGACCCCCAGGA	GGAGCCCGAGGTCAAAATACTTT
FASN	3	IDH2	3	Experiment_Main	CCACAGGTGGGCGACCCCCAGGA	AAAGTGCCGGCCCGGTCTGCCAC
FASN	1	MDH1	1	Experiment_Main	CTGAGCATGCTGAACGACATCGC	GATCACAACCGAGCTAAAGCTCA
FASN	1	MDH1	2	Experiment_Main	CTGAGCATGCTGAACGACATCGC	CAATACTGTACAGCAGTGAATAT
FASN	1	MDH1	3	Experiment_Main	CTGAGCATGCTGAACGACATCGC	TCTAAGGCTGCACCCTGGGATTT
FASN	2	MDH1	1	Experiment_Main	CCAAGGAGGTGCGGACCGGCGGT	GATCACAACCGAGCTAAAGCTCA
FASN	2	MDH1	2	Experiment_Main	CCAAGGAGGTGCGGACCGGCGGT	CAATACTGTACAGCAGTGAATAT
FASN	2	MDH1	3	Experiment_Main	CCAAGGAGGTGCGGACCGGCGGT	TCTAAGGCTGCACCCTGGGATTT
FASN	3	MDH1	1	Experiment_Main	CCACAGGTGGGCGACCCCCAGGA	GATCACAACCGAGCTAAAGCTCA
FASN	3	MDH1	2	Experiment_Main	CCACAGGTGGGCGACCCCCAGGA	CAATACTGTACAGCAGTGAATAT
FASN	3	MDH1	3	Experiment_Main	CCACAGGTGGGCGACCCCCAGGA	TCTAAGGCTGCACCCTGGGATTT
FASN	1	MDH2	1	Experiment_Main	CTGAGCATGCTGAACGACATCGC	GATCCAGCTCGAGTCAACGTCCC
FASN	1	MDH2	2	Experiment_Main	CTGAGCATGCTGAACGACATCGC	TGGGGACTCCAGCCGGAATAACT
FASN	1	MDH2	3	Experiment_Main	CTGAGCATGCTGAACGACATCGC	AAGAAGCATGGAGTGTACAACCC
FASN	2	MDH2	1	Experiment_Main	CCAAGGAGGTGCGGACCGGCGGT	GATCCAGCTCGAGTCAACGTCCC
FASN	2	MDH2	2	Experiment_Main	CCAAGGAGGTGCGGACCGGCGGT	TGGGGACTCCAGCCGGAATAACT
FASN	2	MDH2	3	Experiment_Main	CCAAGGAGGTGCGGACCGGCGGT	AAGAAGCATGGAGTGTACAACCC
FASN	3	MDH2	1	Experiment_Main	CCACAGGTGGGCGACCCCCAGGA	GATCCAGCTCGAGTCAACGTCCC
FASN	3	MDH2	2	Experiment_Main	CCACAGGTGGGCGACCCCCAGGA	TGGGGACTCCAGCCGGAATAACT
FASN	3	MDH2	3	Experiment_Main	CCACAGGTGGGCGACCCCCAGGA	AAGAAGCATGGAGTGTACAACCC
FASN	1	MPC1	1	Experiment_Main	CTGAGCATGCTGAACGACATCGC	CCTACAAGGTACAGCCTCGGAAC
FASN	1	MPC1	2	Experiment_Main	CTGAGCATGCTGAACGACATCGC	GCAGCCCTCTGTTGCTATTCTTT
FASN	1	MPC1	3	Experiment_Main	CTGAGCATGCTGAACGACATCGC	TAGCACTTCTGGGGCCCAGTAGC
FASN	2	MPC1	1	Experiment_Main	CCAAGGAGGTGCGGACCGGCGGT	CCTACAAGGTACAGCCTCGGAAC
FASN	2	MPC1	2	Experiment_Main	CCAAGGAGGTGCGGACCGGCGGT	GCAGCCCTCTGTTGCTATTCTTT
FASN	2	MPC1	3	Experiment_Main	CCAAGGAGGTGCGGACCGGCGGT	TAGCACTTCTGGGGCCCAGTAGC
FASN	3	MPC1	1	Experiment_Main	CCACAGGTGGGCGACCCCCAGGA	CCTACAAGGTACAGCCTCGGAAC
FASN	3	MPC1	2	Experiment_Main	CCACAGGTGGGCGACCCCCAGGA	GCAGCCCTCTGTTGCTATTCTTT
FASN	3	MPC1	3	Experiment_Main	CCACAGGTGGGCGACCCCCAGGA	TAGCACTTCTGGGGCCCAGTAGC
FASN	1	PC	1	Experiment_Main	CTGAGCATGCTGAACGACATCGC	ACGTCGCCATGCGCTTCCTGTAT
FASN	1	PC	2	Experiment_Main	CTGAGCATGCTGAACGACATCGC	AGAGACATCCTGCTGCGAGAGGG
FASN	1	PC	3	Experiment_Main	CTGAGCATGCTGAACGACATCGC	GCGAGTTTCACAGAGTCGCTGGT
FASN	2	PC	1	Experiment_Main	CCAAGGAGGTGCGGACCGGCGGT	ACGTCGCCATGCGCTTCCTGTAT
FASN	2	PC	2	Experiment_Main	CCAAGGAGGTGCGGACCGGCGGT	AGAGACATCCTGCTGCGAGAGGG
FASN	2	PC	3	Experiment_Main	CCAAGGAGGTGCGGACCGGCGGT	GCGAGTTTCACAGAGTCGCTGGT
FASN	3	PC	1	Experiment_Main	CCACAGGTGGGCGACCCCCAGGA	ACGTCGCCATGCGCTTCCTGTAT
FASN	3	PC	2	Experiment_Main	CCACAGGTGGGCGACCCCCAGGA	AGAGACATCCTGCTGCGAGAGGG
FASN	3	PC	3	Experiment_Main	CCACAGGTGGGCGACCCCCAGGA	GCGAGTTTCACAGAGTCGCTGGT
FASN	1	SLC1A5	1	Experiment_Main	CTGAGCATGCTGAACGACATCGC	GGCACTGCCCGCGGCTCCCACGG
FASN	1	SLC1A5	2	Experiment_Main	CTGAGCATGCTGAACGACATCGC	CTGGTCACCACGCTGCTGGCGTC
FASN	1	SLC1A5	3	Experiment_Main	CTGAGCATGCTGAACGACATCGC	GTGTGGCGCTGCGGAAGCTGGGG
FASN	2	SLC1A5	1	Experiment_Main	CCAAGGAGGTGCGGACCGGCGGT	GGCACTGCCCGCGGCTCCCACGG
FASN	2	SLC1A5	2	Experiment_Main	CCAAGGAGGTGCGGACCGGCGGT	CTGGTCACCACGCTGCTGGCGTC
FASN	2	SLC1A5	3	Experiment_Main	CCAAGGAGGTGCGGACCGGCGGT	GTGTGGCGCTGCGGAAGCTGGGG
FASN	3	SLC1A5	1	Experiment_Main	CCACAGGTGGGCGACCCCCAGGA	GGCACTGCCCGCGGCTCCCACGG
FASN	3	SLC1A5	2	Experiment_Main	CCACAGGTGGGCGACCCCCAGGA	CTGGTCACCACGCTGCTGGCGTC
FASN	3	SLC1A5	3	Experiment_Main	CCACAGGTGGGCGACCCCCAGGA	GTGTGGCGCTGCGGAAGCTGGGG
FASN	1	SLC25A11	1	Experiment_Main	CTGAGCATGCTGAACGACATCGC	ACGCCCTGATTCGAATCACCCGG
FASN	1	SLC25A11	2	Experiment_Main	CTGAGCATGCTGAACGACATCGC	TGCCTTCCCACCAGGCTTCCAGC
FASN	1	SLC25A11	3	Experiment_Main	CTGAGCATGCTGAACGACATCGC	TGCTGAAGGCTGTGATTGGCATG
FASN	2	SLC25A11	1	Experiment_Main	CCAAGGAGGTGCGGACCGGCGGT	ACGCCCTGATTCGAATCACCCGG
FASN	2	SLC25A11	2	Experiment_Main	CCAAGGAGGTGCGGACCGGCGGT	TGCCTTCCCACCAGGCTTCCAGC
FASN	2	SLC25A11	3	Experiment_Main	CCAAGGAGGTGCGGACCGGCGGT	TGCTGAAGGCTGTGATTGGCATG
FASN	3	SLC25A11	1	Experiment_Main	CCACAGGTGGGCGACCCCCAGGA	ACGCCCTGATTCGAATCACCCGG
FASN	3	SLC25A11	2	Experiment_Main	CCACAGGTGGGCGACCCCCAGGA	TGCCTTCCCACCAGGCTTCCAGC
FASN	3	SLC25A11	3	Experiment_Main	CCACAGGTGGGCGACCCCCAGGA	TGCTGAAGGCTGTGATTGGCATG
FASN	1	ACSL4	1	Experiment_Main	CTGAGCATGCTGAACGACATCGC	GTCCCAGTGCAGTGAGTCCACTA
FASN	1	ACSL4	2	Experiment_Main	CTGAGCATGCTGAACGACATCGC	GCTCATGTGCTAGAACTGACAGC
FASN	1	ACSL4	3	Experiment_Main	CTGAGCATGCTGAACGACATCGC	CCTGGTCCCAAGGCTGTCCTTCT
FASN	2	ACSL4	1	Experiment_Main	CCAAGGAGGTGCGGACCGGCGGT	GTCCCAGTGCAGTGAGTCCACTA
FASN	2	ACSL4	2	Experiment_Main	CCAAGGAGGTGCGGACCGGCGGT	GCTCATGTGCTAGAACTGACAGC
FASN	2	ACSL4	3	Experiment_Main	CCAAGGAGGTGCGGACCGGCGGT	CCTGGTCCCAAGGCTGTCCTTCT
FASN	3	ACSL4	1	Experiment_Main	CCACAGGTGGGCGACCCCCAGGA	GTCCCAGTGCAGTGAGTCCACTA
FASN	3	ACSL4	2	Experiment_Main	CCACAGGTGGGCGACCCCCAGGA	GCTCATGTGCTAGAACTGACAGC
FASN	3	ACSL4	3	Experiment_Main	CCACAGGTGGGCGACCCCCAGGA	CCTGGTCCCAAGGCTGTCCTTCT
FASN	1	GPX4	1	Experiment_Main	CTGAGCATGCTGAACGACATCGC	ACGTTGTAGCCCGCGGCGAACTC
FASN	1	GPX4	2	Experiment_Main	CTGAGCATGCTGAACGACATCGC	CGCCAAGGACATCGACGGGCACA
FASN	1	GPX4	3	Experiment_Main	CTGAGCATGCTGAACGACATCGC	CTTCGGTCTTGCCTCACTGGGAG
FASN	2	GPX4	1	Experiment_Main	CCAAGGAGGTGCGGACCGGCGGT	ACGTTGTAGCCCGCGGCGAACTC
FASN	2	GPX4	2	Experiment_Main	CCAAGGAGGTGCGGACCGGCGGT	CGCCAAGGACATCGACGGGCACA
FASN	2	GPX4	3	Experiment_Main	CCAAGGAGGTGCGGACCGGCGGT	CTTCGGTCTTGCCTCACTGGGAG
FASN	3	GPX4	1	Experiment_Main	CCACAGGTGGGCGACCCCCAGGA	ACGTTGTAGCCCGCGGCGAACTC
FASN	3	GPX4	2	Experiment_Main	CCACAGGTGGGCGACCCCCAGGA	CGCCAAGGACATCGACGGGCACA
FASN	3	GPX4	3	Experiment_Main	CCACAGGTGGGCGACCCCCAGGA	CTTCGGTCTTGCCTCACTGGGAG
FASN	1	GSR	1	Experiment_Main	CTGAGCATGCTGAACGACATCGC	CCTTATCATGCCGTATCATCAGT
FASN	1	GSR	2	Experiment_Main	CTGAGCATGCTGAACGACATCGC	TACATAGGTGCCAGCTTAGGAAT
FASN	1	GSR	3	Experiment_Main	CTGAGCATGCTGAACGACATCGC	CCCTCACAACTTGGAAAGCCATA
FASN	2	GSR	1	Experiment_Main	CCAAGGAGGTGCGGACCGGCGGT	CCTTATCATGCCGTATCATCAGT
FASN	2	GSR	2	Experiment_Main	CCAAGGAGGTGCGGACCGGCGGT	TACATAGGTGCCAGCTTAGGAAT
FASN	2	GSR	3	Experiment_Main	CCAAGGAGGTGCGGACCGGCGGT	CCCTCACAACTTGGAAAGCCATA
FASN	3	GSR	1	Experiment_Main	CCACAGGTGGGCGACCCCCAGGA	CCTTATCATGCCGTATCATCAGT
FASN	3	GSR	2	Experiment_Main	CCACAGGTGGGCGACCCCCAGGA	TACATAGGTGCCAGCTTAGGAAT
FASN	3	GSR	3	Experiment_Main	CCACAGGTGGGCGACCCCCAGGA	CCCTCACAACTTGGAAAGCCATA
FASN	1	PSTK	1	Experiment_Main	CTGAGCATGCTGAACGACATCGC	CGAGCCAGCTGGTAGACTTCATA
FASN	1	PSTK	2	Experiment_Main	CTGAGCATGCTGAACGACATCGC	GATTGTCCTCTTGAGACCTGTTT
FASN	1	PSTK	3	Experiment_Main	CTGAGCATGCTGAACGACATCGC	CTGCCGCGGGGAGGCCACAGAGG
FASN	2	PSTK	1	Experiment_Main	CCAAGGAGGTGCGGACCGGCGGT	CGAGCCAGCTGGTAGACTTCATA
FASN	2	PSTK	2	Experiment_Main	CCAAGGAGGTGCGGACCGGCGGT	GATTGTCCTCTTGAGACCTGTTT
FASN	2	PSTK	3	Experiment_Main	CCAAGGAGGTGCGGACCGGCGGT	CTGCCGCGGGGAGGCCACAGAGG
FASN	3	PSTK	1	Experiment_Main	CCACAGGTGGGCGACCCCCAGGA	CGAGCCAGCTGGTAGACTTCATA
FASN	3	PSTK	2	Experiment_Main	CCACAGGTGGGCGACCCCCAGGA	GATTGTCCTCTTGAGACCTGTTT
FASN	3	PSTK	3	Experiment_Main	CCACAGGTGGGCGACCCCCAGGA	CTGCCGCGGGGAGGCCACAGAGG
FASN	1	SEPSECS	1	Experiment_Main	CTGAGCATGCTGAACGACATCGC	GAAGGTGACGAGCTGCGTACAGA
FASN	1	SEPSECS	2	Experiment_Main	CTGAGCATGCTGAACGACATCGC	CCTATCAGGCACCCTTGGAGCAA
FASN	1	SEPSECS	3	Experiment_Main	CTGAGCATGCTGAACGACATCGC	AGGGCAAGTGTCCAGAGAATGGC
FASN	2	SEPSECS	1	Experiment_Main	CCAAGGAGGTGCGGACCGGCGGT	GAAGGTGACGAGCTGCGTACAGA
FASN	2	SEPSECS	2	Experiment_Main	CCAAGGAGGTGCGGACCGGCGGT	CCTATCAGGCACCCTTGGAGCAA
FASN	2	SEPSECS	3	Experiment_Main	CCAAGGAGGTGCGGACCGGCGGT	AGGGCAAGTGTCCAGAGAATGGC
FASN	3	SEPSECS	1	Experiment_Main	CCACAGGTGGGCGACCCCCAGGA	GAAGGTGACGAGCTGCGTACAGA
FASN	3	SEPSECS	2	Experiment_Main	CCACAGGTGGGCGACCCCCAGGA	CCTATCAGGCACCCTTGGAGCAA
FASN	3	SEPSECS	3	Experiment_Main	CCACAGGTGGGCGACCCCCAGGA	AGGGCAAGTGTCCAGAGAATGGC
FASN	1	SLC3A2	1	Experiment_Main	CTGAGCATGCTGAACGACATCGC	GCCGATTGCAAGAGACTGTCAAA
FASN	1	SLC3A2	2	Experiment_Main	CTGAGCATGCTGAACGACATCGC	GCTGCAAGCTGGCGTGGATGGGT
FASN	1	SLC3A2	3	Experiment_Main	CTGAGCATGCTGAACGACATCGC	TATGCTCCCCAGTAGAACCAGAA
FASN	2	SLC3A2	1	Experiment_Main	CCAAGGAGGTGCGGACCGGCGGT	GCCGATTGCAAGAGACTGTCAAA
FASN	2	SLC3A2	2	Experiment_Main	CCAAGGAGGTGCGGACCGGCGGT	GCTGCAAGCTGGCGTGGATGGGT
FASN	2	SLC3A2	3	Experiment_Main	CCAAGGAGGTGCGGACCGGCGGT	TATGCTCCCCAGTAGAACCAGAA
FASN	3	SLC3A2	1	Experiment_Main	CCACAGGTGGGCGACCCCCAGGA	GCCGATTGCAAGAGACTGTCAAA
FASN	3	SLC3A2	2	Experiment_Main	CCACAGGTGGGCGACCCCCAGGA	GCTGCAAGCTGGCGTGGATGGGT
FASN	3	SLC3A2	3	Experiment_Main	CCACAGGTGGGCGACCCCCAGGA	TATGCTCCCCAGTAGAACCAGAA
FASN	1	SLC7A11	1	Experiment_Main	CTGAGCATGCTGAACGACATCGC	AGTCCATACCTTTAATTAGCTGC
FASN	1	SLC7A11	2	Experiment_Main	CTGAGCATGCTGAACGACATCGC	AGGGTACATCTGGCTACTTACTT
FASN	1	SLC7A11	3	Experiment_Main	CTGAGCATGCTGAACGACATCGC	CCAGTAGCCGCTCAGAAAAGGTC
FASN	2	SLC7A11	1	Experiment_Main	CCAAGGAGGTGCGGACCGGCGGT	AGTCCATACCTTTAATTAGCTGC
FASN	2	SLC7A11	2	Experiment_Main	CCAAGGAGGTGCGGACCGGCGGT	AGGGTACATCTGGCTACTTACTT
FASN	2	SLC7A11	3	Experiment_Main	CCAAGGAGGTGCGGACCGGCGGT	CCAGTAGCCGCTCAGAAAAGGTC
FASN	3	SLC7A11	1	Experiment_Main	CCACAGGTGGGCGACCCCCAGGA	AGTCCATACCTTTAATTAGCTGC
FASN	3	SLC7A11	2	Experiment_Main	CCACAGGTGGGCGACCCCCAGGA	AGGGTACATCTGGCTACTTACTT
FASN	3	SLC7A11	3	Experiment_Main	CCACAGGTGGGCGACCCCCAGGA	CCAGTAGCCGCTCAGAAAAGGTC
FASN	1	ACAT1	1	Experiment_Main	CTGAGCATGCTGAACGACATCGC	ATACATAACTCCGTTCCACATAT
FASN	1	ACAT1	2	Experiment_Main	CTGAGCATGCTGAACGACATCGC	GGTCAACCAGATGTAGTGGTGAA
FASN	1	ACAT1	3	Experiment_Main	CTGAGCATGCTGAACGACATCGC	ATTGTAAAAGACGGGCTAACTGA
FASN	2	ACAT1	1	Experiment_Main	CCAAGGAGGTGCGGACCGGCGGT	ATACATAACTCCGTTCCACATAT
FASN	2	ACAT1	2	Experiment_Main	CCAAGGAGGTGCGGACCGGCGGT	GGTCAACCAGATGTAGTGGTGAA
FASN	2	ACAT1	3	Experiment_Main	CCAAGGAGGTGCGGACCGGCGGT	ATTGTAAAAGACGGGCTAACTGA
FASN	3	ACAT1	1	Experiment_Main	CCACAGGTGGGCGACCCCCAGGA	ATACATAACTCCGTTCCACATAT
FASN	3	ACAT1	2	Experiment_Main	CCACAGGTGGGCGACCCCCAGGA	GGTCAACCAGATGTAGTGGTGAA
FASN	3	ACAT1	3	Experiment_Main	CCACAGGTGGGCGACCCCCAGGA	ATTGTAAAAGACGGGCTAACTGA
FASN	1	HMGCR	1	Experiment_Main	CTGAGCATGCTGAACGACATCGC	GGTCCTACGTTTACCCTCGATGC
FASN	1	HMGCR	2	Experiment_Main	CTGAGCATGCTGAACGACATCGC	GAATGATCAGCATGGATATTGAA
FASN	1	HMGCR	3	Experiment_Main	CTGAGCATGCTGAACGACATCGC	CGTCAACTTGGATCAAAATATAT
FASN	2	HMGCR	1	Experiment_Main	CCAAGGAGGTGCGGACCGGCGGT	GGTCCTACGTTTACCCTCGATGC
FASN	2	HMGCR	2	Experiment_Main	CCAAGGAGGTGCGGACCGGCGGT	GAATGATCAGCATGGATATTGAA
FASN	2	HMGCR	3	Experiment_Main	CCAAGGAGGTGCGGACCGGCGGT	CGTCAACTTGGATCAAAATATAT
FASN	3	HMGCR	1	Experiment_Main	CCACAGGTGGGCGACCCCCAGGA	GGTCCTACGTTTACCCTCGATGC
FASN	3	HMGCR	2	Experiment_Main	CCACAGGTGGGCGACCCCCAGGA	GAATGATCAGCATGGATATTGAA
FASN	3	HMGCR	3	Experiment_Main	CCACAGGTGGGCGACCCCCAGGA	CGTCAACTTGGATCAAAATATAT
FASN	1	HMGCS1	1	Experiment_Main	CTGAGCATGCTGAACGACATCGC	CAAGCCTGATATGCTATCTGAAT
FASN	1	HMGCS1	2	Experiment_Main	CTGAGCATGCTGAACGACATCGC	TCGATGATTGTCTCTGTTCCAAC
FASN	1	HMGCS1	3	Experiment_Main	CTGAGCATGCTGAACGACATCGC	CTGTGGCATATACAGCAATATCT
FASN	2	HMGCS1	1	Experiment_Main	CCAAGGAGGTGCGGACCGGCGGT	CAAGCCTGATATGCTATCTGAAT
FASN	2	HMGCS1	2	Experiment_Main	CCAAGGAGGTGCGGACCGGCGGT	TCGATGATTGTCTCTGTTCCAAC
FASN	2	HMGCS1	3	Experiment_Main	CCAAGGAGGTGCGGACCGGCGGT	CTGTGGCATATACAGCAATATCT
FASN	3	HMGCS1	1	Experiment_Main	CCACAGGTGGGCGACCCCCAGGA	CAAGCCTGATATGCTATCTGAAT
FASN	3	HMGCS1	2	Experiment_Main	CCACAGGTGGGCGACCCCCAGGA	TCGATGATTGTCTCTGTTCCAAC
FASN	3	HMGCS1	3	Experiment_Main	CCACAGGTGGGCGACCCCCAGGA	CTGTGGCATATACAGCAATATCT
FASN	1	IDI1	1	Experiment_Main	CTGAGCATGCTGAACGACATCGC	ATGTTCACCCCAGATACCATCAG
FASN	1	IDI1	2	Experiment_Main	CTGAGCATGCTGAACGACATCGC	CGAATACGTGTTGTAGTCATCCA
FASN	1	IDI1	3	Experiment_Main	CTGAGCATGCTGAACGACATCGC	GGTGTTGAATAAGAAGACACTAA
FASN	2	IDI1	1	Experiment_Main	CCAAGGAGGTGCGGACCGGCGGT	ATGTTCACCCCAGATACCATCAG
FASN	2	IDI1	2	Experiment_Main	CCAAGGAGGTGCGGACCGGCGGT	CGAATACGTGTTGTAGTCATCCA
FASN	2	IDI1	3	Experiment_Main	CCAAGGAGGTGCGGACCGGCGGT	GGTGTTGAATAAGAAGACACTAA
FASN	3	IDI1	1	Experiment_Main	CCACAGGTGGGCGACCCCCAGGA	ATGTTCACCCCAGATACCATCAG
FASN	3	IDI1	2	Experiment_Main	CCACAGGTGGGCGACCCCCAGGA	CGAATACGTGTTGTAGTCATCCA
FASN	3	IDI1	3	Experiment_Main	CCACAGGTGGGCGACCCCCAGGA	GGTGTTGAATAAGAAGACACTAA
FASN	1	IDI2	1	Experiment_Main	CTGAGCATGCTGAACGACATCGC	CCGACTCCTGTAGTAGCCACCCA
FASN	1	IDI2	2	Experiment_Main	CTGAGCATGCTGAACGACATCGC	ATGCTCTCCCCAAATTCTGTCTG
FASN	1	IDI2	3	Experiment_Main	CTGAGCATGCTGAACGACATCGC	ACACCAAGAATCGAATCCTGATA
FASN	2	IDI2	1	Experiment_Main	CCAAGGAGGTGCGGACCGGCGGT	CCGACTCCTGTAGTAGCCACCCA
FASN	2	IDI2	2	Experiment_Main	CCAAGGAGGTGCGGACCGGCGGT	ATGCTCTCCCCAAATTCTGTCTG
FASN	2	IDI2	3	Experiment_Main	CCAAGGAGGTGCGGACCGGCGGT	ACACCAAGAATCGAATCCTGATA
FASN	3	IDI2	1	Experiment_Main	CCACAGGTGGGCGACCCCCAGGA	CCGACTCCTGTAGTAGCCACCCA
FASN	3	IDI2	2	Experiment_Main	CCACAGGTGGGCGACCCCCAGGA	ATGCTCTCCCCAAATTCTGTCTG
FASN	3	IDI2	3	Experiment_Main	CCACAGGTGGGCGACCCCCAGGA	ACACCAAGAATCGAATCCTGATA
FASN	1	PMVK	1	Experiment_Main	CTGAGCATGCTGAACGACATCGC	TCCTCTCCCCAGCGGATCATGTC
FASN	1	PMVK	2	Experiment_Main	CTGAGCATGCTGAACGACATCGC	CCGCCTCACGGACACCTGCTCTG
FASN	1	PMVK	3	Experiment_Main	CTGAGCATGCTGAACGACATCGC	CTCTTGCCGCTGAACAGCAGTAC
FASN	2	PMVK	1	Experiment_Main	CCAAGGAGGTGCGGACCGGCGGT	TCCTCTCCCCAGCGGATCATGTC
FASN	2	PMVK	2	Experiment_Main	CCAAGGAGGTGCGGACCGGCGGT	CCGCCTCACGGACACCTGCTCTG
FASN	2	PMVK	3	Experiment_Main	CCAAGGAGGTGCGGACCGGCGGT	CTCTTGCCGCTGAACAGCAGTAC
FASN	3	PMVK	1	Experiment_Main	CCACAGGTGGGCGACCCCCAGGA	TCCTCTCCCCAGCGGATCATGTC
FASN	3	PMVK	2	Experiment_Main	CCACAGGTGGGCGACCCCCAGGA	CCGCCTCACGGACACCTGCTCTG
FASN	3	PMVK	3	Experiment_Main	CCACAGGTGGGCGACCCCCAGGA	CTCTTGCCGCTGAACAGCAGTAC
FASN	1	SQLE	1	Experiment_Main	CTGAGCATGCTGAACGACATCGC	GCTAACCCGAGTCCAGTTCTCAT
FASN	1	SQLE	2	Experiment_Main	CTGAGCATGCTGAACGACATCGC	GGTGGCGACAGCGGTAGGAGAGC
FASN	1	SQLE	3	Experiment_Main	CTGAGCATGCTGAACGACATCGC	CTGAACTTGGAGAAAAGCCCATC
FASN	2	SQLE	1	Experiment_Main	CCAAGGAGGTGCGGACCGGCGGT	GCTAACCCGAGTCCAGTTCTCAT
FASN	2	SQLE	2	Experiment_Main	CCAAGGAGGTGCGGACCGGCGGT	GGTGGCGACAGCGGTAGGAGAGC
FASN	2	SQLE	3	Experiment_Main	CCAAGGAGGTGCGGACCGGCGGT	CTGAACTTGGAGAAAAGCCCATC
FASN	3	SQLE	1	Experiment_Main	CCACAGGTGGGCGACCCCCAGGA	GCTAACCCGAGTCCAGTTCTCAT
FASN	3	SQLE	2	Experiment_Main	CCACAGGTGGGCGACCCCCAGGA	GGTGGCGACAGCGGTAGGAGAGC
FASN	3	SQLE	3	Experiment_Main	CCACAGGTGGGCGACCCCCAGGA	CTGAACTTGGAGAAAAGCCCATC
FASN	1	KEAP1	1	Experiment_Main	CTGAGCATGCTGAACGACATCGC	GTAGCCCCCATGAAGCACCGGCG
FASN	1	KEAP1	2	Experiment_Main	CTGAGCATGCTGAACGACATCGC	ACGGGACAAACCGCCTTAATTCA
FASN	1	KEAP1	3	Experiment_Main	CTGAGCATGCTGAACGACATCGC	TTACGCCCTTGCAGGTATGAGCC
FASN	2	KEAP1	1	Experiment_Main	CCAAGGAGGTGCGGACCGGCGGT	GTAGCCCCCATGAAGCACCGGCG
FASN	2	KEAP1	2	Experiment_Main	CCAAGGAGGTGCGGACCGGCGGT	ACGGGACAAACCGCCTTAATTCA
FASN	2	KEAP1	3	Experiment_Main	CCAAGGAGGTGCGGACCGGCGGT	TTACGCCCTTGCAGGTATGAGCC
FASN	3	KEAP1	1	Experiment_Main	CCACAGGTGGGCGACCCCCAGGA	GTAGCCCCCATGAAGCACCGGCG
FASN	3	KEAP1	2	Experiment_Main	CCACAGGTGGGCGACCCCCAGGA	ACGGGACAAACCGCCTTAATTCA
FASN	3	KEAP1	3	Experiment_Main	CCACAGGTGGGCGACCCCCAGGA	TTACGCCCTTGCAGGTATGAGCC
FASN	1	TSC1	1	Experiment_Main	CTGAGCATGCTGAACGACATCGC	ACTCCCCCAGGCCACAGTCACAC
FASN	1	TSC1	2	Experiment_Main	CTGAGCATGCTGAACGACATCGC	GTGAGACACAGAATAGCCATCTT
FASN	1	TSC1	3	Experiment_Main	CTGAGCATGCTGAACGACATCGC	CCGAGACAGTCTCCCAGGTTCTC
FASN	2	TSC1	1	Experiment_Main	CCAAGGAGGTGCGGACCGGCGGT	ACTCCCCCAGGCCACAGTCACAC
FASN	2	TSC1	2	Experiment_Main	CCAAGGAGGTGCGGACCGGCGGT	GTGAGACACAGAATAGCCATCTT
FASN	2	TSC1	3	Experiment_Main	CCAAGGAGGTGCGGACCGGCGGT	CCGAGACAGTCTCCCAGGTTCTC
FASN	3	TSC1	1	Experiment_Main	CCACAGGTGGGCGACCCCCAGGA	ACTCCCCCAGGCCACAGTCACAC
FASN	3	TSC1	2	Experiment_Main	CCACAGGTGGGCGACCCCCAGGA	GTGAGACACAGAATAGCCATCTT
FASN	3	TSC1	3	Experiment_Main	CCACAGGTGGGCGACCCCCAGGA	CCGAGACAGTCTCCCAGGTTCTC
FASN	1	PEX26	1	Experiment_Main	CTGAGCATGCTGAACGACATCGC	GTGAGGAGCGGCGACTGGATGTA
FASN	1	PEX26	2	Experiment_Main	CTGAGCATGCTGAACGACATCGC	AGGGACCTGGTAATACTGAAGGA
FASN	1	PEX26	3	Experiment_Main	CTGAGCATGCTGAACGACATCGC	CGAGCCCAGCACGTACGTGCCCG
FASN	2	PEX26	1	Experiment_Main	CCAAGGAGGTGCGGACCGGCGGT	GTGAGGAGCGGCGACTGGATGTA
FASN	2	PEX26	2	Experiment_Main	CCAAGGAGGTGCGGACCGGCGGT	AGGGACCTGGTAATACTGAAGGA
FASN	2	PEX26	3	Experiment_Main	CCAAGGAGGTGCGGACCGGCGGT	CGAGCCCAGCACGTACGTGCCCG
FASN	3	PEX26	1	Experiment_Main	CCACAGGTGGGCGACCCCCAGGA	GTGAGGAGCGGCGACTGGATGTA
FASN	3	PEX26	2	Experiment_Main	CCACAGGTGGGCGACCCCCAGGA	AGGGACCTGGTAATACTGAAGGA
FASN	3	PEX26	3	Experiment_Main	CCACAGGTGGGCGACCCCCAGGA	CGAGCCCAGCACGTACGTGCCCG
FASN	1	PEX6	1	Experiment_Main	CTGAGCATGCTGAACGACATCGC	CTCATGAGCTCGAGGTGCCTGCT
FASN	1	PEX6	2	Experiment_Main	CTGAGCATGCTGAACGACATCGC	CCAGAGAGTTACACATCGAAATT
FASN	1	PEX6	3	Experiment_Main	CTGAGCATGCTGAACGACATCGC	ACAGGTGGGTTCTACCCTGAGCC
FASN	2	PEX6	1	Experiment_Main	CCAAGGAGGTGCGGACCGGCGGT	CTCATGAGCTCGAGGTGCCTGCT
FASN	2	PEX6	2	Experiment_Main	CCAAGGAGGTGCGGACCGGCGGT	CCAGAGAGTTACACATCGAAATT
FASN	2	PEX6	3	Experiment_Main	CCAAGGAGGTGCGGACCGGCGGT	ACAGGTGGGTTCTACCCTGAGCC
FASN	3	PEX6	1	Experiment_Main	CCACAGGTGGGCGACCCCCAGGA	CTCATGAGCTCGAGGTGCCTGCT
FASN	3	PEX6	2	Experiment_Main	CCACAGGTGGGCGACCCCCAGGA	CCAGAGAGTTACACATCGAAATT
FASN	3	PEX6	3	Experiment_Main	CCACAGGTGGGCGACCCCCAGGA	ACAGGTGGGTTCTACCCTGAGCC
FASN	1	CDIPT	1	Experiment_Main	CTGAGCATGCTGAACGACATCGC	GATGTGGCCAGTCACTGGCTGCA
FASN	1	CDIPT	2	Experiment_Main	CTGAGCATGCTGAACGACATCGC	GAAGAACAGCGTGGCTCCAGGGT
FASN	1	CDIPT	3	Experiment_Main	CTGAGCATGCTGAACGACATCGC	GGGCCATGCTGGACATGCTGACG
FASN	2	CDIPT	1	Experiment_Main	CCAAGGAGGTGCGGACCGGCGGT	GATGTGGCCAGTCACTGGCTGCA
FASN	2	CDIPT	2	Experiment_Main	CCAAGGAGGTGCGGACCGGCGGT	GAAGAACAGCGTGGCTCCAGGGT
FASN	2	CDIPT	3	Experiment_Main	CCAAGGAGGTGCGGACCGGCGGT	GGGCCATGCTGGACATGCTGACG
FASN	3	CDIPT	1	Experiment_Main	CCACAGGTGGGCGACCCCCAGGA	GATGTGGCCAGTCACTGGCTGCA
FASN	3	CDIPT	2	Experiment_Main	CCACAGGTGGGCGACCCCCAGGA	GAAGAACAGCGTGGCTCCAGGGT
FASN	3	CDIPT	3	Experiment_Main	CCACAGGTGGGCGACCCCCAGGA	GGGCCATGCTGGACATGCTGACG
FASN	1	CDS2	1	Experiment_Main	CTGAGCATGCTGAACGACATCGC	CCTTGATGAGTGGGGTCCGACCA
FASN	1	CDS2	2	Experiment_Main	CTGAGCATGCTGAACGACATCGC	GCTGGACCCATGTGACATTGCTG
FASN	1	CDS2	3	Experiment_Main	CTGAGCATGCTGAACGACATCGC	CTGAGAATCCGCAAAGGCTCTTC
FASN	2	CDS2	1	Experiment_Main	CCAAGGAGGTGCGGACCGGCGGT	CCTTGATGAGTGGGGTCCGACCA
FASN	2	CDS2	2	Experiment_Main	CCAAGGAGGTGCGGACCGGCGGT	GCTGGACCCATGTGACATTGCTG
FASN	2	CDS2	3	Experiment_Main	CCAAGGAGGTGCGGACCGGCGGT	CTGAGAATCCGCAAAGGCTCTTC
FASN	3	CDS2	1	Experiment_Main	CCACAGGTGGGCGACCCCCAGGA	CCTTGATGAGTGGGGTCCGACCA
FASN	3	CDS2	2	Experiment_Main	CCACAGGTGGGCGACCCCCAGGA	GCTGGACCCATGTGACATTGCTG
FASN	3	CDS2	3	Experiment_Main	CCACAGGTGGGCGACCCCCAGGA	CTGAGAATCCGCAAAGGCTCTTC
FASN	1	CRLS1	1	Experiment_Main	CTGAGCATGCTGAACGACATCGC	CTTTAGCTGGACTAACAGATTTG
FASN	1	CRLS1	2	Experiment_Main	CTGAGCATGCTGAACGACATCGC	GGAAGTGCTCTTGATCCACTTGC
FASN	1	CRLS1	3	Experiment_Main	CTGAGCATGCTGAACGACATCGC	ATTGGCCCAGTTTCGAGCAATAA
FASN	2	CRLS1	1	Experiment_Main	CCAAGGAGGTGCGGACCGGCGGT	CTTTAGCTGGACTAACAGATTTG
FASN	2	CRLS1	2	Experiment_Main	CCAAGGAGGTGCGGACCGGCGGT	GGAAGTGCTCTTGATCCACTTGC
FASN	2	CRLS1	3	Experiment_Main	CCAAGGAGGTGCGGACCGGCGGT	ATTGGCCCAGTTTCGAGCAATAA
FASN	3	CRLS1	1	Experiment_Main	CCACAGGTGGGCGACCCCCAGGA	CTTTAGCTGGACTAACAGATTTG
FASN	3	CRLS1	2	Experiment_Main	CCACAGGTGGGCGACCCCCAGGA	GGAAGTGCTCTTGATCCACTTGC
FASN	3	CRLS1	3	Experiment_Main	CCACAGGTGGGCGACCCCCAGGA	ATTGGCCCAGTTTCGAGCAATAA
FASN	1	PISD	1	Experiment_Main	CTGAGCATGCTGAACGACATCGC	AGAGCGGGTCTGGACATGCAGCT
FASN	1	PISD	2	Experiment_Main	CTGAGCATGCTGAACGACATCGC	CCTGCTCCACCTCACAGTTCTTC
FASN	1	PISD	3	Experiment_Main	CTGAGCATGCTGAACGACATCGC	ATGTTCACCCCAAACGTCCAGAT
FASN	2	PISD	1	Experiment_Main	CCAAGGAGGTGCGGACCGGCGGT	AGAGCGGGTCTGGACATGCAGCT
FASN	2	PISD	2	Experiment_Main	CCAAGGAGGTGCGGACCGGCGGT	CCTGCTCCACCTCACAGTTCTTC
FASN	2	PISD	3	Experiment_Main	CCAAGGAGGTGCGGACCGGCGGT	ATGTTCACCCCAAACGTCCAGAT
FASN	3	PISD	1	Experiment_Main	CCACAGGTGGGCGACCCCCAGGA	AGAGCGGGTCTGGACATGCAGCT
FASN	3	PISD	2	Experiment_Main	CCACAGGTGGGCGACCCCCAGGA	CCTGCTCCACCTCACAGTTCTTC
FASN	3	PISD	3	Experiment_Main	CCACAGGTGGGCGACCCCCAGGA	ATGTTCACCCCAAACGTCCAGAT
FASN	1	PLPP1	1	Experiment_Main	CTGAGCATGCTGAACGACATCGC	GAACAGCCATAGGCATGGAAGCT
FASN	1	PLPP1	2	Experiment_Main	CTGAGCATGCTGAACGACATCGC	TGTAAAGACAACAGCATCAACTA
FASN	1	PLPP1	3	Experiment_Main	CTGAGCATGCTGAACGACATCGC	AGTGCAAAAGGTTACAGTAAACA
FASN	2	PLPP1	1	Experiment_Main	CCAAGGAGGTGCGGACCGGCGGT	GAACAGCCATAGGCATGGAAGCT
FASN	2	PLPP1	2	Experiment_Main	CCAAGGAGGTGCGGACCGGCGGT	TGTAAAGACAACAGCATCAACTA
FASN	2	PLPP1	3	Experiment_Main	CCAAGGAGGTGCGGACCGGCGGT	AGTGCAAAAGGTTACAGTAAACA
FASN	3	PLPP1	1	Experiment_Main	CCACAGGTGGGCGACCCCCAGGA	GAACAGCCATAGGCATGGAAGCT
FASN	3	PLPP1	2	Experiment_Main	CCACAGGTGGGCGACCCCCAGGA	TGTAAAGACAACAGCATCAACTA
FASN	3	PLPP1	3	Experiment_Main	CCACAGGTGGGCGACCCCCAGGA	AGTGCAAAAGGTTACAGTAAACA
FASN	1	PLPP2	1	Experiment_Main	CTGAGCATGCTGAACGACATCGC	CTGCGGGGATGACTCCATCCGGT
FASN	1	PLPP2	2	Experiment_Main	CTGAGCATGCTGAACGACATCGC	GGATGTACTGCATGGTGTTCTTG
FASN	1	PLPP2	3	Experiment_Main	CTGAGCATGCTGAACGACATCGC	CCCTGCACACCTTCTCCAGCTGC
FASN	2	PLPP2	1	Experiment_Main	CCAAGGAGGTGCGGACCGGCGGT	CTGCGGGGATGACTCCATCCGGT
FASN	2	PLPP2	2	Experiment_Main	CCAAGGAGGTGCGGACCGGCGGT	GGATGTACTGCATGGTGTTCTTG
FASN	2	PLPP2	3	Experiment_Main	CCAAGGAGGTGCGGACCGGCGGT	CCCTGCACACCTTCTCCAGCTGC
FASN	3	PLPP2	1	Experiment_Main	CCACAGGTGGGCGACCCCCAGGA	CTGCGGGGATGACTCCATCCGGT
FASN	3	PLPP2	2	Experiment_Main	CCACAGGTGGGCGACCCCCAGGA	GGATGTACTGCATGGTGTTCTTG
FASN	3	PLPP2	3	Experiment_Main	CCACAGGTGGGCGACCCCCAGGA	CCCTGCACACCTTCTCCAGCTGC
FASN	1	PTDSS1	1	Experiment_Main	CTGAGCATGCTGAACGACATCGC	GATCTAGCCAATACATTAGAGAT
FASN	1	PTDSS1	2	Experiment_Main	CTGAGCATGCTGAACGACATCGC	GGGTCAAACCATCGAACATAGGT
FASN	1	PTDSS1	3	Experiment_Main	CTGAGCATGCTGAACGACATCGC	CCGAGTGCTGGTGGGATCAAGTC
FASN	2	PTDSS1	1	Experiment_Main	CCAAGGAGGTGCGGACCGGCGGT	GATCTAGCCAATACATTAGAGAT
FASN	2	PTDSS1	2	Experiment_Main	CCAAGGAGGTGCGGACCGGCGGT	GGGTCAAACCATCGAACATAGGT
FASN	2	PTDSS1	3	Experiment_Main	CCAAGGAGGTGCGGACCGGCGGT	CCGAGTGCTGGTGGGATCAAGTC
FASN	3	PTDSS1	1	Experiment_Main	CCACAGGTGGGCGACCCCCAGGA	GATCTAGCCAATACATTAGAGAT
FASN	3	PTDSS1	2	Experiment_Main	CCACAGGTGGGCGACCCCCAGGA	GGGTCAAACCATCGAACATAGGT
FASN	3	PTDSS1	3	Experiment_Main	CCACAGGTGGGCGACCCCCAGGA	CCGAGTGCTGGTGGGATCAAGTC
FASN	1	PTDSS2	1	Experiment_Main	CTGAGCATGCTGAACGACATCGC	AGGCGAGCCCACACCTTAACCGT
FASN	1	PTDSS2	2	Experiment_Main	CTGAGCATGCTGAACGACATCGC	GAGTCACACAAGCTAAAGACGGG
FASN	1	PTDSS2	3	Experiment_Main	CTGAGCATGCTGAACGACATCGC	GATTTCAGGCGAGCCCACACCTT
FASN	2	PTDSS2	1	Experiment_Main	CCAAGGAGGTGCGGACCGGCGGT	AGGCGAGCCCACACCTTAACCGT
FASN	2	PTDSS2	2	Experiment_Main	CCAAGGAGGTGCGGACCGGCGGT	GAGTCACACAAGCTAAAGACGGG
FASN	2	PTDSS2	3	Experiment_Main	CCAAGGAGGTGCGGACCGGCGGT	GATTTCAGGCGAGCCCACACCTT
FASN	3	PTDSS2	1	Experiment_Main	CCACAGGTGGGCGACCCCCAGGA	AGGCGAGCCCACACCTTAACCGT
FASN	3	PTDSS2	2	Experiment_Main	CCACAGGTGGGCGACCCCCAGGA	GAGTCACACAAGCTAAAGACGGG
FASN	3	PTDSS2	3	Experiment_Main	CCACAGGTGGGCGACCCCCAGGA	GATTTCAGGCGAGCCCACACCTT
FASN	1	PPARA	1	Experiment_Main	CTGAGCATGCTGAACGACATCGC	CCCAGACACGCTTTCACCAGCTT
FASN	1	PPARA	2	Experiment_Main	CTGAGCATGCTGAACGACATCGC	GACGAATGCCAAGATCTGAGAAA
FASN	1	PPARA	3	Experiment_Main	CTGAGCATGCTGAACGACATCGC	GCAATCCATCGGCGAGGATAGTT
FASN	2	PPARA	1	Experiment_Main	CCAAGGAGGTGCGGACCGGCGGT	CCCAGACACGCTTTCACCAGCTT
FASN	2	PPARA	2	Experiment_Main	CCAAGGAGGTGCGGACCGGCGGT	GACGAATGCCAAGATCTGAGAAA
FASN	2	PPARA	3	Experiment_Main	CCAAGGAGGTGCGGACCGGCGGT	GCAATCCATCGGCGAGGATAGTT
FASN	3	PPARA	1	Experiment_Main	CCACAGGTGGGCGACCCCCAGGA	CCCAGACACGCTTTCACCAGCTT
FASN	3	PPARA	2	Experiment_Main	CCACAGGTGGGCGACCCCCAGGA	GACGAATGCCAAGATCTGAGAAA
FASN	3	PPARA	3	Experiment_Main	CCACAGGTGGGCGACCCCCAGGA	GCAATCCATCGGCGAGGATAGTT
FASN	1	PPARD	1	Experiment_Main	CTGAGCATGCTGAACGACATCGC	GTCGGATGCCGGAGGCTGAGAAG
FASN	1	PPARD	2	Experiment_Main	CTGAGCATGCTGAACGACATCGC	CAGTCAGCCCTGCCACCAGCTTC
FASN	1	PPARD	3	Experiment_Main	CTGAGCATGCTGAACGACATCGC	TGATCCACGACATCGAGACATTG
FASN	2	PPARD	1	Experiment_Main	CCAAGGAGGTGCGGACCGGCGGT	GTCGGATGCCGGAGGCTGAGAAG
FASN	2	PPARD	2	Experiment_Main	CCAAGGAGGTGCGGACCGGCGGT	CAGTCAGCCCTGCCACCAGCTTC
FASN	2	PPARD	3	Experiment_Main	CCAAGGAGGTGCGGACCGGCGGT	TGATCCACGACATCGAGACATTG
FASN	3	PPARD	1	Experiment_Main	CCACAGGTGGGCGACCCCCAGGA	GTCGGATGCCGGAGGCTGAGAAG
FASN	3	PPARD	2	Experiment_Main	CCACAGGTGGGCGACCCCCAGGA	CAGTCAGCCCTGCCACCAGCTTC
FASN	3	PPARD	3	Experiment_Main	CCACAGGTGGGCGACCCCCAGGA	TGATCCACGACATCGAGACATTG
FASN	1	PPARG	1	Experiment_Main	CTGAGCATGCTGAACGACATCGC	GGCGGATGCCACAGGCCGAGAAG
FASN	1	PPARG	2	Experiment_Main	CTGAGCATGCTGAACGACATCGC	GGATCAGCTCCGTGGATCTCTCC
FASN	1	PPARG	3	Experiment_Main	CTGAGCATGCTGAACGACATCGC	GCATACTCTGTGATCTCCTGCAC
FASN	2	PPARG	1	Experiment_Main	CCAAGGAGGTGCGGACCGGCGGT	GGCGGATGCCACAGGCCGAGAAG
FASN	2	PPARG	2	Experiment_Main	CCAAGGAGGTGCGGACCGGCGGT	GGATCAGCTCCGTGGATCTCTCC
FASN	2	PPARG	3	Experiment_Main	CCAAGGAGGTGCGGACCGGCGGT	GCATACTCTGTGATCTCCTGCAC
FASN	3	PPARG	1	Experiment_Main	CCACAGGTGGGCGACCCCCAGGA	GGCGGATGCCACAGGCCGAGAAG
FASN	3	PPARG	2	Experiment_Main	CCACAGGTGGGCGACCCCCAGGA	GGATCAGCTCCGTGGATCTCTCC
FASN	3	PPARG	3	Experiment_Main	CCACAGGTGGGCGACCCCCAGGA	GCATACTCTGTGATCTCCTGCAC
FASN	1	RXRA	1	Experiment_Main	CTGAGCATGCTGAACGACATCGC	CCTCCACGTAGGTCTCGGTCTTG
FASN	1	RXRA	2	Experiment_Main	CTGAGCATGCTGAACGACATCGC	CCAAGCAGCCGACAAACAGCTTT
FASN	1	RXRA	3	Experiment_Main	CTGAGCATGCTGAACGACATCGC	TCGGTCATCAGCTCCCCCATGGG
FASN	2	RXRA	1	Experiment_Main	CCAAGGAGGTGCGGACCGGCGGT	CCTCCACGTAGGTCTCGGTCTTG
FASN	2	RXRA	2	Experiment_Main	CCAAGGAGGTGCGGACCGGCGGT	CCAAGCAGCCGACAAACAGCTTT
FASN	2	RXRA	3	Experiment_Main	CCAAGGAGGTGCGGACCGGCGGT	TCGGTCATCAGCTCCCCCATGGG
FASN	3	RXRA	1	Experiment_Main	CCACAGGTGGGCGACCCCCAGGA	CCTCCACGTAGGTCTCGGTCTTG
FASN	3	RXRA	2	Experiment_Main	CCACAGGTGGGCGACCCCCAGGA	CCAAGCAGCCGACAAACAGCTTT
FASN	3	RXRA	3	Experiment_Main	CCACAGGTGGGCGACCCCCAGGA	TCGGTCATCAGCTCCCCCATGGG
FASN	1	RXRB	1	Experiment_Main	CTGAGCATGCTGAACGACATCGC	CCCCATCCCAGATTAACTCAACA
FASN	1	RXRB	2	Experiment_Main	CTGAGCATGCTGAACGACATCGC	CCCGCTGACGCTCCTCCTGTACC
FASN	1	RXRB	3	Experiment_Main	CTGAGCATGCTGAACGACATCGC	CCTGTAGGCAAACACTACGGGGT
FASN	2	RXRB	1	Experiment_Main	CCAAGGAGGTGCGGACCGGCGGT	CCCCATCCCAGATTAACTCAACA
FASN	2	RXRB	2	Experiment_Main	CCAAGGAGGTGCGGACCGGCGGT	CCCGCTGACGCTCCTCCTGTACC
FASN	2	RXRB	3	Experiment_Main	CCAAGGAGGTGCGGACCGGCGGT	CCTGTAGGCAAACACTACGGGGT
FASN	3	RXRB	1	Experiment_Main	CCACAGGTGGGCGACCCCCAGGA	CCCCATCCCAGATTAACTCAACA
FASN	3	RXRB	2	Experiment_Main	CCACAGGTGGGCGACCCCCAGGA	CCCGCTGACGCTCCTCCTGTACC
FASN	3	RXRB	3	Experiment_Main	CCACAGGTGGGCGACCCCCAGGA	CCTGTAGGCAAACACTACGGGGT
FASN	1	RAB18	1	Experiment_Main	CTGAGCATGCTGAACGACATCGC	GGATACTGCTGGTCAAGAGAGGT
FASN	1	RAB18	2	Experiment_Main	CTGAGCATGCTGAACGACATCGC	AGTGGATGGAAATAAGGCTAAAC
FASN	1	RAB18	3	Experiment_Main	CTGAGCATGCTGAACGACATCGC	GGAAAATCGTGAAGTCGATAGAA
FASN	2	RAB18	1	Experiment_Main	CCAAGGAGGTGCGGACCGGCGGT	GGATACTGCTGGTCAAGAGAGGT
FASN	2	RAB18	2	Experiment_Main	CCAAGGAGGTGCGGACCGGCGGT	AGTGGATGGAAATAAGGCTAAAC
FASN	2	RAB18	3	Experiment_Main	CCAAGGAGGTGCGGACCGGCGGT	GGAAAATCGTGAAGTCGATAGAA
FASN	3	RAB18	1	Experiment_Main	CCACAGGTGGGCGACCCCCAGGA	GGATACTGCTGGTCAAGAGAGGT
FASN	3	RAB18	2	Experiment_Main	CCACAGGTGGGCGACCCCCAGGA	AGTGGATGGAAATAAGGCTAAAC
FASN	3	RAB18	3	Experiment_Main	CCACAGGTGGGCGACCCCCAGGA	GGAAAATCGTGAAGTCGATAGAA
FASN	1	RAB3GAP1	1	Experiment_Main	CTGAGCATGCTGAACGACATCGC	GCGGTGACTCCTCTACACCTCTG
FASN	1	RAB3GAP1	2	Experiment_Main	CTGAGCATGCTGAACGACATCGC	GCTACTACATGGCCTCATCTGAC
FASN	1	RAB3GAP1	3	Experiment_Main	CTGAGCATGCTGAACGACATCGC	CAGCATCCCCTGGATATATATTA
FASN	2	RAB3GAP1	1	Experiment_Main	CCAAGGAGGTGCGGACCGGCGGT	GCGGTGACTCCTCTACACCTCTG
FASN	2	RAB3GAP1	2	Experiment_Main	CCAAGGAGGTGCGGACCGGCGGT	GCTACTACATGGCCTCATCTGAC
FASN	2	RAB3GAP1	3	Experiment_Main	CCAAGGAGGTGCGGACCGGCGGT	CAGCATCCCCTGGATATATATTA
FASN	3	RAB3GAP1	1	Experiment_Main	CCACAGGTGGGCGACCCCCAGGA	GCGGTGACTCCTCTACACCTCTG
FASN	3	RAB3GAP1	2	Experiment_Main	CCACAGGTGGGCGACCCCCAGGA	GCTACTACATGGCCTCATCTGAC
FASN	3	RAB3GAP1	3	Experiment_Main	CCACAGGTGGGCGACCCCCAGGA	CAGCATCCCCTGGATATATATTA
FASN	1	TBC1D20	1	Experiment_Main	CTGAGCATGCTGAACGACATCGC	CTACCTCCCCACAGATTGTGTTG
FASN	1	TBC1D20	2	Experiment_Main	CTGAGCATGCTGAACGACATCGC	GTCTGATCTCATCAGTCAGGAGC
FASN	1	TBC1D20	3	Experiment_Main	CTGAGCATGCTGAACGACATCGC	TGGATCCAACAATGGACAACACC
FASN	2	TBC1D20	1	Experiment_Main	CCAAGGAGGTGCGGACCGGCGGT	CTACCTCCCCACAGATTGTGTTG
FASN	2	TBC1D20	2	Experiment_Main	CCAAGGAGGTGCGGACCGGCGGT	GTCTGATCTCATCAGTCAGGAGC
FASN	2	TBC1D20	3	Experiment_Main	CCAAGGAGGTGCGGACCGGCGGT	TGGATCCAACAATGGACAACACC
FASN	3	TBC1D20	1	Experiment_Main	CCACAGGTGGGCGACCCCCAGGA	CTACCTCCCCACAGATTGTGTTG
FASN	3	TBC1D20	2	Experiment_Main	CCACAGGTGGGCGACCCCCAGGA	GTCTGATCTCATCAGTCAGGAGC
FASN	3	TBC1D20	3	Experiment_Main	CCACAGGTGGGCGACCCCCAGGA	TGGATCCAACAATGGACAACACC
FASN	1	AMFR	1	Experiment_Main	CTGAGCATGCTGAACGACATCGC	GTAGCTCCTGTCTTCGTTCCTGG
FASN	1	AMFR	2	Experiment_Main	CTGAGCATGCTGAACGACATCGC	ATGAGGTGCAACGTCGAATTCGT
FASN	1	AMFR	3	Experiment_Main	CTGAGCATGCTGAACGACATCGC	CTTCTCGCCCACCACGCCGATGA
FASN	2	AMFR	1	Experiment_Main	CCAAGGAGGTGCGGACCGGCGGT	GTAGCTCCTGTCTTCGTTCCTGG
FASN	2	AMFR	2	Experiment_Main	CCAAGGAGGTGCGGACCGGCGGT	ATGAGGTGCAACGTCGAATTCGT
FASN	2	AMFR	3	Experiment_Main	CCAAGGAGGTGCGGACCGGCGGT	CTTCTCGCCCACCACGCCGATGA
FASN	3	AMFR	1	Experiment_Main	CCACAGGTGGGCGACCCCCAGGA	GTAGCTCCTGTCTTCGTTCCTGG
FASN	3	AMFR	2	Experiment_Main	CCACAGGTGGGCGACCCCCAGGA	ATGAGGTGCAACGTCGAATTCGT
FASN	3	AMFR	3	Experiment_Main	CCACAGGTGGGCGACCCCCAGGA	CTTCTCGCCCACCACGCCGATGA
FASN	1	C12orf49	1	Experiment_Main	CTGAGCATGCTGAACGACATCGC	AGGCTACGTTTGCGAGAGGAAGG
FASN	1	C12orf49	2	Experiment_Main	CTGAGCATGCTGAACGACATCGC	CTGGTAAATGGCTGCTGTAATGT
FASN	1	C12orf49	3	Experiment_Main	CTGAGCATGCTGAACGACATCGC	CCAGCAAATCCTTCCTCTCGCAA
FASN	2	C12orf49	1	Experiment_Main	CCAAGGAGGTGCGGACCGGCGGT	AGGCTACGTTTGCGAGAGGAAGG
FASN	2	C12orf49	2	Experiment_Main	CCAAGGAGGTGCGGACCGGCGGT	CTGGTAAATGGCTGCTGTAATGT
FASN	2	C12orf49	3	Experiment_Main	CCAAGGAGGTGCGGACCGGCGGT	CCAGCAAATCCTTCCTCTCGCAA
FASN	3	C12orf49	1	Experiment_Main	CCACAGGTGGGCGACCCCCAGGA	AGGCTACGTTTGCGAGAGGAAGG
FASN	3	C12orf49	2	Experiment_Main	CCACAGGTGGGCGACCCCCAGGA	CTGGTAAATGGCTGCTGTAATGT
FASN	3	C12orf49	3	Experiment_Main	CCACAGGTGGGCGACCCCCAGGA	CCAGCAAATCCTTCCTCTCGCAA
FASN	1	CYB5B	1	Experiment_Main	CTGAGCATGCTGAACGACATCGC	CCACCTCCTCCAACCGGTAATAG
FASN	1	CYB5B	2	Experiment_Main	CTGAGCATGCTGAACGACATCGC	ACTTGCATCTACACCAGCTTGTT
FASN	1	CYB5B	3	Experiment_Main	CTGAGCATGCTGAACGACATCGC	CCATCGCTGCCGCTAGCTTCCGC
FASN	2	CYB5B	1	Experiment_Main	CCAAGGAGGTGCGGACCGGCGGT	CCACCTCCTCCAACCGGTAATAG
FASN	2	CYB5B	2	Experiment_Main	CCAAGGAGGTGCGGACCGGCGGT	ACTTGCATCTACACCAGCTTGTT
FASN	2	CYB5B	3	Experiment_Main	CCAAGGAGGTGCGGACCGGCGGT	CCATCGCTGCCGCTAGCTTCCGC
FASN	3	CYB5B	1	Experiment_Main	CCACAGGTGGGCGACCCCCAGGA	CCACCTCCTCCAACCGGTAATAG
FASN	3	CYB5B	2	Experiment_Main	CCACAGGTGGGCGACCCCCAGGA	ACTTGCATCTACACCAGCTTGTT
FASN	3	CYB5B	3	Experiment_Main	CCACAGGTGGGCGACCCCCAGGA	CCATCGCTGCCGCTAGCTTCCGC
FASN	1	MBTPS1	1	Experiment_Main	CTGAGCATGCTGAACGACATCGC	ATGCGACCGTAGCCTCCTGGTAG
FASN	1	MBTPS1	2	Experiment_Main	CTGAGCATGCTGAACGACATCGC	CCTACAGTCACAATACTCACATT
FASN	1	MBTPS1	3	Experiment_Main	CTGAGCATGCTGAACGACATCGC	AGCCCCAGCTACATAGATCTGAC
FASN	2	MBTPS1	1	Experiment_Main	CCAAGGAGGTGCGGACCGGCGGT	ATGCGACCGTAGCCTCCTGGTAG
FASN	2	MBTPS1	2	Experiment_Main	CCAAGGAGGTGCGGACCGGCGGT	CCTACAGTCACAATACTCACATT
FASN	2	MBTPS1	3	Experiment_Main	CCAAGGAGGTGCGGACCGGCGGT	AGCCCCAGCTACATAGATCTGAC
FASN	3	MBTPS1	1	Experiment_Main	CCACAGGTGGGCGACCCCCAGGA	ATGCGACCGTAGCCTCCTGGTAG
FASN	3	MBTPS1	2	Experiment_Main	CCACAGGTGGGCGACCCCCAGGA	CCTACAGTCACAATACTCACATT
FASN	3	MBTPS1	3	Experiment_Main	CCACAGGTGGGCGACCCCCAGGA	AGCCCCAGCTACATAGATCTGAC
FASN	1	SCAP	1	Experiment_Main	CTGAGCATGCTGAACGACATCGC	CCTGGCACAAGAACCTCCTGGCA
FASN	1	SCAP	2	Experiment_Main	CTGAGCATGCTGAACGACATCGC	GGAAGGAAGACGGCTGCAACGTG
FASN	1	SCAP	3	Experiment_Main	CTGAGCATGCTGAACGACATCGC	CCCTACCTTGTGGTGGTTATTGG
FASN	2	SCAP	1	Experiment_Main	CCAAGGAGGTGCGGACCGGCGGT	CCTGGCACAAGAACCTCCTGGCA
FASN	2	SCAP	2	Experiment_Main	CCAAGGAGGTGCGGACCGGCGGT	GGAAGGAAGACGGCTGCAACGTG
FASN	2	SCAP	3	Experiment_Main	CCAAGGAGGTGCGGACCGGCGGT	CCCTACCTTGTGGTGGTTATTGG
FASN	3	SCAP	1	Experiment_Main	CCACAGGTGGGCGACCCCCAGGA	CCTGGCACAAGAACCTCCTGGCA
FASN	3	SCAP	2	Experiment_Main	CCACAGGTGGGCGACCCCCAGGA	GGAAGGAAGACGGCTGCAACGTG
FASN	3	SCAP	3	Experiment_Main	CCACAGGTGGGCGACCCCCAGGA	CCCTACCTTGTGGTGGTTATTGG
FASN	1	SCD	1	Experiment_Main	CTGAGCATGCTGAACGACATCGC	TCAGCTTCTAGGTCAGACAAGTC
FASN	1	SCD	2	Experiment_Main	CTGAGCATGCTGAACGACATCGC	TATCAGGGCGAATGTCGTCTTCC
FASN	1	SCD	3	Experiment_Main	CTGAGCATGCTGAACGACATCGC	ACCCCAGAAATACCAGGGCACAA
FASN	2	SCD	1	Experiment_Main	CCAAGGAGGTGCGGACCGGCGGT	TCAGCTTCTAGGTCAGACAAGTC
FASN	2	SCD	2	Experiment_Main	CCAAGGAGGTGCGGACCGGCGGT	TATCAGGGCGAATGTCGTCTTCC
FASN	2	SCD	3	Experiment_Main	CCAAGGAGGTGCGGACCGGCGGT	ACCCCAGAAATACCAGGGCACAA
FASN	3	SCD	1	Experiment_Main	CCACAGGTGGGCGACCCCCAGGA	TCAGCTTCTAGGTCAGACAAGTC
FASN	3	SCD	2	Experiment_Main	CCACAGGTGGGCGACCCCCAGGA	TATCAGGGCGAATGTCGTCTTCC
FASN	3	SCD	3	Experiment_Main	CCACAGGTGGGCGACCCCCAGGA	ACCCCAGAAATACCAGGGCACAA
FASN	1	SREBF1	1	Experiment_Main	CTGAGCATGCTGAACGACATCGC	GGCCCACAGAATCTCTGAAGGAT
FASN	1	SREBF1	2	Experiment_Main	CTGAGCATGCTGAACGACATCGC	CCTCTGTCCATAGATGGCCCTGG
FASN	1	SREBF1	3	Experiment_Main	CTGAGCATGCTGAACGACATCGC	TCCCCTGGGCCTGGTATCAAGGA
FASN	2	SREBF1	1	Experiment_Main	CCAAGGAGGTGCGGACCGGCGGT	GGCCCACAGAATCTCTGAAGGAT
FASN	2	SREBF1	2	Experiment_Main	CCAAGGAGGTGCGGACCGGCGGT	CCTCTGTCCATAGATGGCCCTGG
FASN	2	SREBF1	3	Experiment_Main	CCAAGGAGGTGCGGACCGGCGGT	TCCCCTGGGCCTGGTATCAAGGA
FASN	3	SREBF1	1	Experiment_Main	CCACAGGTGGGCGACCCCCAGGA	GGCCCACAGAATCTCTGAAGGAT
FASN	3	SREBF1	2	Experiment_Main	CCACAGGTGGGCGACCCCCAGGA	CCTCTGTCCATAGATGGCCCTGG
FASN	3	SREBF1	3	Experiment_Main	CCACAGGTGGGCGACCCCCAGGA	TCCCCTGGGCCTGGTATCAAGGA
FASN	1	TMEM41A	1	Experiment_Main	CTGAGCATGCTGAACGACATCGC	GCTACAGGTGGAGGAGAACAGAA
FASN	1	TMEM41A	2	Experiment_Main	CTGAGCATGCTGAACGACATCGC	CCCATGACACCAAACTGGTTCTT
FASN	1	TMEM41A	3	Experiment_Main	CTGAGCATGCTGAACGACATCGC	GCTGGTGCCTTGTTTGGGCCATG
FASN	2	TMEM41A	1	Experiment_Main	CCAAGGAGGTGCGGACCGGCGGT	GCTACAGGTGGAGGAGAACAGAA
FASN	2	TMEM41A	2	Experiment_Main	CCAAGGAGGTGCGGACCGGCGGT	CCCATGACACCAAACTGGTTCTT
FASN	2	TMEM41A	3	Experiment_Main	CCAAGGAGGTGCGGACCGGCGGT	GCTGGTGCCTTGTTTGGGCCATG
FASN	3	TMEM41A	1	Experiment_Main	CCACAGGTGGGCGACCCCCAGGA	GCTACAGGTGGAGGAGAACAGAA
FASN	3	TMEM41A	2	Experiment_Main	CCACAGGTGGGCGACCCCCAGGA	CCCATGACACCAAACTGGTTCTT
FASN	3	TMEM41A	3	Experiment_Main	CCACAGGTGGGCGACCCCCAGGA	GCTGGTGCCTTGTTTGGGCCATG
FASN	1	IRF8	1	Experiment_Main	CTGAGCATGCTGAACGACATCGC	AGAGCGACCGCACTCCATCTCTG
FASN	1	IRF8	2	Experiment_Main	CTGAGCATGCTGAACGACATCGC	AGGAAGTGACGGACCGGTCCCAA
FASN	1	IRF8	3	Experiment_Main	CTGAGCATGCTGAACGACATCGC	TCCTGCAGGCGTGCCGCTGGTGA
FASN	2	IRF8	1	Experiment_Main	CCAAGGAGGTGCGGACCGGCGGT	AGAGCGACCGCACTCCATCTCTG
FASN	2	IRF8	2	Experiment_Main	CCAAGGAGGTGCGGACCGGCGGT	AGGAAGTGACGGACCGGTCCCAA
FASN	2	IRF8	3	Experiment_Main	CCAAGGAGGTGCGGACCGGCGGT	TCCTGCAGGCGTGCCGCTGGTGA
FASN	3	IRF8	1	Experiment_Main	CCACAGGTGGGCGACCCCCAGGA	AGAGCGACCGCACTCCATCTCTG
FASN	3	IRF8	2	Experiment_Main	CCACAGGTGGGCGACCCCCAGGA	AGGAAGTGACGGACCGGTCCCAA
FASN	3	IRF8	3	Experiment_Main	CCACAGGTGGGCGACCCCCAGGA	TCCTGCAGGCGTGCCGCTGGTGA
FASN	1	MYB	1	Experiment_Main	CTGAGCATGCTGAACGACATCGC	GGAGAACACCACTCCACTCCATC
FASN	1	MYB	2	Experiment_Main	CTGAGCATGCTGAACGACATCGC	CATGTAACGCTACAGGGTATGGA
FASN	1	MYB	3	Experiment_Main	CTGAGCATGCTGAACGACATCGC	AAGACTCCTGCAGATAACCTTCC
FASN	2	MYB	1	Experiment_Main	CCAAGGAGGTGCGGACCGGCGGT	GGAGAACACCACTCCACTCCATC
FASN	2	MYB	2	Experiment_Main	CCAAGGAGGTGCGGACCGGCGGT	CATGTAACGCTACAGGGTATGGA
FASN	2	MYB	3	Experiment_Main	CCAAGGAGGTGCGGACCGGCGGT	AAGACTCCTGCAGATAACCTTCC
FASN	3	MYB	1	Experiment_Main	CCACAGGTGGGCGACCCCCAGGA	GGAGAACACCACTCCACTCCATC
FASN	3	MYB	2	Experiment_Main	CCACAGGTGGGCGACCCCCAGGA	CATGTAACGCTACAGGGTATGGA
FASN	3	MYB	3	Experiment_Main	CCACAGGTGGGCGACCCCCAGGA	AAGACTCCTGCAGATAACCTTCC
FASN	1	DERL2	1	Experiment_Main	CTGAGCATGCTGAACGACATCGC	CGAGGTCGGACAGCAGACTTTGT
FASN	1	DERL2	2	Experiment_Main	CTGAGCATGCTGAACGACATCGC	AGTTGTACTTCAATCCTGAATTA
FASN	1	DERL2	3	Experiment_Main	CTGAGCATGCTGAACGACATCGC	TTGGGCCAGGCCTTTACAATAAT
FASN	2	DERL2	1	Experiment_Main	CCAAGGAGGTGCGGACCGGCGGT	CGAGGTCGGACAGCAGACTTTGT
FASN	2	DERL2	2	Experiment_Main	CCAAGGAGGTGCGGACCGGCGGT	AGTTGTACTTCAATCCTGAATTA
FASN	2	DERL2	3	Experiment_Main	CCAAGGAGGTGCGGACCGGCGGT	TTGGGCCAGGCCTTTACAATAAT
FASN	3	DERL2	1	Experiment_Main	CCACAGGTGGGCGACCCCCAGGA	CGAGGTCGGACAGCAGACTTTGT
FASN	3	DERL2	2	Experiment_Main	CCACAGGTGGGCGACCCCCAGGA	AGTTGTACTTCAATCCTGAATTA
FASN	3	DERL2	3	Experiment_Main	CCACAGGTGGGCGACCCCCAGGA	TTGGGCCAGGCCTTTACAATAAT
FASN	1	SYVN1	1	Experiment_Main	CTGAGCATGCTGAACGACATCGC	CCTCAAAGCCAAACACCAGCTGC
FASN	1	SYVN1	2	Experiment_Main	CTGAGCATGCTGAACGACATCGC	CTCCAGGCATGTTCCCACTGTGG
FASN	1	SYVN1	3	Experiment_Main	CTGAGCATGCTGAACGACATCGC	GGGATGACTTCAGCCCCCGCTTT
FASN	2	SYVN1	1	Experiment_Main	CCAAGGAGGTGCGGACCGGCGGT	CCTCAAAGCCAAACACCAGCTGC
FASN	2	SYVN1	2	Experiment_Main	CCAAGGAGGTGCGGACCGGCGGT	CTCCAGGCATGTTCCCACTGTGG
FASN	2	SYVN1	3	Experiment_Main	CCAAGGAGGTGCGGACCGGCGGT	GGGATGACTTCAGCCCCCGCTTT
FASN	3	SYVN1	1	Experiment_Main	CCACAGGTGGGCGACCCCCAGGA	CCTCAAAGCCAAACACCAGCTGC
FASN	3	SYVN1	2	Experiment_Main	CCACAGGTGGGCGACCCCCAGGA	CTCCAGGCATGTTCCCACTGTGG
FASN	3	SYVN1	3	Experiment_Main	CCACAGGTGGGCGACCCCCAGGA	GGGATGACTTCAGCCCCCGCTTT
FASN	1	UBE2G2	1	Experiment_Main	CTGAGCATGCTGAACGACATCGC	TCACCCTACAGGCCCCATGAATG
FASN	1	UBE2G2	2	Experiment_Main	CTGAGCATGCTGAACGACATCGC	CATCCTCCACGCGCCAGGCGATG
FASN	1	UBE2G2	3	Experiment_Main	CTGAGCATGCTGAACGACATCGC	CCTGTGAGATGTTTCATCCCAAC
FASN	2	UBE2G2	1	Experiment_Main	CCAAGGAGGTGCGGACCGGCGGT	TCACCCTACAGGCCCCATGAATG
FASN	2	UBE2G2	2	Experiment_Main	CCAAGGAGGTGCGGACCGGCGGT	CATCCTCCACGCGCCAGGCGATG
FASN	2	UBE2G2	3	Experiment_Main	CCAAGGAGGTGCGGACCGGCGGT	CCTGTGAGATGTTTCATCCCAAC
FASN	3	UBE2G2	1	Experiment_Main	CCACAGGTGGGCGACCCCCAGGA	TCACCCTACAGGCCCCATGAATG
FASN	3	UBE2G2	2	Experiment_Main	CCACAGGTGGGCGACCCCCAGGA	CATCCTCCACGCGCCAGGCGATG
FASN	3	UBE2G2	3	Experiment_Main	CCACAGGTGGGCGACCCCCAGGA	CCTGTGAGATGTTTCATCCCAAC
FASN	1	TP53	1	Experiment_Main	CTGAGCATGCTGAACGACATCGC	ACCCATCTACAGTCCCCCTTGCC
FASN	1	TP53	2	Experiment_Main	CTGAGCATGCTGAACGACATCGC	CTTCCACTCGGATAAGATGCTGA
FASN	1	TP53	3	Experiment_Main	CTGAGCATGCTGAACGACATCGC	CCAACTGGCCAAGACCTGCCCTG
FASN	2	TP53	1	Experiment_Main	CCAAGGAGGTGCGGACCGGCGGT	ACCCATCTACAGTCCCCCTTGCC
FASN	2	TP53	2	Experiment_Main	CCAAGGAGGTGCGGACCGGCGGT	CTTCCACTCGGATAAGATGCTGA
FASN	2	TP53	3	Experiment_Main	CCAAGGAGGTGCGGACCGGCGGT	CCAACTGGCCAAGACCTGCCCTG
FASN	3	TP53	1	Experiment_Main	CCACAGGTGGGCGACCCCCAGGA	ACCCATCTACAGTCCCCCTTGCC
FASN	3	TP53	2	Experiment_Main	CCACAGGTGGGCGACCCCCAGGA	CTTCCACTCGGATAAGATGCTGA
FASN	3	TP53	3	Experiment_Main	CCACAGGTGGGCGACCCCCAGGA	CCAACTGGCCAAGACCTGCCCTG
FASN	1	PTEN	1	Experiment_Main	CTGAGCATGCTGAACGACATCGC	TGTCCACCAGGGAGTAACTATTC
FASN	1	PTEN	2	Experiment_Main	CTGAGCATGCTGAACGACATCGC	GTTGTGCTGAAAGACATTATGAC
FASN	1	PTEN	3	Experiment_Main	CTGAGCATGCTGAACGACATCGC	CTTAACTAAAGTACTCAGATATT
FASN	2	PTEN	1	Experiment_Main	CCAAGGAGGTGCGGACCGGCGGT	TGTCCACCAGGGAGTAACTATTC
FASN	2	PTEN	2	Experiment_Main	CCAAGGAGGTGCGGACCGGCGGT	GTTGTGCTGAAAGACATTATGAC
FASN	2	PTEN	3	Experiment_Main	CCAAGGAGGTGCGGACCGGCGGT	CTTAACTAAAGTACTCAGATATT
FASN	3	PTEN	1	Experiment_Main	CCACAGGTGGGCGACCCCCAGGA	TGTCCACCAGGGAGTAACTATTC
FASN	3	PTEN	2	Experiment_Main	CCACAGGTGGGCGACCCCCAGGA	GTTGTGCTGAAAGACATTATGAC
FASN	3	PTEN	3	Experiment_Main	CCACAGGTGGGCGACCCCCAGGA	CTTAACTAAAGTACTCAGATATT
FASN	1	CAPN3	1	Experiment_Main	CTGAGCATGCTGAACGACATCGC	ACCAAGTCCAACCACCGCAATGA
FASN	1	CAPN3	2	Experiment_Main	CTGAGCATGCTGAACGACATCGC	CGAGTCATACCCCATGATCAAAG
FASN	1	CAPN3	3	Experiment_Main	CTGAGCATGCTGAACGACATCGC	TGGACCAACCCTCAGTACCGTCT
FASN	2	CAPN3	1	Experiment_Main	CCAAGGAGGTGCGGACCGGCGGT	ACCAAGTCCAACCACCGCAATGA
FASN	2	CAPN3	2	Experiment_Main	CCAAGGAGGTGCGGACCGGCGGT	CGAGTCATACCCCATGATCAAAG
FASN	2	CAPN3	3	Experiment_Main	CCAAGGAGGTGCGGACCGGCGGT	TGGACCAACCCTCAGTACCGTCT
FASN	3	CAPN3	1	Experiment_Main	CCACAGGTGGGCGACCCCCAGGA	ACCAAGTCCAACCACCGCAATGA
FASN	3	CAPN3	2	Experiment_Main	CCACAGGTGGGCGACCCCCAGGA	CGAGTCATACCCCATGATCAAAG
FASN	3	CAPN3	3	Experiment_Main	CCACAGGTGGGCGACCCCCAGGA	TGGACCAACCCTCAGTACCGTCT
FASN	1	ACO1	1	Experiment_Main	CTGAGCATGCTGAACGACATCGC	GGTCCACTACAGCAAGGCACTAC
FASN	1	ACO1	2	Experiment_Main	CTGAGCATGCTGAACGACATCGC	GCCTCTCCCCCCTTAGTAATAGC
FASN	1	ACO1	3	Experiment_Main	CTGAGCATGCTGAACGACATCGC	ACAGCATCACGCATTGCAGCAAA
FASN	2	ACO1	1	Experiment_Main	CCAAGGAGGTGCGGACCGGCGGT	GGTCCACTACAGCAAGGCACTAC
FASN	2	ACO1	2	Experiment_Main	CCAAGGAGGTGCGGACCGGCGGT	GCCTCTCCCCCCTTAGTAATAGC
FASN	2	ACO1	3	Experiment_Main	CCAAGGAGGTGCGGACCGGCGGT	ACAGCATCACGCATTGCAGCAAA
FASN	3	ACO1	1	Experiment_Main	CCACAGGTGGGCGACCCCCAGGA	GGTCCACTACAGCAAGGCACTAC
FASN	3	ACO1	2	Experiment_Main	CCACAGGTGGGCGACCCCCAGGA	GCCTCTCCCCCCTTAGTAATAGC
FASN	3	ACO1	3	Experiment_Main	CCACAGGTGGGCGACCCCCAGGA	ACAGCATCACGCATTGCAGCAAA
FASN	1	LPCAT3	1	Experiment_Main	CTGAGCATGCTGAACGACATCGC	GTAGACACTCACGTCATAGTCTT
FASN	1	LPCAT3	2	Experiment_Main	CTGAGCATGCTGAACGACATCGC	CCCCATCTAGGTTACCCCTTTGC
FASN	1	LPCAT3	3	Experiment_Main	CTGAGCATGCTGAACGACATCGC	TACTTACTGTGACCAGCCAACAG
FASN	2	LPCAT3	1	Experiment_Main	CCAAGGAGGTGCGGACCGGCGGT	GTAGACACTCACGTCATAGTCTT
FASN	2	LPCAT3	2	Experiment_Main	CCAAGGAGGTGCGGACCGGCGGT	CCCCATCTAGGTTACCCCTTTGC
FASN	2	LPCAT3	3	Experiment_Main	CCAAGGAGGTGCGGACCGGCGGT	TACTTACTGTGACCAGCCAACAG
FASN	3	LPCAT3	1	Experiment_Main	CCACAGGTGGGCGACCCCCAGGA	GTAGACACTCACGTCATAGTCTT
FASN	3	LPCAT3	2	Experiment_Main	CCACAGGTGGGCGACCCCCAGGA	CCCCATCTAGGTTACCCCTTTGC
FASN	3	LPCAT3	3	Experiment_Main	CCACAGGTGGGCGACCCCCAGGA	TACTTACTGTGACCAGCCAACAG
ACACA	1	LDLR	1	Experiment_Main	GCTAGTACACAGCCAGGGTCAAG	AGTCACCAGCGAGTAGATGTCCA
ACACA	1	LDLR	2	Experiment_Main	GCTAGTACACAGCCAGGGTCAAG	TCCTTGCAGTCGGGGCCACCATC
ACACA	1	LDLR	3	Experiment_Main	GCTAGTACACAGCCAGGGTCAAG	GCTGCCACGATGGGAAGTGCATC
ACACA	2	LDLR	1	Experiment_Main	ACTAGTGATCCGAGCAGCAATAA	AGTCACCAGCGAGTAGATGTCCA
ACACA	2	LDLR	2	Experiment_Main	ACTAGTGATCCGAGCAGCAATAA	TCCTTGCAGTCGGGGCCACCATC
ACACA	2	LDLR	3	Experiment_Main	ACTAGTGATCCGAGCAGCAATAA	GCTGCCACGATGGGAAGTGCATC
ACACA	3	LDLR	1	Experiment_Main	GTCGTGATTGCTCTGTACAACGC	AGTCACCAGCGAGTAGATGTCCA
ACACA	3	LDLR	2	Experiment_Main	GTCGTGATTGCTCTGTACAACGC	TCCTTGCAGTCGGGGCCACCATC
ACACA	3	LDLR	3	Experiment_Main	GTCGTGATTGCTCTGTACAACGC	GCTGCCACGATGGGAAGTGCATC
ACACA	1	SREBF2	1	Experiment_Main	GCTAGTACACAGCCAGGGTCAAG	CGGTGCCTCCAGAAGGTGACCGA
ACACA	1	SREBF2	2	Experiment_Main	GCTAGTACACAGCCAGGGTCAAG	TGCCCACCCTAGGGAAGCTTCCT
ACACA	1	SREBF2	3	Experiment_Main	GCTAGTACACAGCCAGGGTCAAG	CTTGGCACCCACCTTGGCGTCTG
ACACA	2	SREBF2	1	Experiment_Main	ACTAGTGATCCGAGCAGCAATAA	CGGTGCCTCCAGAAGGTGACCGA
ACACA	2	SREBF2	2	Experiment_Main	ACTAGTGATCCGAGCAGCAATAA	TGCCCACCCTAGGGAAGCTTCCT
ACACA	2	SREBF2	3	Experiment_Main	ACTAGTGATCCGAGCAGCAATAA	CTTGGCACCCACCTTGGCGTCTG
ACACA	3	SREBF2	1	Experiment_Main	GTCGTGATTGCTCTGTACAACGC	CGGTGCCTCCAGAAGGTGACCGA
ACACA	3	SREBF2	2	Experiment_Main	GTCGTGATTGCTCTGTACAACGC	TGCCCACCCTAGGGAAGCTTCCT
ACACA	3	SREBF2	3	Experiment_Main	GTCGTGATTGCTCTGTACAACGC	CTTGGCACCCACCTTGGCGTCTG
ACACA	1	NDUFA8	1	Experiment_Main	GCTAGTACACAGCCAGGGTCAAG	CCTTCCTCTAAACACCGCCTCGG
ACACA	1	NDUFA8	2	Experiment_Main	GCTAGTACACAGCCAGGGTCAAG	GAGGAAGGCAAACTGGTCAACAA
ACACA	1	NDUFA8	3	Experiment_Main	GCTAGTACACAGCCAGGGTCAAG	TCCAGCACACACTCGTCAAACTT
ACACA	2	NDUFA8	1	Experiment_Main	ACTAGTGATCCGAGCAGCAATAA	CCTTCCTCTAAACACCGCCTCGG
ACACA	2	NDUFA8	2	Experiment_Main	ACTAGTGATCCGAGCAGCAATAA	GAGGAAGGCAAACTGGTCAACAA
ACACA	2	NDUFA8	3	Experiment_Main	ACTAGTGATCCGAGCAGCAATAA	TCCAGCACACACTCGTCAAACTT
ACACA	3	NDUFA8	1	Experiment_Main	GTCGTGATTGCTCTGTACAACGC	CCTTCCTCTAAACACCGCCTCGG
ACACA	3	NDUFA8	2	Experiment_Main	GTCGTGATTGCTCTGTACAACGC	GAGGAAGGCAAACTGGTCAACAA
ACACA	3	NDUFA8	3	Experiment_Main	GTCGTGATTGCTCTGTACAACGC	TCCAGCACACACTCGTCAAACTT
ACACA	1	NDUFS5	1	Experiment_Main	GCTAGTACACAGCCAGGGTCAAG	TCTGCCCGAGTATAACCGATTCC
ACACA	1	NDUFS5	2	Experiment_Main	GCTAGTACACAGCCAGGGTCAAG	AAAAGCATGGCATCGACCAGCCA
ACACA	1	NDUFS5	3	Experiment_Main	GCTAGTACACAGCCAGGGTCAAG	TTGGACATCCAGAAAAGGTTCGG
ACACA	2	NDUFS5	1	Experiment_Main	ACTAGTGATCCGAGCAGCAATAA	TCTGCCCGAGTATAACCGATTCC
ACACA	2	NDUFS5	2	Experiment_Main	ACTAGTGATCCGAGCAGCAATAA	AAAAGCATGGCATCGACCAGCCA
ACACA	2	NDUFS5	3	Experiment_Main	ACTAGTGATCCGAGCAGCAATAA	TTGGACATCCAGAAAAGGTTCGG
ACACA	3	NDUFS5	1	Experiment_Main	GTCGTGATTGCTCTGTACAACGC	TCTGCCCGAGTATAACCGATTCC
ACACA	3	NDUFS5	2	Experiment_Main	GTCGTGATTGCTCTGTACAACGC	AAAAGCATGGCATCGACCAGCCA
ACACA	3	NDUFS5	3	Experiment_Main	GTCGTGATTGCTCTGTACAACGC	TTGGACATCCAGAAAAGGTTCGG
ACACA	1	PDSS1	1	Experiment_Main	GCTAGTACACAGCCAGGGTCAAG	CCATCAAAGTAGTACTCAGACAT
ACACA	1	PDSS1	2	Experiment_Main	GCTAGTACACAGCCAGGGTCAAG	ATCACACAACCCCAGACAGTAAA
ACACA	1	PDSS1	3	Experiment_Main	GCTAGTACACAGCCAGGGTCAAG	CACACTACCTTGAGAAGACATTC
ACACA	2	PDSS1	1	Experiment_Main	ACTAGTGATCCGAGCAGCAATAA	CCATCAAAGTAGTACTCAGACAT
ACACA	2	PDSS1	2	Experiment_Main	ACTAGTGATCCGAGCAGCAATAA	ATCACACAACCCCAGACAGTAAA
ACACA	2	PDSS1	3	Experiment_Main	ACTAGTGATCCGAGCAGCAATAA	CACACTACCTTGAGAAGACATTC
ACACA	3	PDSS1	1	Experiment_Main	GTCGTGATTGCTCTGTACAACGC	CCATCAAAGTAGTACTCAGACAT
ACACA	3	PDSS1	2	Experiment_Main	GTCGTGATTGCTCTGTACAACGC	ATCACACAACCCCAGACAGTAAA
ACACA	3	PDSS1	3	Experiment_Main	GTCGTGATTGCTCTGTACAACGC	CACACTACCTTGAGAAGACATTC
ACACA	1	PDSS2	1	Experiment_Main	GCTAGTACACAGCCAGGGTCAAG	CTATCCCACGATGTACAAGGAGA
ACACA	1	PDSS2	2	Experiment_Main	GCTAGTACACAGCCAGGGTCAAG	GAGATAAGGAGCACCACCAAGCC
ACACA	1	PDSS2	3	Experiment_Main	GCTAGTACACAGCCAGGGTCAAG	GCAAGTGCTCTTATGGACTTGGT
ACACA	2	PDSS2	1	Experiment_Main	ACTAGTGATCCGAGCAGCAATAA	CTATCCCACGATGTACAAGGAGA
ACACA	2	PDSS2	2	Experiment_Main	ACTAGTGATCCGAGCAGCAATAA	GAGATAAGGAGCACCACCAAGCC
ACACA	2	PDSS2	3	Experiment_Main	ACTAGTGATCCGAGCAGCAATAA	GCAAGTGCTCTTATGGACTTGGT
ACACA	3	PDSS2	1	Experiment_Main	GTCGTGATTGCTCTGTACAACGC	CTATCCCACGATGTACAAGGAGA
ACACA	3	PDSS2	2	Experiment_Main	GTCGTGATTGCTCTGTACAACGC	GAGATAAGGAGCACCACCAAGCC
ACACA	3	PDSS2	3	Experiment_Main	GTCGTGATTGCTCTGTACAACGC	GCAAGTGCTCTTATGGACTTGGT
ACACA	1	ACACB	1	Experiment_Main	GCTAGTACACAGCCAGGGTCAAG	CGGACATTCGTACAGTCCAAGGT
ACACA	1	ACACB	2	Experiment_Main	GCTAGTACACAGCCAGGGTCAAG	GTCGCGACTGCTCCATCCAGCGG
ACACA	1	ACACB	3	Experiment_Main	GCTAGTACACAGCCAGGGTCAAG	ATGACTACTCCTCCGACGAGGAC
ACACA	2	ACACB	1	Experiment_Main	ACTAGTGATCCGAGCAGCAATAA	CGGACATTCGTACAGTCCAAGGT
ACACA	2	ACACB	2	Experiment_Main	ACTAGTGATCCGAGCAGCAATAA	GTCGCGACTGCTCCATCCAGCGG
ACACA	2	ACACB	3	Experiment_Main	ACTAGTGATCCGAGCAGCAATAA	ATGACTACTCCTCCGACGAGGAC
ACACA	3	ACACB	1	Experiment_Main	GTCGTGATTGCTCTGTACAACGC	CGGACATTCGTACAGTCCAAGGT
ACACA	3	ACACB	2	Experiment_Main	GTCGTGATTGCTCTGTACAACGC	GTCGCGACTGCTCCATCCAGCGG
ACACA	3	ACACB	3	Experiment_Main	GTCGTGATTGCTCTGTACAACGC	ATGACTACTCCTCCGACGAGGAC
ACACA	1	ACLY	1	Experiment_Main	GCTAGTACACAGCCAGGGTCAAG	GGGAGGCTGGAACCTACCGATGT
ACACA	1	ACLY	2	Experiment_Main	GCTAGTACACAGCCAGGGTCAAG	TCATCCACGCCAACAAGCAGCTT
ACACA	1	ACLY	3	Experiment_Main	GCTAGTACACAGCCAGGGTCAAG	GCATCGAGGTCTGCAATGTAGGC
ACACA	2	ACLY	1	Experiment_Main	ACTAGTGATCCGAGCAGCAATAA	GGGAGGCTGGAACCTACCGATGT
ACACA	2	ACLY	2	Experiment_Main	ACTAGTGATCCGAGCAGCAATAA	TCATCCACGCCAACAAGCAGCTT
ACACA	2	ACLY	3	Experiment_Main	ACTAGTGATCCGAGCAGCAATAA	GCATCGAGGTCTGCAATGTAGGC
ACACA	3	ACLY	1	Experiment_Main	GTCGTGATTGCTCTGTACAACGC	GGGAGGCTGGAACCTACCGATGT
ACACA	3	ACLY	2	Experiment_Main	GTCGTGATTGCTCTGTACAACGC	TCATCCACGCCAACAAGCAGCTT
ACACA	3	ACLY	3	Experiment_Main	GTCGTGATTGCTCTGTACAACGC	GCATCGAGGTCTGCAATGTAGGC
ACACA	1	AGPAT1	1	Experiment_Main	GCTAGTACACAGCCAGGGTCAAG	CCCAGGATGACTCACGTCCTGGG
ACACA	1	AGPAT1	2	Experiment_Main	GCTAGTACACAGCCAGGGTCAAG	CTGAGGGAACGAGAAACCACAAT
ACACA	1	AGPAT1	3	Experiment_Main	GCTAGTACACAGCCAGGGTCAAG	TCGTTCCCTCAGGAAACACCCAG
ACACA	2	AGPAT1	1	Experiment_Main	ACTAGTGATCCGAGCAGCAATAA	CCCAGGATGACTCACGTCCTGGG
ACACA	2	AGPAT1	2	Experiment_Main	ACTAGTGATCCGAGCAGCAATAA	CTGAGGGAACGAGAAACCACAAT
ACACA	2	AGPAT1	3	Experiment_Main	ACTAGTGATCCGAGCAGCAATAA	TCGTTCCCTCAGGAAACACCCAG
ACACA	3	AGPAT1	1	Experiment_Main	GTCGTGATTGCTCTGTACAACGC	CCCAGGATGACTCACGTCCTGGG
ACACA	3	AGPAT1	2	Experiment_Main	GTCGTGATTGCTCTGTACAACGC	CTGAGGGAACGAGAAACCACAAT
ACACA	3	AGPAT1	3	Experiment_Main	GTCGTGATTGCTCTGTACAACGC	TCGTTCCCTCAGGAAACACCCAG
ACACA	1	AGPAT2	1	Experiment_Main	GCTAGTACACAGCCAGGGTCAAG	CGGGCTCCGCTTCGAGGTGCGGG
ACACA	1	AGPAT2	2	Experiment_Main	GCTAGTACACAGCCAGGGTCAAG	AGAAGGGCGCCTTCTACCTGGCA
ACACA	1	AGPAT2	3	Experiment_Main	GCTAGTACACAGCCAGGGTCAAG	AAGAAGGGCGCCTTCTACCTGGC
ACACA	2	AGPAT2	1	Experiment_Main	ACTAGTGATCCGAGCAGCAATAA	CGGGCTCCGCTTCGAGGTGCGGG
ACACA	2	AGPAT2	2	Experiment_Main	ACTAGTGATCCGAGCAGCAATAA	AGAAGGGCGCCTTCTACCTGGCA
ACACA	2	AGPAT2	3	Experiment_Main	ACTAGTGATCCGAGCAGCAATAA	AAGAAGGGCGCCTTCTACCTGGC
ACACA	3	AGPAT2	1	Experiment_Main	GTCGTGATTGCTCTGTACAACGC	CGGGCTCCGCTTCGAGGTGCGGG
ACACA	3	AGPAT2	2	Experiment_Main	GTCGTGATTGCTCTGTACAACGC	AGAAGGGCGCCTTCTACCTGGCA
ACACA	3	AGPAT2	3	Experiment_Main	GTCGTGATTGCTCTGTACAACGC	AAGAAGGGCGCCTTCTACCTGGC
ACACA	1	CHP1	1	Experiment_Main	GCTAGTACACAGCCAGGGTCAAG	GTTTCCCACAGTCAAATCACTCG
ACACA	1	CHP1	2	Experiment_Main	GCTAGTACACAGCCAGGGTCAAG	ACAATCAGAGAGGACCAGGTAAA
ACACA	1	CHP1	3	Experiment_Main	GCTAGTACACAGCCAGGGTCAAG	GCTCCTTACAGTGCAGTTTGTTG
ACACA	2	CHP1	1	Experiment_Main	ACTAGTGATCCGAGCAGCAATAA	GTTTCCCACAGTCAAATCACTCG
ACACA	2	CHP1	2	Experiment_Main	ACTAGTGATCCGAGCAGCAATAA	ACAATCAGAGAGGACCAGGTAAA
ACACA	2	CHP1	3	Experiment_Main	ACTAGTGATCCGAGCAGCAATAA	GCTCCTTACAGTGCAGTTTGTTG
ACACA	3	CHP1	1	Experiment_Main	GTCGTGATTGCTCTGTACAACGC	GTTTCCCACAGTCAAATCACTCG
ACACA	3	CHP1	2	Experiment_Main	GTCGTGATTGCTCTGTACAACGC	ACAATCAGAGAGGACCAGGTAAA
ACACA	3	CHP1	3	Experiment_Main	GTCGTGATTGCTCTGTACAACGC	GCTCCTTACAGTGCAGTTTGTTG
ACACA	1	CPT1A	1	Experiment_Main	GCTAGTACACAGCCAGGGTCAAG	CCACGTCCAAAATAGGCCTGACG
ACACA	1	CPT1A	2	Experiment_Main	GCTAGTACACAGCCAGGGTCAAG	GGATCCACGATTCCACTCTGCTC
ACACA	1	CPT1A	3	Experiment_Main	GCTAGTACACAGCCAGGGTCAAG	ACAGGATTACTTACGCCGTTTCC
ACACA	2	CPT1A	1	Experiment_Main	ACTAGTGATCCGAGCAGCAATAA	CCACGTCCAAAATAGGCCTGACG
ACACA	2	CPT1A	2	Experiment_Main	ACTAGTGATCCGAGCAGCAATAA	GGATCCACGATTCCACTCTGCTC
ACACA	2	CPT1A	3	Experiment_Main	ACTAGTGATCCGAGCAGCAATAA	ACAGGATTACTTACGCCGTTTCC
ACACA	3	CPT1A	1	Experiment_Main	GTCGTGATTGCTCTGTACAACGC	CCACGTCCAAAATAGGCCTGACG
ACACA	3	CPT1A	2	Experiment_Main	GTCGTGATTGCTCTGTACAACGC	GGATCCACGATTCCACTCTGCTC
ACACA	3	CPT1A	3	Experiment_Main	GTCGTGATTGCTCTGTACAACGC	ACAGGATTACTTACGCCGTTTCC
ACACA	1	CPT2	1	Experiment_Main	GCTAGTACACAGCCAGGGTCAAG	CGAGGGGCTCACAATGTTCCCAT
ACACA	1	CPT2	2	Experiment_Main	GCTAGTACACAGCCAGGGTCAAG	GGTAAACGAGTTGAGTTGAAAAG
ACACA	1	CPT2	3	Experiment_Main	GCTAGTACACAGCCAGGGTCAAG	GGTCAGGATTGAAAGCCATAAAT
ACACA	2	CPT2	1	Experiment_Main	ACTAGTGATCCGAGCAGCAATAA	CGAGGGGCTCACAATGTTCCCAT
ACACA	2	CPT2	2	Experiment_Main	ACTAGTGATCCGAGCAGCAATAA	GGTAAACGAGTTGAGTTGAAAAG
ACACA	2	CPT2	3	Experiment_Main	ACTAGTGATCCGAGCAGCAATAA	GGTCAGGATTGAAAGCCATAAAT
ACACA	3	CPT2	1	Experiment_Main	GTCGTGATTGCTCTGTACAACGC	CGAGGGGCTCACAATGTTCCCAT
ACACA	3	CPT2	2	Experiment_Main	GTCGTGATTGCTCTGTACAACGC	GGTAAACGAGTTGAGTTGAAAAG
ACACA	3	CPT2	3	Experiment_Main	GTCGTGATTGCTCTGTACAACGC	GGTCAGGATTGAAAGCCATAAAT
ACACA	1	FABP3	1	Experiment_Main	GCTAGTACACAGCCAGGGTCAAG	CCTCCATCCAGTGTCACAATGGA
ACACA	1	FABP3	2	Experiment_Main	GCTAGTACACAGCCAGGGTCAAG	GATGACTACATGAAGTCACTCGG
ACACA	1	FABP3	3	Experiment_Main	GCTAGTACACAGCCAGGGTCAAG	CTGGGCACCTGGAAGCTAGTGGA
ACACA	2	FABP3	1	Experiment_Main	ACTAGTGATCCGAGCAGCAATAA	CCTCCATCCAGTGTCACAATGGA
ACACA	2	FABP3	2	Experiment_Main	ACTAGTGATCCGAGCAGCAATAA	GATGACTACATGAAGTCACTCGG
ACACA	2	FABP3	3	Experiment_Main	ACTAGTGATCCGAGCAGCAATAA	CTGGGCACCTGGAAGCTAGTGGA
ACACA	3	FABP3	1	Experiment_Main	GTCGTGATTGCTCTGTACAACGC	CCTCCATCCAGTGTCACAATGGA
ACACA	3	FABP3	2	Experiment_Main	GTCGTGATTGCTCTGTACAACGC	GATGACTACATGAAGTCACTCGG
ACACA	3	FABP3	3	Experiment_Main	GTCGTGATTGCTCTGTACAACGC	CTGGGCACCTGGAAGCTAGTGGA
ACACA	1	FABP5	1	Experiment_Main	GCTAGTACACAGCCAGGGTCAAG	ATAACATGTCACGACTGACCTGA
ACACA	1	FABP5	2	Experiment_Main	GCTAGTACACAGCCAGGGTCAAG	ACATGACTTAACATTCTACAGGA
ACACA	1	FABP5	3	Experiment_Main	GCTAGTACACAGCCAGGGTCAAG	ACCATCACAAGTGATGATACAAT
ACACA	2	FABP5	1	Experiment_Main	ACTAGTGATCCGAGCAGCAATAA	ATAACATGTCACGACTGACCTGA
ACACA	2	FABP5	2	Experiment_Main	ACTAGTGATCCGAGCAGCAATAA	ACATGACTTAACATTCTACAGGA
ACACA	2	FABP5	3	Experiment_Main	ACTAGTGATCCGAGCAGCAATAA	ACCATCACAAGTGATGATACAAT
ACACA	3	FABP5	1	Experiment_Main	GTCGTGATTGCTCTGTACAACGC	ATAACATGTCACGACTGACCTGA
ACACA	3	FABP5	2	Experiment_Main	GTCGTGATTGCTCTGTACAACGC	ACATGACTTAACATTCTACAGGA
ACACA	3	FABP5	3	Experiment_Main	GTCGTGATTGCTCTGTACAACGC	ACCATCACAAGTGATGATACAAT
ACACA	1	FABP6	1	Experiment_Main	GCTAGTACACAGCCAGGGTCAAG	CCCAACTATCACCAGACCTCAGA
ACACA	1	FABP6	2	Experiment_Main	GCTAGTACACAGCCAGGGTCAAG	CGATTACATCGCTGGAGATCCCT
ACACA	1	FABP6	3	Experiment_Main	GCTAGTACACAGCCAGGGTCAAG	AGGTCTCCACCATCGGAGGCGTG
ACACA	2	FABP6	1	Experiment_Main	ACTAGTGATCCGAGCAGCAATAA	CCCAACTATCACCAGACCTCAGA
ACACA	2	FABP6	2	Experiment_Main	ACTAGTGATCCGAGCAGCAATAA	CGATTACATCGCTGGAGATCCCT
ACACA	2	FABP6	3	Experiment_Main	ACTAGTGATCCGAGCAGCAATAA	AGGTCTCCACCATCGGAGGCGTG
ACACA	3	FABP6	1	Experiment_Main	GTCGTGATTGCTCTGTACAACGC	CCCAACTATCACCAGACCTCAGA
ACACA	3	FABP6	2	Experiment_Main	GTCGTGATTGCTCTGTACAACGC	CGATTACATCGCTGGAGATCCCT
ACACA	3	FABP6	3	Experiment_Main	GTCGTGATTGCTCTGTACAACGC	AGGTCTCCACCATCGGAGGCGTG
ACACA	1	FASN	1	Experiment_Main	GCTAGTACACAGCCAGGGTCAAG	CTGAGCATGCTGAACGACATCGC
ACACA	1	FASN	2	Experiment_Main	GCTAGTACACAGCCAGGGTCAAG	CCAAGGAGGTGCGGACCGGCGGT
ACACA	1	FASN	3	Experiment_Main	GCTAGTACACAGCCAGGGTCAAG	CCACAGGTGGGCGACCCCCAGGA
ACACA	2	FASN	1	Experiment_Main	ACTAGTGATCCGAGCAGCAATAA	CTGAGCATGCTGAACGACATCGC
ACACA	2	FASN	2	Experiment_Main	ACTAGTGATCCGAGCAGCAATAA	CCAAGGAGGTGCGGACCGGCGGT
ACACA	2	FASN	3	Experiment_Main	ACTAGTGATCCGAGCAGCAATAA	CCACAGGTGGGCGACCCCCAGGA
ACACA	3	FASN	1	Experiment_Main	GTCGTGATTGCTCTGTACAACGC	CTGAGCATGCTGAACGACATCGC
ACACA	3	FASN	2	Experiment_Main	GTCGTGATTGCTCTGTACAACGC	CCAAGGAGGTGCGGACCGGCGGT
ACACA	3	FASN	3	Experiment_Main	GTCGTGATTGCTCTGTACAACGC	CCACAGGTGGGCGACCCCCAGGA
ACACA	1	G6PD	1	Experiment_Main	GCTAGTACACAGCCAGGGTCAAG	CCAACAGGATCTTCGGCCCCATC
ACACA	1	G6PD	2	Experiment_Main	GCTAGTACACAGCCAGGGTCAAG	CCCGCAACTCCTATGTGGCTGGC
ACACA	1	G6PD	3	Experiment_Main	GCTAGTACACAGCCAGGGTCAAG	GGGCAGAAGGCCATCCCGGAACA
ACACA	2	G6PD	1	Experiment_Main	ACTAGTGATCCGAGCAGCAATAA	CCAACAGGATCTTCGGCCCCATC
ACACA	2	G6PD	2	Experiment_Main	ACTAGTGATCCGAGCAGCAATAA	CCCGCAACTCCTATGTGGCTGGC
ACACA	2	G6PD	3	Experiment_Main	ACTAGTGATCCGAGCAGCAATAA	GGGCAGAAGGCCATCCCGGAACA
ACACA	3	G6PD	1	Experiment_Main	GTCGTGATTGCTCTGTACAACGC	CCAACAGGATCTTCGGCCCCATC
ACACA	3	G6PD	2	Experiment_Main	GTCGTGATTGCTCTGTACAACGC	CCCGCAACTCCTATGTGGCTGGC
ACACA	3	G6PD	3	Experiment_Main	GTCGTGATTGCTCTGTACAACGC	GGGCAGAAGGCCATCCCGGAACA
ACACA	1	GPAM	1	Experiment_Main	GCTAGTACACAGCCAGGGTCAAG	CCTGGAGCAAGCGTTGTTACCAG
ACACA	1	GPAM	2	Experiment_Main	GCTAGTACACAGCCAGGGTCAAG	CCTTCCAGCTGCTAGCAAGTCCT
ACACA	1	GPAM	3	Experiment_Main	GCTAGTACACAGCCAGGGTCAAG	ATCGAGCCTTCGTCGTATGAAGA
ACACA	2	GPAM	1	Experiment_Main	ACTAGTGATCCGAGCAGCAATAA	CCTGGAGCAAGCGTTGTTACCAG
ACACA	2	GPAM	2	Experiment_Main	ACTAGTGATCCGAGCAGCAATAA	CCTTCCAGCTGCTAGCAAGTCCT
ACACA	2	GPAM	3	Experiment_Main	ACTAGTGATCCGAGCAGCAATAA	ATCGAGCCTTCGTCGTATGAAGA
ACACA	3	GPAM	1	Experiment_Main	GTCGTGATTGCTCTGTACAACGC	CCTGGAGCAAGCGTTGTTACCAG
ACACA	3	GPAM	2	Experiment_Main	GTCGTGATTGCTCTGTACAACGC	CCTTCCAGCTGCTAGCAAGTCCT
ACACA	3	GPAM	3	Experiment_Main	GTCGTGATTGCTCTGTACAACGC	ATCGAGCCTTCGTCGTATGAAGA
ACACA	1	GPAT2	1	Experiment_Main	GCTAGTACACAGCCAGGGTCAAG	CTGCCCCCAGAGGCCAGCCTCTC
ACACA	1	GPAT2	2	Experiment_Main	GCTAGTACACAGCCAGGGTCAAG	CTGTGGTCCCTGGAGCAGCACAT
ACACA	1	GPAT2	3	Experiment_Main	GCTAGTACACAGCCAGGGTCAAG	GTGAGTAGAGAGGAGGACAAGCG
ACACA	2	GPAT2	1	Experiment_Main	ACTAGTGATCCGAGCAGCAATAA	CTGCCCCCAGAGGCCAGCCTCTC
ACACA	2	GPAT2	2	Experiment_Main	ACTAGTGATCCGAGCAGCAATAA	CTGTGGTCCCTGGAGCAGCACAT
ACACA	2	GPAT2	3	Experiment_Main	ACTAGTGATCCGAGCAGCAATAA	GTGAGTAGAGAGGAGGACAAGCG
ACACA	3	GPAT2	1	Experiment_Main	GTCGTGATTGCTCTGTACAACGC	CTGCCCCCAGAGGCCAGCCTCTC
ACACA	3	GPAT2	2	Experiment_Main	GTCGTGATTGCTCTGTACAACGC	CTGTGGTCCCTGGAGCAGCACAT
ACACA	3	GPAT2	3	Experiment_Main	GTCGTGATTGCTCTGTACAACGC	GTGAGTAGAGAGGAGGACAAGCG
ACACA	1	GPAT3	1	Experiment_Main	GCTAGTACACAGCCAGGGTCAAG	AGGGTTACCTTGGCTTTCATTGG
ACACA	1	GPAT3	2	Experiment_Main	GCTAGTACACAGCCAGGGTCAAG	CTCAGAGGAGCTAGTGTCATGGA
ACACA	1	GPAT3	3	Experiment_Main	GCTAGTACACAGCCAGGGTCAAG	ACTGCTTACCTCTTAGTAACCAG
ACACA	2	GPAT3	1	Experiment_Main	ACTAGTGATCCGAGCAGCAATAA	AGGGTTACCTTGGCTTTCATTGG
ACACA	2	GPAT3	2	Experiment_Main	ACTAGTGATCCGAGCAGCAATAA	CTCAGAGGAGCTAGTGTCATGGA
ACACA	2	GPAT3	3	Experiment_Main	ACTAGTGATCCGAGCAGCAATAA	ACTGCTTACCTCTTAGTAACCAG
ACACA	3	GPAT3	1	Experiment_Main	GTCGTGATTGCTCTGTACAACGC	AGGGTTACCTTGGCTTTCATTGG
ACACA	3	GPAT3	2	Experiment_Main	GTCGTGATTGCTCTGTACAACGC	CTCAGAGGAGCTAGTGTCATGGA
ACACA	3	GPAT3	3	Experiment_Main	GTCGTGATTGCTCTGTACAACGC	ACTGCTTACCTCTTAGTAACCAG
ACACA	1	GPAT4	1	Experiment_Main	GCTAGTACACAGCCAGGGTCAAG	CGGATACCAAAGGAGACTCCAAA
ACACA	1	GPAT4	2	Experiment_Main	GCTAGTACACAGCCAGGGTCAAG	GCAAGTATCCCACCACAGTTGTG
ACACA	1	GPAT4	3	Experiment_Main	GCTAGTACACAGCCAGGGTCAAG	AACCCAGGGAAAACAGACCAAGA
ACACA	2	GPAT4	1	Experiment_Main	ACTAGTGATCCGAGCAGCAATAA	CGGATACCAAAGGAGACTCCAAA
ACACA	2	GPAT4	2	Experiment_Main	ACTAGTGATCCGAGCAGCAATAA	GCAAGTATCCCACCACAGTTGTG
ACACA	2	GPAT4	3	Experiment_Main	ACTAGTGATCCGAGCAGCAATAA	AACCCAGGGAAAACAGACCAAGA
ACACA	3	GPAT4	1	Experiment_Main	GTCGTGATTGCTCTGTACAACGC	CGGATACCAAAGGAGACTCCAAA
ACACA	3	GPAT4	2	Experiment_Main	GTCGTGATTGCTCTGTACAACGC	GCAAGTATCCCACCACAGTTGTG
ACACA	3	GPAT4	3	Experiment_Main	GTCGTGATTGCTCTGTACAACGC	AACCCAGGGAAAACAGACCAAGA
ACACA	1	GPI	1	Experiment_Main	GCTAGTACACAGCCAGGGTCAAG	GTTGCAGACCTTTACTACCCAGG
ACACA	1	GPI	2	Experiment_Main	GCTAGTACACAGCCAGGGTCAAG	CAGGGCGACATGGAGTCCAATGG
ACACA	1	GPI	3	Experiment_Main	GCTAGTACACAGCCAGGGTCAAG	AGGACCAGCACTTCCGCACGACG
ACACA	2	GPI	1	Experiment_Main	ACTAGTGATCCGAGCAGCAATAA	GTTGCAGACCTTTACTACCCAGG
ACACA	2	GPI	2	Experiment_Main	ACTAGTGATCCGAGCAGCAATAA	CAGGGCGACATGGAGTCCAATGG
ACACA	2	GPI	3	Experiment_Main	ACTAGTGATCCGAGCAGCAATAA	AGGACCAGCACTTCCGCACGACG
ACACA	3	GPI	1	Experiment_Main	GTCGTGATTGCTCTGTACAACGC	GTTGCAGACCTTTACTACCCAGG
ACACA	3	GPI	2	Experiment_Main	GTCGTGATTGCTCTGTACAACGC	CAGGGCGACATGGAGTCCAATGG
ACACA	3	GPI	3	Experiment_Main	GTCGTGATTGCTCTGTACAACGC	AGGACCAGCACTTCCGCACGACG
ACACA	1	ME1	1	Experiment_Main	GCTAGTACACAGCCAGGGTCAAG	GAGCATCTGAACTCTGACTTTGA
ACACA	1	ME1	2	Experiment_Main	GCTAGTACACAGCCAGGGTCAAG	CAAGGCCATCACAATCAGGTGTG
ACACA	1	ME1	3	Experiment_Main	GCTAGTACACAGCCAGGGTCAAG	GGTTCCCACATCCAGAATGACAG
ACACA	2	ME1	1	Experiment_Main	ACTAGTGATCCGAGCAGCAATAA	GAGCATCTGAACTCTGACTTTGA
ACACA	2	ME1	2	Experiment_Main	ACTAGTGATCCGAGCAGCAATAA	CAAGGCCATCACAATCAGGTGTG
ACACA	2	ME1	3	Experiment_Main	ACTAGTGATCCGAGCAGCAATAA	GGTTCCCACATCCAGAATGACAG
ACACA	3	ME1	1	Experiment_Main	GTCGTGATTGCTCTGTACAACGC	GAGCATCTGAACTCTGACTTTGA
ACACA	3	ME1	2	Experiment_Main	GTCGTGATTGCTCTGTACAACGC	CAAGGCCATCACAATCAGGTGTG
ACACA	3	ME1	3	Experiment_Main	GTCGTGATTGCTCTGTACAACGC	GGTTCCCACATCCAGAATGACAG
ACACA	1	ME2	1	Experiment_Main	GCTAGTACACAGCCAGGGTCAAG	GATATGGCCGGAACACACTCATT
ACACA	1	ME2	2	Experiment_Main	GCTAGTACACAGCCAGGGTCAAG	AATACCTTACCTTAACTAATAAA
ACACA	1	ME2	3	Experiment_Main	GCTAGTACACAGCCAGGGTCAAG	GATCTCAGACAGAGGTCATGTTA
ACACA	2	ME2	1	Experiment_Main	ACTAGTGATCCGAGCAGCAATAA	GATATGGCCGGAACACACTCATT
ACACA	2	ME2	2	Experiment_Main	ACTAGTGATCCGAGCAGCAATAA	AATACCTTACCTTAACTAATAAA
ACACA	2	ME2	3	Experiment_Main	ACTAGTGATCCGAGCAGCAATAA	GATCTCAGACAGAGGTCATGTTA
ACACA	3	ME2	1	Experiment_Main	GTCGTGATTGCTCTGTACAACGC	GATATGGCCGGAACACACTCATT
ACACA	3	ME2	2	Experiment_Main	GTCGTGATTGCTCTGTACAACGC	AATACCTTACCTTAACTAATAAA
ACACA	3	ME2	3	Experiment_Main	GTCGTGATTGCTCTGTACAACGC	GATCTCAGACAGAGGTCATGTTA
ACACA	1	MLYCD	1	Experiment_Main	GCTAGTACACAGCCAGGGTCAAG	CAGGCAATCGTGAAGGAACATCC
ACACA	1	MLYCD	2	Experiment_Main	GCTAGTACACAGCCAGGGTCAAG	CACCCCAACCATGCTTTACAGAG
ACACA	1	MLYCD	3	Experiment_Main	GCTAGTACACAGCCAGGGTCAAG	CTCCGGGTTCCTGAACCTAGAAC
ACACA	2	MLYCD	1	Experiment_Main	ACTAGTGATCCGAGCAGCAATAA	CAGGCAATCGTGAAGGAACATCC
ACACA	2	MLYCD	2	Experiment_Main	ACTAGTGATCCGAGCAGCAATAA	CACCCCAACCATGCTTTACAGAG
ACACA	2	MLYCD	3	Experiment_Main	ACTAGTGATCCGAGCAGCAATAA	CTCCGGGTTCCTGAACCTAGAAC
ACACA	3	MLYCD	1	Experiment_Main	GTCGTGATTGCTCTGTACAACGC	CAGGCAATCGTGAAGGAACATCC
ACACA	3	MLYCD	2	Experiment_Main	GTCGTGATTGCTCTGTACAACGC	CACCCCAACCATGCTTTACAGAG
ACACA	3	MLYCD	3	Experiment_Main	GTCGTGATTGCTCTGTACAACGC	CTCCGGGTTCCTGAACCTAGAAC
ACACA	1	PGD	1	Experiment_Main	GCTAGTACACAGCCAGGGTCAAG	CACAGGCCCCACATCAAGACCAT
ACACA	1	PGD	2	Experiment_Main	GCTAGTACACAGCCAGGGTCAAG	ATAGGACTGTCTCCAAAGTTGAT
ACACA	1	PGD	3	Experiment_Main	GCTAGTACACAGCCAGGGTCAAG	CCATCGGTGTCTTGGAACTTGAG
ACACA	2	PGD	1	Experiment_Main	ACTAGTGATCCGAGCAGCAATAA	CACAGGCCCCACATCAAGACCAT
ACACA	2	PGD	2	Experiment_Main	ACTAGTGATCCGAGCAGCAATAA	ATAGGACTGTCTCCAAAGTTGAT
ACACA	2	PGD	3	Experiment_Main	ACTAGTGATCCGAGCAGCAATAA	CCATCGGTGTCTTGGAACTTGAG
ACACA	3	PGD	1	Experiment_Main	GTCGTGATTGCTCTGTACAACGC	CACAGGCCCCACATCAAGACCAT
ACACA	3	PGD	2	Experiment_Main	GTCGTGATTGCTCTGTACAACGC	ATAGGACTGTCTCCAAAGTTGAT
ACACA	3	PGD	3	Experiment_Main	GTCGTGATTGCTCTGTACAACGC	CCATCGGTGTCTTGGAACTTGAG
ACACA	1	PGP	1	Experiment_Main	GCTAGTACACAGCCAGGGTCAAG	TTCTTAGACACGCAGTCACTTTC
ACACA	1	PGP	2	Experiment_Main	GCTAGTACACAGCCAGGGTCAAG	ACCCGCACTTCAGCTACATGAAG
ACACA	1	PGP	3	Experiment_Main	GCTAGTACACAGCCAGGGTCAAG	GACTGCGTGTCCCAGGAATACGG
ACACA	2	PGP	1	Experiment_Main	ACTAGTGATCCGAGCAGCAATAA	TTCTTAGACACGCAGTCACTTTC
ACACA	2	PGP	2	Experiment_Main	ACTAGTGATCCGAGCAGCAATAA	ACCCGCACTTCAGCTACATGAAG
ACACA	2	PGP	3	Experiment_Main	ACTAGTGATCCGAGCAGCAATAA	GACTGCGTGTCCCAGGAATACGG
ACACA	3	PGP	1	Experiment_Main	GTCGTGATTGCTCTGTACAACGC	TTCTTAGACACGCAGTCACTTTC
ACACA	3	PGP	2	Experiment_Main	GTCGTGATTGCTCTGTACAACGC	ACCCGCACTTCAGCTACATGAAG
ACACA	3	PGP	3	Experiment_Main	GTCGTGATTGCTCTGTACAACGC	GACTGCGTGTCCCAGGAATACGG
ACACA	1	SLC27A1	1	Experiment_Main	GCTAGTACACAGCCAGGGTCAAG	CCCAGATGCCCGCTCACTTCGGC
ACACA	1	SLC27A1	2	Experiment_Main	GCTAGTACACAGCCAGGGTCAAG	GCGTACGCCGAAGCGCTCCGTGA
ACACA	1	SLC27A1	3	Experiment_Main	GCTAGTACACAGCCAGGGTCAAG	TACATCTACACGTCGGGGACCAC
ACACA	2	SLC27A1	1	Experiment_Main	ACTAGTGATCCGAGCAGCAATAA	CCCAGATGCCCGCTCACTTCGGC
ACACA	2	SLC27A1	2	Experiment_Main	ACTAGTGATCCGAGCAGCAATAA	GCGTACGCCGAAGCGCTCCGTGA
ACACA	2	SLC27A1	3	Experiment_Main	ACTAGTGATCCGAGCAGCAATAA	TACATCTACACGTCGGGGACCAC
ACACA	3	SLC27A1	1	Experiment_Main	GTCGTGATTGCTCTGTACAACGC	CCCAGATGCCCGCTCACTTCGGC
ACACA	3	SLC27A1	2	Experiment_Main	GTCGTGATTGCTCTGTACAACGC	GCGTACGCCGAAGCGCTCCGTGA
ACACA	3	SLC27A1	3	Experiment_Main	GTCGTGATTGCTCTGTACAACGC	TACATCTACACGTCGGGGACCAC
ACACA	1	SLC27A2	1	Experiment_Main	GCTAGTACACAGCCAGGGTCAAG	GTCCGCAAGGCAAGAGTAGCACC
ACACA	1	SLC27A2	2	Experiment_Main	GCTAGTACACAGCCAGGGTCAAG	ATCACGGACAGGTTCATCTTTCT
ACACA	1	SLC27A2	3	Experiment_Main	GCTAGTACACAGCCAGGGTCAAG	TGCTCTTCCGCGACGAGACTCTC
ACACA	2	SLC27A2	1	Experiment_Main	ACTAGTGATCCGAGCAGCAATAA	GTCCGCAAGGCAAGAGTAGCACC
ACACA	2	SLC27A2	2	Experiment_Main	ACTAGTGATCCGAGCAGCAATAA	ATCACGGACAGGTTCATCTTTCT
ACACA	2	SLC27A2	3	Experiment_Main	ACTAGTGATCCGAGCAGCAATAA	TGCTCTTCCGCGACGAGACTCTC
ACACA	3	SLC27A2	1	Experiment_Main	GTCGTGATTGCTCTGTACAACGC	GTCCGCAAGGCAAGAGTAGCACC
ACACA	3	SLC27A2	2	Experiment_Main	GTCGTGATTGCTCTGTACAACGC	ATCACGGACAGGTTCATCTTTCT
ACACA	3	SLC27A2	3	Experiment_Main	GTCGTGATTGCTCTGTACAACGC	TGCTCTTCCGCGACGAGACTCTC
ACACA	1	SLC27A3	1	Experiment_Main	GCTAGTACACAGCCAGGGTCAAG	CCACCCTTCTAGAGTTTCTGGAG
ACACA	1	SLC27A3	2	Experiment_Main	GCTAGTACACAGCCAGGGTCAAG	GCTACTCAGAGGCGGAGCGCGAG
ACACA	1	SLC27A3	3	Experiment_Main	GCTAGTACACAGCCAGGGTCAAG	CGAGCGGCTGGAACCAGACGGTG
ACACA	2	SLC27A3	1	Experiment_Main	ACTAGTGATCCGAGCAGCAATAA	CCACCCTTCTAGAGTTTCTGGAG
ACACA	2	SLC27A3	2	Experiment_Main	ACTAGTGATCCGAGCAGCAATAA	GCTACTCAGAGGCGGAGCGCGAG
ACACA	2	SLC27A3	3	Experiment_Main	ACTAGTGATCCGAGCAGCAATAA	CGAGCGGCTGGAACCAGACGGTG
ACACA	3	SLC27A3	1	Experiment_Main	GTCGTGATTGCTCTGTACAACGC	CCACCCTTCTAGAGTTTCTGGAG
ACACA	3	SLC27A3	2	Experiment_Main	GTCGTGATTGCTCTGTACAACGC	GCTACTCAGAGGCGGAGCGCGAG
ACACA	3	SLC27A3	3	Experiment_Main	GTCGTGATTGCTCTGTACAACGC	CGAGCGGCTGGAACCAGACGGTG
ACACA	1	SLC27A4	1	Experiment_Main	GCTAGTACACAGCCAGGGTCAAG	CCTCTACCGTTCGGCGCCACCCC
ACACA	1	SLC27A4	2	Experiment_Main	GCTAGTACACAGCCAGGGTCAAG	GCTGCCAAAGACAAGGGCCCGTG
ACACA	1	SLC27A4	3	Experiment_Main	GCTAGTACACAGCCAGGGTCAAG	TGCCTCCCGCGGTGGCTGGTTCA
ACACA	2	SLC27A4	1	Experiment_Main	ACTAGTGATCCGAGCAGCAATAA	CCTCTACCGTTCGGCGCCACCCC
ACACA	2	SLC27A4	2	Experiment_Main	ACTAGTGATCCGAGCAGCAATAA	GCTGCCAAAGACAAGGGCCCGTG
ACACA	2	SLC27A4	3	Experiment_Main	ACTAGTGATCCGAGCAGCAATAA	TGCCTCCCGCGGTGGCTGGTTCA
ACACA	3	SLC27A4	1	Experiment_Main	GTCGTGATTGCTCTGTACAACGC	CCTCTACCGTTCGGCGCCACCCC
ACACA	3	SLC27A4	2	Experiment_Main	GTCGTGATTGCTCTGTACAACGC	GCTGCCAAAGACAAGGGCCCGTG
ACACA	3	SLC27A4	3	Experiment_Main	GTCGTGATTGCTCTGTACAACGC	TGCCTCCCGCGGTGGCTGGTTCA
ACACA	1	SLC27A5	1	Experiment_Main	GCTAGTACACAGCCAGGGTCAAG	CTACAACACCGGGGACGTACTGG
ACACA	1	SLC27A5	2	Experiment_Main	GCTAGTACACAGCCAGGGTCAAG	CACGGTCCTGCCTCTGTACCACG
ACACA	1	SLC27A5	3	Experiment_Main	GCTAGTACACAGCCAGGGTCAAG	TCCTCTGACCCATCTCTGCAGAC
ACACA	2	SLC27A5	1	Experiment_Main	ACTAGTGATCCGAGCAGCAATAA	CTACAACACCGGGGACGTACTGG
ACACA	2	SLC27A5	2	Experiment_Main	ACTAGTGATCCGAGCAGCAATAA	CACGGTCCTGCCTCTGTACCACG
ACACA	2	SLC27A5	3	Experiment_Main	ACTAGTGATCCGAGCAGCAATAA	TCCTCTGACCCATCTCTGCAGAC
ACACA	3	SLC27A5	1	Experiment_Main	GTCGTGATTGCTCTGTACAACGC	CTACAACACCGGGGACGTACTGG
ACACA	3	SLC27A5	2	Experiment_Main	GTCGTGATTGCTCTGTACAACGC	CACGGTCCTGCCTCTGTACCACG
ACACA	3	SLC27A5	3	Experiment_Main	GTCGTGATTGCTCTGTACAACGC	TCCTCTGACCCATCTCTGCAGAC
ACACA	1	GLS	1	Experiment_Main	GCTAGTACACAGCCAGGGTCAAG	CCTCACACATTGATGAGTTATAT
ACACA	1	GLS	2	Experiment_Main	GCTAGTACACAGCCAGGGTCAAG	ACCTGAGGCCACCAGCTCTTTGC
ACACA	1	GLS	3	Experiment_Main	GCTAGTACACAGCCAGGGTCAAG	CACAGGACTGAAGACAGAAGGGA
ACACA	2	GLS	1	Experiment_Main	ACTAGTGATCCGAGCAGCAATAA	CCTCACACATTGATGAGTTATAT
ACACA	2	GLS	2	Experiment_Main	ACTAGTGATCCGAGCAGCAATAA	ACCTGAGGCCACCAGCTCTTTGC
ACACA	2	GLS	3	Experiment_Main	ACTAGTGATCCGAGCAGCAATAA	CACAGGACTGAAGACAGAAGGGA
ACACA	3	GLS	1	Experiment_Main	GTCGTGATTGCTCTGTACAACGC	CCTCACACATTGATGAGTTATAT
ACACA	3	GLS	2	Experiment_Main	GTCGTGATTGCTCTGTACAACGC	ACCTGAGGCCACCAGCTCTTTGC
ACACA	3	GLS	3	Experiment_Main	GTCGTGATTGCTCTGTACAACGC	CACAGGACTGAAGACAGAAGGGA
ACACA	1	GLS2	1	Experiment_Main	GCTAGTACACAGCCAGGGTCAAG	GGAAGAGATCTCGGTCCAAGAGG
ACACA	1	GLS2	2	Experiment_Main	GCTAGTACACAGCCAGGGTCAAG	CTTGAGATAATAGCCGATGGCAT
ACACA	1	GLS2	3	Experiment_Main	GCTAGTACACAGCCAGGGTCAAG	TCTGCAGATGGACTGTAACAAAG
ACACA	2	GLS2	1	Experiment_Main	ACTAGTGATCCGAGCAGCAATAA	GGAAGAGATCTCGGTCCAAGAGG
ACACA	2	GLS2	2	Experiment_Main	ACTAGTGATCCGAGCAGCAATAA	CTTGAGATAATAGCCGATGGCAT
ACACA	2	GLS2	3	Experiment_Main	ACTAGTGATCCGAGCAGCAATAA	TCTGCAGATGGACTGTAACAAAG
ACACA	3	GLS2	1	Experiment_Main	GTCGTGATTGCTCTGTACAACGC	GGAAGAGATCTCGGTCCAAGAGG
ACACA	3	GLS2	2	Experiment_Main	GTCGTGATTGCTCTGTACAACGC	CTTGAGATAATAGCCGATGGCAT
ACACA	3	GLS2	3	Experiment_Main	GTCGTGATTGCTCTGTACAACGC	TCTGCAGATGGACTGTAACAAAG
ACACA	1	GLUD1	1	Experiment_Main	GCTAGTACACAGCCAGGGTCAAG	CCTGTGCCCCCGCAGGTCCTGGC
ACACA	1	GLUD1	2	Experiment_Main	GCTAGTACACAGCCAGGGTCAAG	AAAACACCACCAGGTATCCGTTA
ACACA	1	GLUD1	3	Experiment_Main	GCTAGTACACAGCCAGGGTCAAG	AATCAATGGCAGCAACATGGGTC
ACACA	2	GLUD1	1	Experiment_Main	ACTAGTGATCCGAGCAGCAATAA	CCTGTGCCCCCGCAGGTCCTGGC
ACACA	2	GLUD1	2	Experiment_Main	ACTAGTGATCCGAGCAGCAATAA	AAAACACCACCAGGTATCCGTTA
ACACA	2	GLUD1	3	Experiment_Main	ACTAGTGATCCGAGCAGCAATAA	AATCAATGGCAGCAACATGGGTC
ACACA	3	GLUD1	1	Experiment_Main	GTCGTGATTGCTCTGTACAACGC	CCTGTGCCCCCGCAGGTCCTGGC
ACACA	3	GLUD1	2	Experiment_Main	GTCGTGATTGCTCTGTACAACGC	AAAACACCACCAGGTATCCGTTA
ACACA	3	GLUD1	3	Experiment_Main	GTCGTGATTGCTCTGTACAACGC	AATCAATGGCAGCAACATGGGTC
ACACA	1	GOT1	1	Experiment_Main	GCTAGTACACAGCCAGGGTCAAG	AAGACATTCGGTCCTATCGCTAC
ACACA	1	GOT1	2	Experiment_Main	GCTAGTACACAGCCAGGGTCAAG	GGCTATTGTCATTAGCAATCTTC
ACACA	1	GOT1	3	Experiment_Main	GCTAGTACACAGCCAGGGTCAAG	CAACCACAGTCAGATTCCCGACT
ACACA	2	GOT1	1	Experiment_Main	ACTAGTGATCCGAGCAGCAATAA	AAGACATTCGGTCCTATCGCTAC
ACACA	2	GOT1	2	Experiment_Main	ACTAGTGATCCGAGCAGCAATAA	GGCTATTGTCATTAGCAATCTTC
ACACA	2	GOT1	3	Experiment_Main	ACTAGTGATCCGAGCAGCAATAA	CAACCACAGTCAGATTCCCGACT
ACACA	3	GOT1	1	Experiment_Main	GTCGTGATTGCTCTGTACAACGC	AAGACATTCGGTCCTATCGCTAC
ACACA	3	GOT1	2	Experiment_Main	GTCGTGATTGCTCTGTACAACGC	GGCTATTGTCATTAGCAATCTTC
ACACA	3	GOT1	3	Experiment_Main	GTCGTGATTGCTCTGTACAACGC	CAACCACAGTCAGATTCCCGACT
ACACA	1	GOT2	1	Experiment_Main	GCTAGTACACAGCCAGGGTCAAG	CCTCTGCCAATCATATGCCAAGA
ACACA	1	GOT2	2	Experiment_Main	GCTAGTACACAGCCAGGGTCAAG	GGCAGAAAGACATCTCGGCTGAA
ACACA	1	GOT2	3	Experiment_Main	GCTAGTACACAGCCAGGGTCAAG	TCTTGTCTAGGCAGAGGCCCAGA
ACACA	2	GOT2	1	Experiment_Main	ACTAGTGATCCGAGCAGCAATAA	CCTCTGCCAATCATATGCCAAGA
ACACA	2	GOT2	2	Experiment_Main	ACTAGTGATCCGAGCAGCAATAA	GGCAGAAAGACATCTCGGCTGAA
ACACA	2	GOT2	3	Experiment_Main	ACTAGTGATCCGAGCAGCAATAA	TCTTGTCTAGGCAGAGGCCCAGA
ACACA	3	GOT2	1	Experiment_Main	GTCGTGATTGCTCTGTACAACGC	CCTCTGCCAATCATATGCCAAGA
ACACA	3	GOT2	2	Experiment_Main	GTCGTGATTGCTCTGTACAACGC	GGCAGAAAGACATCTCGGCTGAA
ACACA	3	GOT2	3	Experiment_Main	GTCGTGATTGCTCTGTACAACGC	TCTTGTCTAGGCAGAGGCCCAGA
ACACA	1	IDH1	1	Experiment_Main	GCTAGTACACAGCCAGGGTCAAG	CCTACGTGGAATTGGATCTACAT
ACACA	1	IDH1	2	Experiment_Main	GCTAGTACACAGCCAGGGTCAAG	GTGCTCAGATACAAAGGCCAACC
ACACA	1	IDH1	3	Experiment_Main	GCTAGTACACAGCCAGGGTCAAG	CCCTCTACACAGTACAGAGCAAC
ACACA	2	IDH1	1	Experiment_Main	ACTAGTGATCCGAGCAGCAATAA	CCTACGTGGAATTGGATCTACAT
ACACA	2	IDH1	2	Experiment_Main	ACTAGTGATCCGAGCAGCAATAA	GTGCTCAGATACAAAGGCCAACC
ACACA	2	IDH1	3	Experiment_Main	ACTAGTGATCCGAGCAGCAATAA	CCCTCTACACAGTACAGAGCAAC
ACACA	3	IDH1	1	Experiment_Main	GTCGTGATTGCTCTGTACAACGC	CCTACGTGGAATTGGATCTACAT
ACACA	3	IDH1	2	Experiment_Main	GTCGTGATTGCTCTGTACAACGC	GTGCTCAGATACAAAGGCCAACC
ACACA	3	IDH1	3	Experiment_Main	GTCGTGATTGCTCTGTACAACGC	CCCTCTACACAGTACAGAGCAAC
ACACA	1	IDH2	1	Experiment_Main	GCTAGTACACAGCCAGGGTCAAG	CTCCCAGGCACTATAAGACCGAC
ACACA	1	IDH2	2	Experiment_Main	GCTAGTACACAGCCAGGGTCAAG	GGAGCCCGAGGTCAAAATACTTT
ACACA	1	IDH2	3	Experiment_Main	GCTAGTACACAGCCAGGGTCAAG	AAAGTGCCGGCCCGGTCTGCCAC
ACACA	2	IDH2	1	Experiment_Main	ACTAGTGATCCGAGCAGCAATAA	CTCCCAGGCACTATAAGACCGAC
ACACA	2	IDH2	2	Experiment_Main	ACTAGTGATCCGAGCAGCAATAA	GGAGCCCGAGGTCAAAATACTTT
ACACA	2	IDH2	3	Experiment_Main	ACTAGTGATCCGAGCAGCAATAA	AAAGTGCCGGCCCGGTCTGCCAC
ACACA	3	IDH2	1	Experiment_Main	GTCGTGATTGCTCTGTACAACGC	CTCCCAGGCACTATAAGACCGAC
ACACA	3	IDH2	2	Experiment_Main	GTCGTGATTGCTCTGTACAACGC	GGAGCCCGAGGTCAAAATACTTT
ACACA	3	IDH2	3	Experiment_Main	GTCGTGATTGCTCTGTACAACGC	AAAGTGCCGGCCCGGTCTGCCAC
ACACA	1	MDH1	1	Experiment_Main	GCTAGTACACAGCCAGGGTCAAG	GATCACAACCGAGCTAAAGCTCA
ACACA	1	MDH1	2	Experiment_Main	GCTAGTACACAGCCAGGGTCAAG	CAATACTGTACAGCAGTGAATAT
ACACA	1	MDH1	3	Experiment_Main	GCTAGTACACAGCCAGGGTCAAG	TCTAAGGCTGCACCCTGGGATTT
ACACA	2	MDH1	1	Experiment_Main	ACTAGTGATCCGAGCAGCAATAA	GATCACAACCGAGCTAAAGCTCA
ACACA	2	MDH1	2	Experiment_Main	ACTAGTGATCCGAGCAGCAATAA	CAATACTGTACAGCAGTGAATAT
ACACA	2	MDH1	3	Experiment_Main	ACTAGTGATCCGAGCAGCAATAA	TCTAAGGCTGCACCCTGGGATTT
ACACA	3	MDH1	1	Experiment_Main	GTCGTGATTGCTCTGTACAACGC	GATCACAACCGAGCTAAAGCTCA
ACACA	3	MDH1	2	Experiment_Main	GTCGTGATTGCTCTGTACAACGC	CAATACTGTACAGCAGTGAATAT
ACACA	3	MDH1	3	Experiment_Main	GTCGTGATTGCTCTGTACAACGC	TCTAAGGCTGCACCCTGGGATTT
ACACA	1	MDH2	1	Experiment_Main	GCTAGTACACAGCCAGGGTCAAG	GATCCAGCTCGAGTCAACGTCCC
ACACA	1	MDH2	2	Experiment_Main	GCTAGTACACAGCCAGGGTCAAG	TGGGGACTCCAGCCGGAATAACT
ACACA	1	MDH2	3	Experiment_Main	GCTAGTACACAGCCAGGGTCAAG	AAGAAGCATGGAGTGTACAACCC
ACACA	2	MDH2	1	Experiment_Main	ACTAGTGATCCGAGCAGCAATAA	GATCCAGCTCGAGTCAACGTCCC
ACACA	2	MDH2	2	Experiment_Main	ACTAGTGATCCGAGCAGCAATAA	TGGGGACTCCAGCCGGAATAACT
ACACA	2	MDH2	3	Experiment_Main	ACTAGTGATCCGAGCAGCAATAA	AAGAAGCATGGAGTGTACAACCC
ACACA	3	MDH2	1	Experiment_Main	GTCGTGATTGCTCTGTACAACGC	GATCCAGCTCGAGTCAACGTCCC
ACACA	3	MDH2	2	Experiment_Main	GTCGTGATTGCTCTGTACAACGC	TGGGGACTCCAGCCGGAATAACT
ACACA	3	MDH2	3	Experiment_Main	GTCGTGATTGCTCTGTACAACGC	AAGAAGCATGGAGTGTACAACCC
ACACA	1	MPC1	1	Experiment_Main	GCTAGTACACAGCCAGGGTCAAG	CCTACAAGGTACAGCCTCGGAAC
ACACA	1	MPC1	2	Experiment_Main	GCTAGTACACAGCCAGGGTCAAG	GCAGCCCTCTGTTGCTATTCTTT
ACACA	1	MPC1	3	Experiment_Main	GCTAGTACACAGCCAGGGTCAAG	TAGCACTTCTGGGGCCCAGTAGC
ACACA	2	MPC1	1	Experiment_Main	ACTAGTGATCCGAGCAGCAATAA	CCTACAAGGTACAGCCTCGGAAC
ACACA	2	MPC1	2	Experiment_Main	ACTAGTGATCCGAGCAGCAATAA	GCAGCCCTCTGTTGCTATTCTTT
ACACA	2	MPC1	3	Experiment_Main	ACTAGTGATCCGAGCAGCAATAA	TAGCACTTCTGGGGCCCAGTAGC
ACACA	3	MPC1	1	Experiment_Main	GTCGTGATTGCTCTGTACAACGC	CCTACAAGGTACAGCCTCGGAAC
ACACA	3	MPC1	2	Experiment_Main	GTCGTGATTGCTCTGTACAACGC	GCAGCCCTCTGTTGCTATTCTTT
ACACA	3	MPC1	3	Experiment_Main	GTCGTGATTGCTCTGTACAACGC	TAGCACTTCTGGGGCCCAGTAGC
ACACA	1	PC	1	Experiment_Main	GCTAGTACACAGCCAGGGTCAAG	ACGTCGCCATGCGCTTCCTGTAT
ACACA	1	PC	2	Experiment_Main	GCTAGTACACAGCCAGGGTCAAG	AGAGACATCCTGCTGCGAGAGGG
ACACA	1	PC	3	Experiment_Main	GCTAGTACACAGCCAGGGTCAAG	GCGAGTTTCACAGAGTCGCTGGT
ACACA	2	PC	1	Experiment_Main	ACTAGTGATCCGAGCAGCAATAA	ACGTCGCCATGCGCTTCCTGTAT
ACACA	2	PC	2	Experiment_Main	ACTAGTGATCCGAGCAGCAATAA	AGAGACATCCTGCTGCGAGAGGG
ACACA	2	PC	3	Experiment_Main	ACTAGTGATCCGAGCAGCAATAA	GCGAGTTTCACAGAGTCGCTGGT
ACACA	3	PC	1	Experiment_Main	GTCGTGATTGCTCTGTACAACGC	ACGTCGCCATGCGCTTCCTGTAT
ACACA	3	PC	2	Experiment_Main	GTCGTGATTGCTCTGTACAACGC	AGAGACATCCTGCTGCGAGAGGG
ACACA	3	PC	3	Experiment_Main	GTCGTGATTGCTCTGTACAACGC	GCGAGTTTCACAGAGTCGCTGGT
ACACA	1	SLC1A5	1	Experiment_Main	GCTAGTACACAGCCAGGGTCAAG	GGCACTGCCCGCGGCTCCCACGG
ACACA	1	SLC1A5	2	Experiment_Main	GCTAGTACACAGCCAGGGTCAAG	CTGGTCACCACGCTGCTGGCGTC
ACACA	1	SLC1A5	3	Experiment_Main	GCTAGTACACAGCCAGGGTCAAG	GTGTGGCGCTGCGGAAGCTGGGG
ACACA	2	SLC1A5	1	Experiment_Main	ACTAGTGATCCGAGCAGCAATAA	GGCACTGCCCGCGGCTCCCACGG
ACACA	2	SLC1A5	2	Experiment_Main	ACTAGTGATCCGAGCAGCAATAA	CTGGTCACCACGCTGCTGGCGTC
ACACA	2	SLC1A5	3	Experiment_Main	ACTAGTGATCCGAGCAGCAATAA	GTGTGGCGCTGCGGAAGCTGGGG
ACACA	3	SLC1A5	1	Experiment_Main	GTCGTGATTGCTCTGTACAACGC	GGCACTGCCCGCGGCTCCCACGG
ACACA	3	SLC1A5	2	Experiment_Main	GTCGTGATTGCTCTGTACAACGC	CTGGTCACCACGCTGCTGGCGTC
ACACA	3	SLC1A5	3	Experiment_Main	GTCGTGATTGCTCTGTACAACGC	GTGTGGCGCTGCGGAAGCTGGGG
ACACA	1	SLC25A11	1	Experiment_Main	GCTAGTACACAGCCAGGGTCAAG	ACGCCCTGATTCGAATCACCCGG
ACACA	1	SLC25A11	2	Experiment_Main	GCTAGTACACAGCCAGGGTCAAG	TGCCTTCCCACCAGGCTTCCAGC
ACACA	1	SLC25A11	3	Experiment_Main	GCTAGTACACAGCCAGGGTCAAG	TGCTGAAGGCTGTGATTGGCATG
ACACA	2	SLC25A11	1	Experiment_Main	ACTAGTGATCCGAGCAGCAATAA	ACGCCCTGATTCGAATCACCCGG
ACACA	2	SLC25A11	2	Experiment_Main	ACTAGTGATCCGAGCAGCAATAA	TGCCTTCCCACCAGGCTTCCAGC
ACACA	2	SLC25A11	3	Experiment_Main	ACTAGTGATCCGAGCAGCAATAA	TGCTGAAGGCTGTGATTGGCATG
ACACA	3	SLC25A11	1	Experiment_Main	GTCGTGATTGCTCTGTACAACGC	ACGCCCTGATTCGAATCACCCGG
ACACA	3	SLC25A11	2	Experiment_Main	GTCGTGATTGCTCTGTACAACGC	TGCCTTCCCACCAGGCTTCCAGC
ACACA	3	SLC25A11	3	Experiment_Main	GTCGTGATTGCTCTGTACAACGC	TGCTGAAGGCTGTGATTGGCATG
ACACA	1	ACSL4	1	Experiment_Main	GCTAGTACACAGCCAGGGTCAAG	GTCCCAGTGCAGTGAGTCCACTA
ACACA	1	ACSL4	2	Experiment_Main	GCTAGTACACAGCCAGGGTCAAG	GCTCATGTGCTAGAACTGACAGC
ACACA	1	ACSL4	3	Experiment_Main	GCTAGTACACAGCCAGGGTCAAG	CCTGGTCCCAAGGCTGTCCTTCT
ACACA	2	ACSL4	1	Experiment_Main	ACTAGTGATCCGAGCAGCAATAA	GTCCCAGTGCAGTGAGTCCACTA
ACACA	2	ACSL4	2	Experiment_Main	ACTAGTGATCCGAGCAGCAATAA	GCTCATGTGCTAGAACTGACAGC
ACACA	2	ACSL4	3	Experiment_Main	ACTAGTGATCCGAGCAGCAATAA	CCTGGTCCCAAGGCTGTCCTTCT
ACACA	3	ACSL4	1	Experiment_Main	GTCGTGATTGCTCTGTACAACGC	GTCCCAGTGCAGTGAGTCCACTA
ACACA	3	ACSL4	2	Experiment_Main	GTCGTGATTGCTCTGTACAACGC	GCTCATGTGCTAGAACTGACAGC
ACACA	3	ACSL4	3	Experiment_Main	GTCGTGATTGCTCTGTACAACGC	CCTGGTCCCAAGGCTGTCCTTCT
ACACA	1	GPX4	1	Experiment_Main	GCTAGTACACAGCCAGGGTCAAG	ACGTTGTAGCCCGCGGCGAACTC
ACACA	1	GPX4	2	Experiment_Main	GCTAGTACACAGCCAGGGTCAAG	CGCCAAGGACATCGACGGGCACA
ACACA	1	GPX4	3	Experiment_Main	GCTAGTACACAGCCAGGGTCAAG	CTTCGGTCTTGCCTCACTGGGAG
ACACA	2	GPX4	1	Experiment_Main	ACTAGTGATCCGAGCAGCAATAA	ACGTTGTAGCCCGCGGCGAACTC
ACACA	2	GPX4	2	Experiment_Main	ACTAGTGATCCGAGCAGCAATAA	CGCCAAGGACATCGACGGGCACA
ACACA	2	GPX4	3	Experiment_Main	ACTAGTGATCCGAGCAGCAATAA	CTTCGGTCTTGCCTCACTGGGAG
ACACA	3	GPX4	1	Experiment_Main	GTCGTGATTGCTCTGTACAACGC	ACGTTGTAGCCCGCGGCGAACTC
ACACA	3	GPX4	2	Experiment_Main	GTCGTGATTGCTCTGTACAACGC	CGCCAAGGACATCGACGGGCACA
ACACA	3	GPX4	3	Experiment_Main	GTCGTGATTGCTCTGTACAACGC	CTTCGGTCTTGCCTCACTGGGAG
ACACA	1	GSR	1	Experiment_Main	GCTAGTACACAGCCAGGGTCAAG	CCTTATCATGCCGTATCATCAGT
ACACA	1	GSR	2	Experiment_Main	GCTAGTACACAGCCAGGGTCAAG	TACATAGGTGCCAGCTTAGGAAT
ACACA	1	GSR	3	Experiment_Main	GCTAGTACACAGCCAGGGTCAAG	CCCTCACAACTTGGAAAGCCATA
ACACA	2	GSR	1	Experiment_Main	ACTAGTGATCCGAGCAGCAATAA	CCTTATCATGCCGTATCATCAGT
ACACA	2	GSR	2	Experiment_Main	ACTAGTGATCCGAGCAGCAATAA	TACATAGGTGCCAGCTTAGGAAT
ACACA	2	GSR	3	Experiment_Main	ACTAGTGATCCGAGCAGCAATAA	CCCTCACAACTTGGAAAGCCATA
ACACA	3	GSR	1	Experiment_Main	GTCGTGATTGCTCTGTACAACGC	CCTTATCATGCCGTATCATCAGT
ACACA	3	GSR	2	Experiment_Main	GTCGTGATTGCTCTGTACAACGC	TACATAGGTGCCAGCTTAGGAAT
ACACA	3	GSR	3	Experiment_Main	GTCGTGATTGCTCTGTACAACGC	CCCTCACAACTTGGAAAGCCATA
ACACA	1	PSTK	1	Experiment_Main	GCTAGTACACAGCCAGGGTCAAG	CGAGCCAGCTGGTAGACTTCATA
ACACA	1	PSTK	2	Experiment_Main	GCTAGTACACAGCCAGGGTCAAG	GATTGTCCTCTTGAGACCTGTTT
ACACA	1	PSTK	3	Experiment_Main	GCTAGTACACAGCCAGGGTCAAG	CTGCCGCGGGGAGGCCACAGAGG
ACACA	2	PSTK	1	Experiment_Main	ACTAGTGATCCGAGCAGCAATAA	CGAGCCAGCTGGTAGACTTCATA
ACACA	2	PSTK	2	Experiment_Main	ACTAGTGATCCGAGCAGCAATAA	GATTGTCCTCTTGAGACCTGTTT
ACACA	2	PSTK	3	Experiment_Main	ACTAGTGATCCGAGCAGCAATAA	CTGCCGCGGGGAGGCCACAGAGG
ACACA	3	PSTK	1	Experiment_Main	GTCGTGATTGCTCTGTACAACGC	CGAGCCAGCTGGTAGACTTCATA
ACACA	3	PSTK	2	Experiment_Main	GTCGTGATTGCTCTGTACAACGC	GATTGTCCTCTTGAGACCTGTTT
ACACA	3	PSTK	3	Experiment_Main	GTCGTGATTGCTCTGTACAACGC	CTGCCGCGGGGAGGCCACAGAGG
ACACA	1	SEPSECS	1	Experiment_Main	GCTAGTACACAGCCAGGGTCAAG	GAAGGTGACGAGCTGCGTACAGA
ACACA	1	SEPSECS	2	Experiment_Main	GCTAGTACACAGCCAGGGTCAAG	CCTATCAGGCACCCTTGGAGCAA
ACACA	1	SEPSECS	3	Experiment_Main	GCTAGTACACAGCCAGGGTCAAG	AGGGCAAGTGTCCAGAGAATGGC
ACACA	2	SEPSECS	1	Experiment_Main	ACTAGTGATCCGAGCAGCAATAA	GAAGGTGACGAGCTGCGTACAGA
ACACA	2	SEPSECS	2	Experiment_Main	ACTAGTGATCCGAGCAGCAATAA	CCTATCAGGCACCCTTGGAGCAA
ACACA	2	SEPSECS	3	Experiment_Main	ACTAGTGATCCGAGCAGCAATAA	AGGGCAAGTGTCCAGAGAATGGC
ACACA	3	SEPSECS	1	Experiment_Main	GTCGTGATTGCTCTGTACAACGC	GAAGGTGACGAGCTGCGTACAGA
ACACA	3	SEPSECS	2	Experiment_Main	GTCGTGATTGCTCTGTACAACGC	CCTATCAGGCACCCTTGGAGCAA
ACACA	3	SEPSECS	3	Experiment_Main	GTCGTGATTGCTCTGTACAACGC	AGGGCAAGTGTCCAGAGAATGGC
ACACA	1	SLC3A2	1	Experiment_Main	GCTAGTACACAGCCAGGGTCAAG	GCCGATTGCAAGAGACTGTCAAA
ACACA	1	SLC3A2	2	Experiment_Main	GCTAGTACACAGCCAGGGTCAAG	GCTGCAAGCTGGCGTGGATGGGT
ACACA	1	SLC3A2	3	Experiment_Main	GCTAGTACACAGCCAGGGTCAAG	TATGCTCCCCAGTAGAACCAGAA
ACACA	2	SLC3A2	1	Experiment_Main	ACTAGTGATCCGAGCAGCAATAA	GCCGATTGCAAGAGACTGTCAAA
ACACA	2	SLC3A2	2	Experiment_Main	ACTAGTGATCCGAGCAGCAATAA	GCTGCAAGCTGGCGTGGATGGGT
ACACA	2	SLC3A2	3	Experiment_Main	ACTAGTGATCCGAGCAGCAATAA	TATGCTCCCCAGTAGAACCAGAA
ACACA	3	SLC3A2	1	Experiment_Main	GTCGTGATTGCTCTGTACAACGC	GCCGATTGCAAGAGACTGTCAAA
ACACA	3	SLC3A2	2	Experiment_Main	GTCGTGATTGCTCTGTACAACGC	GCTGCAAGCTGGCGTGGATGGGT
ACACA	3	SLC3A2	3	Experiment_Main	GTCGTGATTGCTCTGTACAACGC	TATGCTCCCCAGTAGAACCAGAA
ACACA	1	SLC7A11	1	Experiment_Main	GCTAGTACACAGCCAGGGTCAAG	AGTCCATACCTTTAATTAGCTGC
ACACA	1	SLC7A11	2	Experiment_Main	GCTAGTACACAGCCAGGGTCAAG	AGGGTACATCTGGCTACTTACTT
ACACA	1	SLC7A11	3	Experiment_Main	GCTAGTACACAGCCAGGGTCAAG	CCAGTAGCCGCTCAGAAAAGGTC
ACACA	2	SLC7A11	1	Experiment_Main	ACTAGTGATCCGAGCAGCAATAA	AGTCCATACCTTTAATTAGCTGC
ACACA	2	SLC7A11	2	Experiment_Main	ACTAGTGATCCGAGCAGCAATAA	AGGGTACATCTGGCTACTTACTT
ACACA	2	SLC7A11	3	Experiment_Main	ACTAGTGATCCGAGCAGCAATAA	CCAGTAGCCGCTCAGAAAAGGTC
ACACA	3	SLC7A11	1	Experiment_Main	GTCGTGATTGCTCTGTACAACGC	AGTCCATACCTTTAATTAGCTGC
ACACA	3	SLC7A11	2	Experiment_Main	GTCGTGATTGCTCTGTACAACGC	AGGGTACATCTGGCTACTTACTT
ACACA	3	SLC7A11	3	Experiment_Main	GTCGTGATTGCTCTGTACAACGC	CCAGTAGCCGCTCAGAAAAGGTC
ACACA	1	ACAT1	1	Experiment_Main	GCTAGTACACAGCCAGGGTCAAG	ATACATAACTCCGTTCCACATAT
ACACA	1	ACAT1	2	Experiment_Main	GCTAGTACACAGCCAGGGTCAAG	GGTCAACCAGATGTAGTGGTGAA
ACACA	1	ACAT1	3	Experiment_Main	GCTAGTACACAGCCAGGGTCAAG	ATTGTAAAAGACGGGCTAACTGA
ACACA	2	ACAT1	1	Experiment_Main	ACTAGTGATCCGAGCAGCAATAA	ATACATAACTCCGTTCCACATAT
ACACA	2	ACAT1	2	Experiment_Main	ACTAGTGATCCGAGCAGCAATAA	GGTCAACCAGATGTAGTGGTGAA
ACACA	2	ACAT1	3	Experiment_Main	ACTAGTGATCCGAGCAGCAATAA	ATTGTAAAAGACGGGCTAACTGA
ACACA	3	ACAT1	1	Experiment_Main	GTCGTGATTGCTCTGTACAACGC	ATACATAACTCCGTTCCACATAT
ACACA	3	ACAT1	2	Experiment_Main	GTCGTGATTGCTCTGTACAACGC	GGTCAACCAGATGTAGTGGTGAA
ACACA	3	ACAT1	3	Experiment_Main	GTCGTGATTGCTCTGTACAACGC	ATTGTAAAAGACGGGCTAACTGA
ACACA	1	HMGCR	1	Experiment_Main	GCTAGTACACAGCCAGGGTCAAG	GGTCCTACGTTTACCCTCGATGC
ACACA	1	HMGCR	2	Experiment_Main	GCTAGTACACAGCCAGGGTCAAG	GAATGATCAGCATGGATATTGAA
ACACA	1	HMGCR	3	Experiment_Main	GCTAGTACACAGCCAGGGTCAAG	CGTCAACTTGGATCAAAATATAT
ACACA	2	HMGCR	1	Experiment_Main	ACTAGTGATCCGAGCAGCAATAA	GGTCCTACGTTTACCCTCGATGC
ACACA	2	HMGCR	2	Experiment_Main	ACTAGTGATCCGAGCAGCAATAA	GAATGATCAGCATGGATATTGAA
ACACA	2	HMGCR	3	Experiment_Main	ACTAGTGATCCGAGCAGCAATAA	CGTCAACTTGGATCAAAATATAT
ACACA	3	HMGCR	1	Experiment_Main	GTCGTGATTGCTCTGTACAACGC	GGTCCTACGTTTACCCTCGATGC
ACACA	3	HMGCR	2	Experiment_Main	GTCGTGATTGCTCTGTACAACGC	GAATGATCAGCATGGATATTGAA
ACACA	3	HMGCR	3	Experiment_Main	GTCGTGATTGCTCTGTACAACGC	CGTCAACTTGGATCAAAATATAT
ACACA	1	HMGCS1	1	Experiment_Main	GCTAGTACACAGCCAGGGTCAAG	CAAGCCTGATATGCTATCTGAAT
ACACA	1	HMGCS1	2	Experiment_Main	GCTAGTACACAGCCAGGGTCAAG	TCGATGATTGTCTCTGTTCCAAC
ACACA	1	HMGCS1	3	Experiment_Main	GCTAGTACACAGCCAGGGTCAAG	CTGTGGCATATACAGCAATATCT
ACACA	2	HMGCS1	1	Experiment_Main	ACTAGTGATCCGAGCAGCAATAA	CAAGCCTGATATGCTATCTGAAT
ACACA	2	HMGCS1	2	Experiment_Main	ACTAGTGATCCGAGCAGCAATAA	TCGATGATTGTCTCTGTTCCAAC
ACACA	2	HMGCS1	3	Experiment_Main	ACTAGTGATCCGAGCAGCAATAA	CTGTGGCATATACAGCAATATCT
ACACA	3	HMGCS1	1	Experiment_Main	GTCGTGATTGCTCTGTACAACGC	CAAGCCTGATATGCTATCTGAAT
ACACA	3	HMGCS1	2	Experiment_Main	GTCGTGATTGCTCTGTACAACGC	TCGATGATTGTCTCTGTTCCAAC
ACACA	3	HMGCS1	3	Experiment_Main	GTCGTGATTGCTCTGTACAACGC	CTGTGGCATATACAGCAATATCT
ACACA	1	IDI1	1	Experiment_Main	GCTAGTACACAGCCAGGGTCAAG	ATGTTCACCCCAGATACCATCAG
ACACA	1	IDI1	2	Experiment_Main	GCTAGTACACAGCCAGGGTCAAG	CGAATACGTGTTGTAGTCATCCA
ACACA	1	IDI1	3	Experiment_Main	GCTAGTACACAGCCAGGGTCAAG	GGTGTTGAATAAGAAGACACTAA
ACACA	2	IDI1	1	Experiment_Main	ACTAGTGATCCGAGCAGCAATAA	ATGTTCACCCCAGATACCATCAG
ACACA	2	IDI1	2	Experiment_Main	ACTAGTGATCCGAGCAGCAATAA	CGAATACGTGTTGTAGTCATCCA
ACACA	2	IDI1	3	Experiment_Main	ACTAGTGATCCGAGCAGCAATAA	GGTGTTGAATAAGAAGACACTAA
ACACA	3	IDI1	1	Experiment_Main	GTCGTGATTGCTCTGTACAACGC	ATGTTCACCCCAGATACCATCAG
ACACA	3	IDI1	2	Experiment_Main	GTCGTGATTGCTCTGTACAACGC	CGAATACGTGTTGTAGTCATCCA
ACACA	3	IDI1	3	Experiment_Main	GTCGTGATTGCTCTGTACAACGC	GGTGTTGAATAAGAAGACACTAA
ACACA	1	IDI2	1	Experiment_Main	GCTAGTACACAGCCAGGGTCAAG	CCGACTCCTGTAGTAGCCACCCA
ACACA	1	IDI2	2	Experiment_Main	GCTAGTACACAGCCAGGGTCAAG	ATGCTCTCCCCAAATTCTGTCTG
ACACA	1	IDI2	3	Experiment_Main	GCTAGTACACAGCCAGGGTCAAG	ACACCAAGAATCGAATCCTGATA
ACACA	2	IDI2	1	Experiment_Main	ACTAGTGATCCGAGCAGCAATAA	CCGACTCCTGTAGTAGCCACCCA
ACACA	2	IDI2	2	Experiment_Main	ACTAGTGATCCGAGCAGCAATAA	ATGCTCTCCCCAAATTCTGTCTG
ACACA	2	IDI2	3	Experiment_Main	ACTAGTGATCCGAGCAGCAATAA	ACACCAAGAATCGAATCCTGATA
ACACA	3	IDI2	1	Experiment_Main	GTCGTGATTGCTCTGTACAACGC	CCGACTCCTGTAGTAGCCACCCA
ACACA	3	IDI2	2	Experiment_Main	GTCGTGATTGCTCTGTACAACGC	ATGCTCTCCCCAAATTCTGTCTG
ACACA	3	IDI2	3	Experiment_Main	GTCGTGATTGCTCTGTACAACGC	ACACCAAGAATCGAATCCTGATA
ACACA	1	PMVK	1	Experiment_Main	GCTAGTACACAGCCAGGGTCAAG	TCCTCTCCCCAGCGGATCATGTC
ACACA	1	PMVK	2	Experiment_Main	GCTAGTACACAGCCAGGGTCAAG	CCGCCTCACGGACACCTGCTCTG
ACACA	1	PMVK	3	Experiment_Main	GCTAGTACACAGCCAGGGTCAAG	CTCTTGCCGCTGAACAGCAGTAC
ACACA	2	PMVK	1	Experiment_Main	ACTAGTGATCCGAGCAGCAATAA	TCCTCTCCCCAGCGGATCATGTC
ACACA	2	PMVK	2	Experiment_Main	ACTAGTGATCCGAGCAGCAATAA	CCGCCTCACGGACACCTGCTCTG
ACACA	2	PMVK	3	Experiment_Main	ACTAGTGATCCGAGCAGCAATAA	CTCTTGCCGCTGAACAGCAGTAC
ACACA	3	PMVK	1	Experiment_Main	GTCGTGATTGCTCTGTACAACGC	TCCTCTCCCCAGCGGATCATGTC
ACACA	3	PMVK	2	Experiment_Main	GTCGTGATTGCTCTGTACAACGC	CCGCCTCACGGACACCTGCTCTG
ACACA	3	PMVK	3	Experiment_Main	GTCGTGATTGCTCTGTACAACGC	CTCTTGCCGCTGAACAGCAGTAC
ACACA	1	SQLE	1	Experiment_Main	GCTAGTACACAGCCAGGGTCAAG	GCTAACCCGAGTCCAGTTCTCAT
ACACA	1	SQLE	2	Experiment_Main	GCTAGTACACAGCCAGGGTCAAG	GGTGGCGACAGCGGTAGGAGAGC
ACACA	1	SQLE	3	Experiment_Main	GCTAGTACACAGCCAGGGTCAAG	CTGAACTTGGAGAAAAGCCCATC
ACACA	2	SQLE	1	Experiment_Main	ACTAGTGATCCGAGCAGCAATAA	GCTAACCCGAGTCCAGTTCTCAT
ACACA	2	SQLE	2	Experiment_Main	ACTAGTGATCCGAGCAGCAATAA	GGTGGCGACAGCGGTAGGAGAGC
ACACA	2	SQLE	3	Experiment_Main	ACTAGTGATCCGAGCAGCAATAA	CTGAACTTGGAGAAAAGCCCATC
ACACA	3	SQLE	1	Experiment_Main	GTCGTGATTGCTCTGTACAACGC	GCTAACCCGAGTCCAGTTCTCAT
ACACA	3	SQLE	2	Experiment_Main	GTCGTGATTGCTCTGTACAACGC	GGTGGCGACAGCGGTAGGAGAGC
ACACA	3	SQLE	3	Experiment_Main	GTCGTGATTGCTCTGTACAACGC	CTGAACTTGGAGAAAAGCCCATC
ACACA	1	KEAP1	1	Experiment_Main	GCTAGTACACAGCCAGGGTCAAG	GTAGCCCCCATGAAGCACCGGCG
ACACA	1	KEAP1	2	Experiment_Main	GCTAGTACACAGCCAGGGTCAAG	ACGGGACAAACCGCCTTAATTCA
ACACA	1	KEAP1	3	Experiment_Main	GCTAGTACACAGCCAGGGTCAAG	TTACGCCCTTGCAGGTATGAGCC
ACACA	2	KEAP1	1	Experiment_Main	ACTAGTGATCCGAGCAGCAATAA	GTAGCCCCCATGAAGCACCGGCG
ACACA	2	KEAP1	2	Experiment_Main	ACTAGTGATCCGAGCAGCAATAA	ACGGGACAAACCGCCTTAATTCA
ACACA	2	KEAP1	3	Experiment_Main	ACTAGTGATCCGAGCAGCAATAA	TTACGCCCTTGCAGGTATGAGCC
ACACA	3	KEAP1	1	Experiment_Main	GTCGTGATTGCTCTGTACAACGC	GTAGCCCCCATGAAGCACCGGCG
ACACA	3	KEAP1	2	Experiment_Main	GTCGTGATTGCTCTGTACAACGC	ACGGGACAAACCGCCTTAATTCA
ACACA	3	KEAP1	3	Experiment_Main	GTCGTGATTGCTCTGTACAACGC	TTACGCCCTTGCAGGTATGAGCC
ACACA	1	TSC1	1	Experiment_Main	GCTAGTACACAGCCAGGGTCAAG	ACTCCCCCAGGCCACAGTCACAC
ACACA	1	TSC1	2	Experiment_Main	GCTAGTACACAGCCAGGGTCAAG	GTGAGACACAGAATAGCCATCTT
ACACA	1	TSC1	3	Experiment_Main	GCTAGTACACAGCCAGGGTCAAG	CCGAGACAGTCTCCCAGGTTCTC
ACACA	2	TSC1	1	Experiment_Main	ACTAGTGATCCGAGCAGCAATAA	ACTCCCCCAGGCCACAGTCACAC
ACACA	2	TSC1	2	Experiment_Main	ACTAGTGATCCGAGCAGCAATAA	GTGAGACACAGAATAGCCATCTT
ACACA	2	TSC1	3	Experiment_Main	ACTAGTGATCCGAGCAGCAATAA	CCGAGACAGTCTCCCAGGTTCTC
ACACA	3	TSC1	1	Experiment_Main	GTCGTGATTGCTCTGTACAACGC	ACTCCCCCAGGCCACAGTCACAC
ACACA	3	TSC1	2	Experiment_Main	GTCGTGATTGCTCTGTACAACGC	GTGAGACACAGAATAGCCATCTT
ACACA	3	TSC1	3	Experiment_Main	GTCGTGATTGCTCTGTACAACGC	CCGAGACAGTCTCCCAGGTTCTC
ACACA	1	PEX26	1	Experiment_Main	GCTAGTACACAGCCAGGGTCAAG	GTGAGGAGCGGCGACTGGATGTA
ACACA	1	PEX26	2	Experiment_Main	GCTAGTACACAGCCAGGGTCAAG	AGGGACCTGGTAATACTGAAGGA
ACACA	1	PEX26	3	Experiment_Main	GCTAGTACACAGCCAGGGTCAAG	CGAGCCCAGCACGTACGTGCCCG
ACACA	2	PEX26	1	Experiment_Main	ACTAGTGATCCGAGCAGCAATAA	GTGAGGAGCGGCGACTGGATGTA
ACACA	2	PEX26	2	Experiment_Main	ACTAGTGATCCGAGCAGCAATAA	AGGGACCTGGTAATACTGAAGGA
ACACA	2	PEX26	3	Experiment_Main	ACTAGTGATCCGAGCAGCAATAA	CGAGCCCAGCACGTACGTGCCCG
ACACA	3	PEX26	1	Experiment_Main	GTCGTGATTGCTCTGTACAACGC	GTGAGGAGCGGCGACTGGATGTA
ACACA	3	PEX26	2	Experiment_Main	GTCGTGATTGCTCTGTACAACGC	AGGGACCTGGTAATACTGAAGGA
ACACA	3	PEX26	3	Experiment_Main	GTCGTGATTGCTCTGTACAACGC	CGAGCCCAGCACGTACGTGCCCG
ACACA	1	PEX6	1	Experiment_Main	GCTAGTACACAGCCAGGGTCAAG	CTCATGAGCTCGAGGTGCCTGCT
ACACA	1	PEX6	2	Experiment_Main	GCTAGTACACAGCCAGGGTCAAG	CCAGAGAGTTACACATCGAAATT
ACACA	1	PEX6	3	Experiment_Main	GCTAGTACACAGCCAGGGTCAAG	ACAGGTGGGTTCTACCCTGAGCC
ACACA	2	PEX6	1	Experiment_Main	ACTAGTGATCCGAGCAGCAATAA	CTCATGAGCTCGAGGTGCCTGCT
ACACA	2	PEX6	2	Experiment_Main	ACTAGTGATCCGAGCAGCAATAA	CCAGAGAGTTACACATCGAAATT
ACACA	2	PEX6	3	Experiment_Main	ACTAGTGATCCGAGCAGCAATAA	ACAGGTGGGTTCTACCCTGAGCC
ACACA	3	PEX6	1	Experiment_Main	GTCGTGATTGCTCTGTACAACGC	CTCATGAGCTCGAGGTGCCTGCT
ACACA	3	PEX6	2	Experiment_Main	GTCGTGATTGCTCTGTACAACGC	CCAGAGAGTTACACATCGAAATT
ACACA	3	PEX6	3	Experiment_Main	GTCGTGATTGCTCTGTACAACGC	ACAGGTGGGTTCTACCCTGAGCC
ACACA	1	CDIPT	1	Experiment_Main	GCTAGTACACAGCCAGGGTCAAG	GATGTGGCCAGTCACTGGCTGCA
ACACA	1	CDIPT	2	Experiment_Main	GCTAGTACACAGCCAGGGTCAAG	GAAGAACAGCGTGGCTCCAGGGT
ACACA	1	CDIPT	3	Experiment_Main	GCTAGTACACAGCCAGGGTCAAG	GGGCCATGCTGGACATGCTGACG
ACACA	2	CDIPT	1	Experiment_Main	ACTAGTGATCCGAGCAGCAATAA	GATGTGGCCAGTCACTGGCTGCA
ACACA	2	CDIPT	2	Experiment_Main	ACTAGTGATCCGAGCAGCAATAA	GAAGAACAGCGTGGCTCCAGGGT
ACACA	2	CDIPT	3	Experiment_Main	ACTAGTGATCCGAGCAGCAATAA	GGGCCATGCTGGACATGCTGACG
ACACA	3	CDIPT	1	Experiment_Main	GTCGTGATTGCTCTGTACAACGC	GATGTGGCCAGTCACTGGCTGCA
ACACA	3	CDIPT	2	Experiment_Main	GTCGTGATTGCTCTGTACAACGC	GAAGAACAGCGTGGCTCCAGGGT
ACACA	3	CDIPT	3	Experiment_Main	GTCGTGATTGCTCTGTACAACGC	GGGCCATGCTGGACATGCTGACG
ACACA	1	CDS2	1	Experiment_Main	GCTAGTACACAGCCAGGGTCAAG	CCTTGATGAGTGGGGTCCGACCA
ACACA	1	CDS2	2	Experiment_Main	GCTAGTACACAGCCAGGGTCAAG	GCTGGACCCATGTGACATTGCTG
ACACA	1	CDS2	3	Experiment_Main	GCTAGTACACAGCCAGGGTCAAG	CTGAGAATCCGCAAAGGCTCTTC
ACACA	2	CDS2	1	Experiment_Main	ACTAGTGATCCGAGCAGCAATAA	CCTTGATGAGTGGGGTCCGACCA
ACACA	2	CDS2	2	Experiment_Main	ACTAGTGATCCGAGCAGCAATAA	GCTGGACCCATGTGACATTGCTG
ACACA	2	CDS2	3	Experiment_Main	ACTAGTGATCCGAGCAGCAATAA	CTGAGAATCCGCAAAGGCTCTTC
ACACA	3	CDS2	1	Experiment_Main	GTCGTGATTGCTCTGTACAACGC	CCTTGATGAGTGGGGTCCGACCA
ACACA	3	CDS2	2	Experiment_Main	GTCGTGATTGCTCTGTACAACGC	GCTGGACCCATGTGACATTGCTG
ACACA	3	CDS2	3	Experiment_Main	GTCGTGATTGCTCTGTACAACGC	CTGAGAATCCGCAAAGGCTCTTC
ACACA	1	CRLS1	1	Experiment_Main	GCTAGTACACAGCCAGGGTCAAG	CTTTAGCTGGACTAACAGATTTG
ACACA	1	CRLS1	2	Experiment_Main	GCTAGTACACAGCCAGGGTCAAG	GGAAGTGCTCTTGATCCACTTGC
ACACA	1	CRLS1	3	Experiment_Main	GCTAGTACACAGCCAGGGTCAAG	ATTGGCCCAGTTTCGAGCAATAA
ACACA	2	CRLS1	1	Experiment_Main	ACTAGTGATCCGAGCAGCAATAA	CTTTAGCTGGACTAACAGATTTG
ACACA	2	CRLS1	2	Experiment_Main	ACTAGTGATCCGAGCAGCAATAA	GGAAGTGCTCTTGATCCACTTGC
ACACA	2	CRLS1	3	Experiment_Main	ACTAGTGATCCGAGCAGCAATAA	ATTGGCCCAGTTTCGAGCAATAA
ACACA	3	CRLS1	1	Experiment_Main	GTCGTGATTGCTCTGTACAACGC	CTTTAGCTGGACTAACAGATTTG
ACACA	3	CRLS1	2	Experiment_Main	GTCGTGATTGCTCTGTACAACGC	GGAAGTGCTCTTGATCCACTTGC
ACACA	3	CRLS1	3	Experiment_Main	GTCGTGATTGCTCTGTACAACGC	ATTGGCCCAGTTTCGAGCAATAA
ACACA	1	PISD	1	Experiment_Main	GCTAGTACACAGCCAGGGTCAAG	AGAGCGGGTCTGGACATGCAGCT
ACACA	1	PISD	2	Experiment_Main	GCTAGTACACAGCCAGGGTCAAG	CCTGCTCCACCTCACAGTTCTTC
ACACA	1	PISD	3	Experiment_Main	GCTAGTACACAGCCAGGGTCAAG	ATGTTCACCCCAAACGTCCAGAT
ACACA	2	PISD	1	Experiment_Main	ACTAGTGATCCGAGCAGCAATAA	AGAGCGGGTCTGGACATGCAGCT
ACACA	2	PISD	2	Experiment_Main	ACTAGTGATCCGAGCAGCAATAA	CCTGCTCCACCTCACAGTTCTTC
ACACA	2	PISD	3	Experiment_Main	ACTAGTGATCCGAGCAGCAATAA	ATGTTCACCCCAAACGTCCAGAT
ACACA	3	PISD	1	Experiment_Main	GTCGTGATTGCTCTGTACAACGC	AGAGCGGGTCTGGACATGCAGCT
ACACA	3	PISD	2	Experiment_Main	GTCGTGATTGCTCTGTACAACGC	CCTGCTCCACCTCACAGTTCTTC
ACACA	3	PISD	3	Experiment_Main	GTCGTGATTGCTCTGTACAACGC	ATGTTCACCCCAAACGTCCAGAT
ACACA	1	PLPP1	1	Experiment_Main	GCTAGTACACAGCCAGGGTCAAG	GAACAGCCATAGGCATGGAAGCT
ACACA	1	PLPP1	2	Experiment_Main	GCTAGTACACAGCCAGGGTCAAG	TGTAAAGACAACAGCATCAACTA
ACACA	1	PLPP1	3	Experiment_Main	GCTAGTACACAGCCAGGGTCAAG	AGTGCAAAAGGTTACAGTAAACA
ACACA	2	PLPP1	1	Experiment_Main	ACTAGTGATCCGAGCAGCAATAA	GAACAGCCATAGGCATGGAAGCT
ACACA	2	PLPP1	2	Experiment_Main	ACTAGTGATCCGAGCAGCAATAA	TGTAAAGACAACAGCATCAACTA
ACACA	2	PLPP1	3	Experiment_Main	ACTAGTGATCCGAGCAGCAATAA	AGTGCAAAAGGTTACAGTAAACA
ACACA	3	PLPP1	1	Experiment_Main	GTCGTGATTGCTCTGTACAACGC	GAACAGCCATAGGCATGGAAGCT
ACACA	3	PLPP1	2	Experiment_Main	GTCGTGATTGCTCTGTACAACGC	TGTAAAGACAACAGCATCAACTA
ACACA	3	PLPP1	3	Experiment_Main	GTCGTGATTGCTCTGTACAACGC	AGTGCAAAAGGTTACAGTAAACA
ACACA	1	PLPP2	1	Experiment_Main	GCTAGTACACAGCCAGGGTCAAG	CTGCGGGGATGACTCCATCCGGT
ACACA	1	PLPP2	2	Experiment_Main	GCTAGTACACAGCCAGGGTCAAG	GGATGTACTGCATGGTGTTCTTG
ACACA	1	PLPP2	3	Experiment_Main	GCTAGTACACAGCCAGGGTCAAG	CCCTGCACACCTTCTCCAGCTGC
ACACA	2	PLPP2	1	Experiment_Main	ACTAGTGATCCGAGCAGCAATAA	CTGCGGGGATGACTCCATCCGGT
ACACA	2	PLPP2	2	Experiment_Main	ACTAGTGATCCGAGCAGCAATAA	GGATGTACTGCATGGTGTTCTTG
ACACA	2	PLPP2	3	Experiment_Main	ACTAGTGATCCGAGCAGCAATAA	CCCTGCACACCTTCTCCAGCTGC
ACACA	3	PLPP2	1	Experiment_Main	GTCGTGATTGCTCTGTACAACGC	CTGCGGGGATGACTCCATCCGGT
ACACA	3	PLPP2	2	Experiment_Main	GTCGTGATTGCTCTGTACAACGC	GGATGTACTGCATGGTGTTCTTG
ACACA	3	PLPP2	3	Experiment_Main	GTCGTGATTGCTCTGTACAACGC	CCCTGCACACCTTCTCCAGCTGC
ACACA	1	PTDSS1	1	Experiment_Main	GCTAGTACACAGCCAGGGTCAAG	GATCTAGCCAATACATTAGAGAT
ACACA	1	PTDSS1	2	Experiment_Main	GCTAGTACACAGCCAGGGTCAAG	GGGTCAAACCATCGAACATAGGT
ACACA	1	PTDSS1	3	Experiment_Main	GCTAGTACACAGCCAGGGTCAAG	CCGAGTGCTGGTGGGATCAAGTC
ACACA	2	PTDSS1	1	Experiment_Main	ACTAGTGATCCGAGCAGCAATAA	GATCTAGCCAATACATTAGAGAT
ACACA	2	PTDSS1	2	Experiment_Main	ACTAGTGATCCGAGCAGCAATAA	GGGTCAAACCATCGAACATAGGT
ACACA	2	PTDSS1	3	Experiment_Main	ACTAGTGATCCGAGCAGCAATAA	CCGAGTGCTGGTGGGATCAAGTC
ACACA	3	PTDSS1	1	Experiment_Main	GTCGTGATTGCTCTGTACAACGC	GATCTAGCCAATACATTAGAGAT
ACACA	3	PTDSS1	2	Experiment_Main	GTCGTGATTGCTCTGTACAACGC	GGGTCAAACCATCGAACATAGGT
ACACA	3	PTDSS1	3	Experiment_Main	GTCGTGATTGCTCTGTACAACGC	CCGAGTGCTGGTGGGATCAAGTC
ACACA	1	PTDSS2	1	Experiment_Main	GCTAGTACACAGCCAGGGTCAAG	AGGCGAGCCCACACCTTAACCGT
ACACA	1	PTDSS2	2	Experiment_Main	GCTAGTACACAGCCAGGGTCAAG	GAGTCACACAAGCTAAAGACGGG
ACACA	1	PTDSS2	3	Experiment_Main	GCTAGTACACAGCCAGGGTCAAG	GATTTCAGGCGAGCCCACACCTT
ACACA	2	PTDSS2	1	Experiment_Main	ACTAGTGATCCGAGCAGCAATAA	AGGCGAGCCCACACCTTAACCGT
ACACA	2	PTDSS2	2	Experiment_Main	ACTAGTGATCCGAGCAGCAATAA	GAGTCACACAAGCTAAAGACGGG
ACACA	2	PTDSS2	3	Experiment_Main	ACTAGTGATCCGAGCAGCAATAA	GATTTCAGGCGAGCCCACACCTT
ACACA	3	PTDSS2	1	Experiment_Main	GTCGTGATTGCTCTGTACAACGC	AGGCGAGCCCACACCTTAACCGT
ACACA	3	PTDSS2	2	Experiment_Main	GTCGTGATTGCTCTGTACAACGC	GAGTCACACAAGCTAAAGACGGG
ACACA	3	PTDSS2	3	Experiment_Main	GTCGTGATTGCTCTGTACAACGC	GATTTCAGGCGAGCCCACACCTT
ACACA	1	PPARA	1	Experiment_Main	GCTAGTACACAGCCAGGGTCAAG	CCCAGACACGCTTTCACCAGCTT
ACACA	1	PPARA	2	Experiment_Main	GCTAGTACACAGCCAGGGTCAAG	GACGAATGCCAAGATCTGAGAAA
ACACA	1	PPARA	3	Experiment_Main	GCTAGTACACAGCCAGGGTCAAG	GCAATCCATCGGCGAGGATAGTT
ACACA	2	PPARA	1	Experiment_Main	ACTAGTGATCCGAGCAGCAATAA	CCCAGACACGCTTTCACCAGCTT
ACACA	2	PPARA	2	Experiment_Main	ACTAGTGATCCGAGCAGCAATAA	GACGAATGCCAAGATCTGAGAAA
ACACA	2	PPARA	3	Experiment_Main	ACTAGTGATCCGAGCAGCAATAA	GCAATCCATCGGCGAGGATAGTT
ACACA	3	PPARA	1	Experiment_Main	GTCGTGATTGCTCTGTACAACGC	CCCAGACACGCTTTCACCAGCTT
ACACA	3	PPARA	2	Experiment_Main	GTCGTGATTGCTCTGTACAACGC	GACGAATGCCAAGATCTGAGAAA
ACACA	3	PPARA	3	Experiment_Main	GTCGTGATTGCTCTGTACAACGC	GCAATCCATCGGCGAGGATAGTT
ACACA	1	PPARD	1	Experiment_Main	GCTAGTACACAGCCAGGGTCAAG	GTCGGATGCCGGAGGCTGAGAAG
ACACA	1	PPARD	2	Experiment_Main	GCTAGTACACAGCCAGGGTCAAG	CAGTCAGCCCTGCCACCAGCTTC
ACACA	1	PPARD	3	Experiment_Main	GCTAGTACACAGCCAGGGTCAAG	TGATCCACGACATCGAGACATTG
ACACA	2	PPARD	1	Experiment_Main	ACTAGTGATCCGAGCAGCAATAA	GTCGGATGCCGGAGGCTGAGAAG
ACACA	2	PPARD	2	Experiment_Main	ACTAGTGATCCGAGCAGCAATAA	CAGTCAGCCCTGCCACCAGCTTC
ACACA	2	PPARD	3	Experiment_Main	ACTAGTGATCCGAGCAGCAATAA	TGATCCACGACATCGAGACATTG
ACACA	3	PPARD	1	Experiment_Main	GTCGTGATTGCTCTGTACAACGC	GTCGGATGCCGGAGGCTGAGAAG
ACACA	3	PPARD	2	Experiment_Main	GTCGTGATTGCTCTGTACAACGC	CAGTCAGCCCTGCCACCAGCTTC
ACACA	3	PPARD	3	Experiment_Main	GTCGTGATTGCTCTGTACAACGC	TGATCCACGACATCGAGACATTG
ACACA	1	PPARG	1	Experiment_Main	GCTAGTACACAGCCAGGGTCAAG	GGCGGATGCCACAGGCCGAGAAG
ACACA	1	PPARG	2	Experiment_Main	GCTAGTACACAGCCAGGGTCAAG	GGATCAGCTCCGTGGATCTCTCC
ACACA	1	PPARG	3	Experiment_Main	GCTAGTACACAGCCAGGGTCAAG	GCATACTCTGTGATCTCCTGCAC
ACACA	2	PPARG	1	Experiment_Main	ACTAGTGATCCGAGCAGCAATAA	GGCGGATGCCACAGGCCGAGAAG
ACACA	2	PPARG	2	Experiment_Main	ACTAGTGATCCGAGCAGCAATAA	GGATCAGCTCCGTGGATCTCTCC
ACACA	2	PPARG	3	Experiment_Main	ACTAGTGATCCGAGCAGCAATAA	GCATACTCTGTGATCTCCTGCAC
ACACA	3	PPARG	1	Experiment_Main	GTCGTGATTGCTCTGTACAACGC	GGCGGATGCCACAGGCCGAGAAG
ACACA	3	PPARG	2	Experiment_Main	GTCGTGATTGCTCTGTACAACGC	GGATCAGCTCCGTGGATCTCTCC
ACACA	3	PPARG	3	Experiment_Main	GTCGTGATTGCTCTGTACAACGC	GCATACTCTGTGATCTCCTGCAC
ACACA	1	RXRA	1	Experiment_Main	GCTAGTACACAGCCAGGGTCAAG	CCTCCACGTAGGTCTCGGTCTTG
ACACA	1	RXRA	2	Experiment_Main	GCTAGTACACAGCCAGGGTCAAG	CCAAGCAGCCGACAAACAGCTTT
ACACA	1	RXRA	3	Experiment_Main	GCTAGTACACAGCCAGGGTCAAG	TCGGTCATCAGCTCCCCCATGGG
ACACA	2	RXRA	1	Experiment_Main	ACTAGTGATCCGAGCAGCAATAA	CCTCCACGTAGGTCTCGGTCTTG
ACACA	2	RXRA	2	Experiment_Main	ACTAGTGATCCGAGCAGCAATAA	CCAAGCAGCCGACAAACAGCTTT
ACACA	2	RXRA	3	Experiment_Main	ACTAGTGATCCGAGCAGCAATAA	TCGGTCATCAGCTCCCCCATGGG
ACACA	3	RXRA	1	Experiment_Main	GTCGTGATTGCTCTGTACAACGC	CCTCCACGTAGGTCTCGGTCTTG
ACACA	3	RXRA	2	Experiment_Main	GTCGTGATTGCTCTGTACAACGC	CCAAGCAGCCGACAAACAGCTTT
ACACA	3	RXRA	3	Experiment_Main	GTCGTGATTGCTCTGTACAACGC	TCGGTCATCAGCTCCCCCATGGG
ACACA	1	RXRB	1	Experiment_Main	GCTAGTACACAGCCAGGGTCAAG	CCCCATCCCAGATTAACTCAACA
ACACA	1	RXRB	2	Experiment_Main	GCTAGTACACAGCCAGGGTCAAG	CCCGCTGACGCTCCTCCTGTACC
ACACA	1	RXRB	3	Experiment_Main	GCTAGTACACAGCCAGGGTCAAG	CCTGTAGGCAAACACTACGGGGT
ACACA	2	RXRB	1	Experiment_Main	ACTAGTGATCCGAGCAGCAATAA	CCCCATCCCAGATTAACTCAACA
ACACA	2	RXRB	2	Experiment_Main	ACTAGTGATCCGAGCAGCAATAA	CCCGCTGACGCTCCTCCTGTACC
ACACA	2	RXRB	3	Experiment_Main	ACTAGTGATCCGAGCAGCAATAA	CCTGTAGGCAAACACTACGGGGT
ACACA	3	RXRB	1	Experiment_Main	GTCGTGATTGCTCTGTACAACGC	CCCCATCCCAGATTAACTCAACA
ACACA	3	RXRB	2	Experiment_Main	GTCGTGATTGCTCTGTACAACGC	CCCGCTGACGCTCCTCCTGTACC
ACACA	3	RXRB	3	Experiment_Main	GTCGTGATTGCTCTGTACAACGC	CCTGTAGGCAAACACTACGGGGT
ACACA	1	RAB18	1	Experiment_Main	GCTAGTACACAGCCAGGGTCAAG	GGATACTGCTGGTCAAGAGAGGT
ACACA	1	RAB18	2	Experiment_Main	GCTAGTACACAGCCAGGGTCAAG	AGTGGATGGAAATAAGGCTAAAC
ACACA	1	RAB18	3	Experiment_Main	GCTAGTACACAGCCAGGGTCAAG	GGAAAATCGTGAAGTCGATAGAA
ACACA	2	RAB18	1	Experiment_Main	ACTAGTGATCCGAGCAGCAATAA	GGATACTGCTGGTCAAGAGAGGT
ACACA	2	RAB18	2	Experiment_Main	ACTAGTGATCCGAGCAGCAATAA	AGTGGATGGAAATAAGGCTAAAC
ACACA	2	RAB18	3	Experiment_Main	ACTAGTGATCCGAGCAGCAATAA	GGAAAATCGTGAAGTCGATAGAA
ACACA	3	RAB18	1	Experiment_Main	GTCGTGATTGCTCTGTACAACGC	GGATACTGCTGGTCAAGAGAGGT
ACACA	3	RAB18	2	Experiment_Main	GTCGTGATTGCTCTGTACAACGC	AGTGGATGGAAATAAGGCTAAAC
ACACA	3	RAB18	3	Experiment_Main	GTCGTGATTGCTCTGTACAACGC	GGAAAATCGTGAAGTCGATAGAA
ACACA	1	RAB3GAP1	1	Experiment_Main	GCTAGTACACAGCCAGGGTCAAG	GCGGTGACTCCTCTACACCTCTG
ACACA	1	RAB3GAP1	2	Experiment_Main	GCTAGTACACAGCCAGGGTCAAG	GCTACTACATGGCCTCATCTGAC
ACACA	1	RAB3GAP1	3	Experiment_Main	GCTAGTACACAGCCAGGGTCAAG	CAGCATCCCCTGGATATATATTA
ACACA	2	RAB3GAP1	1	Experiment_Main	ACTAGTGATCCGAGCAGCAATAA	GCGGTGACTCCTCTACACCTCTG
ACACA	2	RAB3GAP1	2	Experiment_Main	ACTAGTGATCCGAGCAGCAATAA	GCTACTACATGGCCTCATCTGAC
ACACA	2	RAB3GAP1	3	Experiment_Main	ACTAGTGATCCGAGCAGCAATAA	CAGCATCCCCTGGATATATATTA
ACACA	3	RAB3GAP1	1	Experiment_Main	GTCGTGATTGCTCTGTACAACGC	GCGGTGACTCCTCTACACCTCTG
ACACA	3	RAB3GAP1	2	Experiment_Main	GTCGTGATTGCTCTGTACAACGC	GCTACTACATGGCCTCATCTGAC
ACACA	3	RAB3GAP1	3	Experiment_Main	GTCGTGATTGCTCTGTACAACGC	CAGCATCCCCTGGATATATATTA
ACACA	1	TBC1D20	1	Experiment_Main	GCTAGTACACAGCCAGGGTCAAG	CTACCTCCCCACAGATTGTGTTG
ACACA	1	TBC1D20	2	Experiment_Main	GCTAGTACACAGCCAGGGTCAAG	GTCTGATCTCATCAGTCAGGAGC
ACACA	1	TBC1D20	3	Experiment_Main	GCTAGTACACAGCCAGGGTCAAG	TGGATCCAACAATGGACAACACC
ACACA	2	TBC1D20	1	Experiment_Main	ACTAGTGATCCGAGCAGCAATAA	CTACCTCCCCACAGATTGTGTTG
ACACA	2	TBC1D20	2	Experiment_Main	ACTAGTGATCCGAGCAGCAATAA	GTCTGATCTCATCAGTCAGGAGC
ACACA	2	TBC1D20	3	Experiment_Main	ACTAGTGATCCGAGCAGCAATAA	TGGATCCAACAATGGACAACACC
ACACA	3	TBC1D20	1	Experiment_Main	GTCGTGATTGCTCTGTACAACGC	CTACCTCCCCACAGATTGTGTTG
ACACA	3	TBC1D20	2	Experiment_Main	GTCGTGATTGCTCTGTACAACGC	GTCTGATCTCATCAGTCAGGAGC
ACACA	3	TBC1D20	3	Experiment_Main	GTCGTGATTGCTCTGTACAACGC	TGGATCCAACAATGGACAACACC
ACACA	1	AMFR	1	Experiment_Main	GCTAGTACACAGCCAGGGTCAAG	GTAGCTCCTGTCTTCGTTCCTGG
ACACA	1	AMFR	2	Experiment_Main	GCTAGTACACAGCCAGGGTCAAG	ATGAGGTGCAACGTCGAATTCGT
ACACA	1	AMFR	3	Experiment_Main	GCTAGTACACAGCCAGGGTCAAG	CTTCTCGCCCACCACGCCGATGA
ACACA	2	AMFR	1	Experiment_Main	ACTAGTGATCCGAGCAGCAATAA	GTAGCTCCTGTCTTCGTTCCTGG
ACACA	2	AMFR	2	Experiment_Main	ACTAGTGATCCGAGCAGCAATAA	ATGAGGTGCAACGTCGAATTCGT
ACACA	2	AMFR	3	Experiment_Main	ACTAGTGATCCGAGCAGCAATAA	CTTCTCGCCCACCACGCCGATGA
ACACA	3	AMFR	1	Experiment_Main	GTCGTGATTGCTCTGTACAACGC	GTAGCTCCTGTCTTCGTTCCTGG
ACACA	3	AMFR	2	Experiment_Main	GTCGTGATTGCTCTGTACAACGC	ATGAGGTGCAACGTCGAATTCGT
ACACA	3	AMFR	3	Experiment_Main	GTCGTGATTGCTCTGTACAACGC	CTTCTCGCCCACCACGCCGATGA
ACACA	1	C12orf49	1	Experiment_Main	GCTAGTACACAGCCAGGGTCAAG	AGGCTACGTTTGCGAGAGGAAGG
ACACA	1	C12orf49	2	Experiment_Main	GCTAGTACACAGCCAGGGTCAAG	CTGGTAAATGGCTGCTGTAATGT
ACACA	1	C12orf49	3	Experiment_Main	GCTAGTACACAGCCAGGGTCAAG	CCAGCAAATCCTTCCTCTCGCAA
ACACA	2	C12orf49	1	Experiment_Main	ACTAGTGATCCGAGCAGCAATAA	AGGCTACGTTTGCGAGAGGAAGG
ACACA	2	C12orf49	2	Experiment_Main	ACTAGTGATCCGAGCAGCAATAA	CTGGTAAATGGCTGCTGTAATGT
ACACA	2	C12orf49	3	Experiment_Main	ACTAGTGATCCGAGCAGCAATAA	CCAGCAAATCCTTCCTCTCGCAA
ACACA	3	C12orf49	1	Experiment_Main	GTCGTGATTGCTCTGTACAACGC	AGGCTACGTTTGCGAGAGGAAGG
ACACA	3	C12orf49	2	Experiment_Main	GTCGTGATTGCTCTGTACAACGC	CTGGTAAATGGCTGCTGTAATGT
ACACA	3	C12orf49	3	Experiment_Main	GTCGTGATTGCTCTGTACAACGC	CCAGCAAATCCTTCCTCTCGCAA
ACACA	1	CYB5B	1	Experiment_Main	GCTAGTACACAGCCAGGGTCAAG	CCACCTCCTCCAACCGGTAATAG
ACACA	1	CYB5B	2	Experiment_Main	GCTAGTACACAGCCAGGGTCAAG	ACTTGCATCTACACCAGCTTGTT
ACACA	1	CYB5B	3	Experiment_Main	GCTAGTACACAGCCAGGGTCAAG	CCATCGCTGCCGCTAGCTTCCGC
ACACA	2	CYB5B	1	Experiment_Main	ACTAGTGATCCGAGCAGCAATAA	CCACCTCCTCCAACCGGTAATAG
ACACA	2	CYB5B	2	Experiment_Main	ACTAGTGATCCGAGCAGCAATAA	ACTTGCATCTACACCAGCTTGTT
ACACA	2	CYB5B	3	Experiment_Main	ACTAGTGATCCGAGCAGCAATAA	CCATCGCTGCCGCTAGCTTCCGC
ACACA	3	CYB5B	1	Experiment_Main	GTCGTGATTGCTCTGTACAACGC	CCACCTCCTCCAACCGGTAATAG
ACACA	3	CYB5B	2	Experiment_Main	GTCGTGATTGCTCTGTACAACGC	ACTTGCATCTACACCAGCTTGTT
ACACA	3	CYB5B	3	Experiment_Main	GTCGTGATTGCTCTGTACAACGC	CCATCGCTGCCGCTAGCTTCCGC
ACACA	1	MBTPS1	1	Experiment_Main	GCTAGTACACAGCCAGGGTCAAG	ATGCGACCGTAGCCTCCTGGTAG
ACACA	1	MBTPS1	2	Experiment_Main	GCTAGTACACAGCCAGGGTCAAG	CCTACAGTCACAATACTCACATT
ACACA	1	MBTPS1	3	Experiment_Main	GCTAGTACACAGCCAGGGTCAAG	AGCCCCAGCTACATAGATCTGAC
ACACA	2	MBTPS1	1	Experiment_Main	ACTAGTGATCCGAGCAGCAATAA	ATGCGACCGTAGCCTCCTGGTAG
ACACA	2	MBTPS1	2	Experiment_Main	ACTAGTGATCCGAGCAGCAATAA	CCTACAGTCACAATACTCACATT
ACACA	2	MBTPS1	3	Experiment_Main	ACTAGTGATCCGAGCAGCAATAA	AGCCCCAGCTACATAGATCTGAC
ACACA	3	MBTPS1	1	Experiment_Main	GTCGTGATTGCTCTGTACAACGC	ATGCGACCGTAGCCTCCTGGTAG
ACACA	3	MBTPS1	2	Experiment_Main	GTCGTGATTGCTCTGTACAACGC	CCTACAGTCACAATACTCACATT
ACACA	3	MBTPS1	3	Experiment_Main	GTCGTGATTGCTCTGTACAACGC	AGCCCCAGCTACATAGATCTGAC
ACACA	1	SCAP	1	Experiment_Main	GCTAGTACACAGCCAGGGTCAAG	CCTGGCACAAGAACCTCCTGGCA
ACACA	1	SCAP	2	Experiment_Main	GCTAGTACACAGCCAGGGTCAAG	GGAAGGAAGACGGCTGCAACGTG
ACACA	1	SCAP	3	Experiment_Main	GCTAGTACACAGCCAGGGTCAAG	CCCTACCTTGTGGTGGTTATTGG
ACACA	2	SCAP	1	Experiment_Main	ACTAGTGATCCGAGCAGCAATAA	CCTGGCACAAGAACCTCCTGGCA
ACACA	2	SCAP	2	Experiment_Main	ACTAGTGATCCGAGCAGCAATAA	GGAAGGAAGACGGCTGCAACGTG
ACACA	2	SCAP	3	Experiment_Main	ACTAGTGATCCGAGCAGCAATAA	CCCTACCTTGTGGTGGTTATTGG
ACACA	3	SCAP	1	Experiment_Main	GTCGTGATTGCTCTGTACAACGC	CCTGGCACAAGAACCTCCTGGCA
ACACA	3	SCAP	2	Experiment_Main	GTCGTGATTGCTCTGTACAACGC	GGAAGGAAGACGGCTGCAACGTG
ACACA	3	SCAP	3	Experiment_Main	GTCGTGATTGCTCTGTACAACGC	CCCTACCTTGTGGTGGTTATTGG
ACACA	1	SCD	1	Experiment_Main	GCTAGTACACAGCCAGGGTCAAG	TCAGCTTCTAGGTCAGACAAGTC
ACACA	1	SCD	2	Experiment_Main	GCTAGTACACAGCCAGGGTCAAG	TATCAGGGCGAATGTCGTCTTCC
ACACA	1	SCD	3	Experiment_Main	GCTAGTACACAGCCAGGGTCAAG	ACCCCAGAAATACCAGGGCACAA
ACACA	2	SCD	1	Experiment_Main	ACTAGTGATCCGAGCAGCAATAA	TCAGCTTCTAGGTCAGACAAGTC
ACACA	2	SCD	2	Experiment_Main	ACTAGTGATCCGAGCAGCAATAA	TATCAGGGCGAATGTCGTCTTCC
ACACA	2	SCD	3	Experiment_Main	ACTAGTGATCCGAGCAGCAATAA	ACCCCAGAAATACCAGGGCACAA
ACACA	3	SCD	1	Experiment_Main	GTCGTGATTGCTCTGTACAACGC	TCAGCTTCTAGGTCAGACAAGTC
ACACA	3	SCD	2	Experiment_Main	GTCGTGATTGCTCTGTACAACGC	TATCAGGGCGAATGTCGTCTTCC
ACACA	3	SCD	3	Experiment_Main	GTCGTGATTGCTCTGTACAACGC	ACCCCAGAAATACCAGGGCACAA
ACACA	1	SREBF1	1	Experiment_Main	GCTAGTACACAGCCAGGGTCAAG	GGCCCACAGAATCTCTGAAGGAT
ACACA	1	SREBF1	2	Experiment_Main	GCTAGTACACAGCCAGGGTCAAG	CCTCTGTCCATAGATGGCCCTGG
[truncated: 10,453 more rows]
