# Supplementary material for: Discovery of putative tumor suppressors from CRISPR screens reveals rewired lipid metabolism in acute myeloid leukemia cells
Source: Nat Commun. 2021 Nov 11;12:6506. doi: 10.1038/s41467-021-26867-8 (PMC8586352; doi:10.1038/s41467-021-26867-8)
Supplement: Supplementary file 9 — Supplementary Data S7 [file 41467_2021_26867_MOESM9_ESM.csv]

condition	gene_a	gene_b	lfc	base_lfc_a	base_lfc_b	guide_pairs	pair_z_score_gene_a_anchor	pair_z_score_gene_b_anchor	pair_z_score	p_value	fdr_bh
MOLM13_14	ACACA	GSX2	-0.7361838277252074	-0.6685931429786102	-0.9657306780424616	3	2.253335665796109	-0.41593494198619624	1.29923851156306	0.19386208877297773	0.4817293128232135
MOLM13_14	ACACB	GSX2	0.011629338191374869	-0.04387173884533224	-0.9657306780424616	3	4.043981096391673	0.46245344320445053	3.186530421921696	0.0014399034379978368	0.02700489458719693
MOLM13_14	ACAT1	GSX2	-0.12409145564607142	0.012698096598999934	-0.9657306780424616	3	3.0153194233737697	-0.4767709494491411	1.7950248402828664	0.07264974232566547	0.2988914957219686
MOLM13_14	ACLY	GSX2	-2.0766065957566977	-1.9422873709044925	-0.9657306780424616	3	-0.03773401645360478	-1.2842126893152153	-0.9347574800163504	0.349913296913253	0.6396430499252189
MOLM13_14	ACO1	GSX2	0.1385180899156261	0.145821725608721	-0.9657306780424616	3	3.8852241223653294	0.2274890087863545	2.908127344112314	0.0036360024250430174	0.05024587283430504
MOLM13_14	ACSL4	GSX2	-0.7001275034441404	-0.42495973470525206	-0.9657306780424616	3	1.8048770135214711	-1.3532662406640676	0.3193370399443676	0.7494709480265171	0.9067997475625532
MOLM13_14	AGPAT1	GSX2	-0.27489132849929593	-0.1370291665007574	-0.9657306780424616	3	3.128682903497676	-0.5449296456102457	1.8269894495650363	0.06770135572122807	0.287081452137586
MOLM13_14	AGPAT2	GSX2	0.1767759182140458	0.11576530748845543	-0.9657306780424616	3	3.8290422294105038	0.5569868340520098	3.101390893255625	0.0019261383998457344	0.031309190852394385
MOLM13_14	AMFR	GSX2	-0.15021421584738448	-0.007941620289833038	-0.9657306780424616	3	2.7949913394526336	-0.5128839056582952	1.6136936418322063	0.106593893764764	0.3643972698185128
MOLM13_14	C12orf49	GSX2	-0.298358823853222	-0.19947245333408023	-0.9657306780424616	3	4.334703400826442	-0.3759332215258998	2.7992732389424977	0.005121777657941352	0.061535560557005514
MOLM13_14	CAPN3	GSX2	-0.22771120220857619	-0.05813467553224353	-0.9657306780424616	3	2.915706625030649	-0.6706638136598742	1.5874849959743857	0.11240284250036098	0.37649275326383536
MOLM13_14	CDIPT	GSX2	-1.37022138902337	-1.6230423683956854	-0.9657306780424616	3	1.0730891390522102	0.7883688694555553	1.3162495807098469	0.18809028742663048	0.4751261192149097
MOLM13_14	CDS2	GSX2	-1.4594075800868065	-2.0743317219294273	-0.9657306780424616	3	1.4171329876847207	2.4124513520820012	2.707925055774856	0.006770530947935077	0.07336954452076051
MOLM13_14	CHP1	GSX2	0.5522693879790453	0.7153340188391404	-0.9657306780424616	3	2.759837677549713	-0.3137038511035377	1.7296778163698876	0.08368785428919061	0.32419266918569634
MOLM13_14	CPT1A	GSX2	0.029484536724806294	-0.09221009907812805	-0.9657306780424616	3	3.9223243013291538	0.7736649256868229	3.32056582680197	0.0008983517108665603	0.020687043564121623
MOLM13_14	CPT2	GSX2	-0.1497760246717672	-0.07850773800243217	-0.9657306780424616	3	2.672886365106015	-0.18690239766519617	1.75785612129844	0.07877199341469192	0.31319895703011796
MOLM13_14	CRLS1	GSX2	-1.9295550764023595	-2.2757445497720363	-0.9657306780424616	3	1.1020745198707964	0.9822293989124702	1.4738254350253428	0.14052859815653948	0.42699287113921136
MOLM13_14	CYB5B	GSX2	-1.2619636378914774	-1.1196543916934114	-0.9657306780424616	3	1.2977984758352268	-0.9792581708973092	0.22524200970283223	0.8217910099804793	0.9332393798271471
MOLM13_14	DERL2	GSX2	-0.011795531332700874	0.12002931777084298	-0.9657306780424616	3	3.464286358742846	-0.40690010736369187	2.1618985510567184	0.030625996719486747	0.18383721068632422
MOLM13_14	FABP3	GSX2	0.22409875095848544	0.1501907807375876	-0.9657306780424616	3	4.453067270768993	0.6360099395941939	3.5985210054297276	0.0003200320060426093	0.009714002457917105
MOLM13_14	FABP5	GSX2	-1.0420731536814334	-1.1520414771883667	-0.9657306780424616	3	2.349903591961741	0.2705077410313129	1.8529106230574686	0.06389517023764105	0.28142236922637925
MOLM13_14	FABP6	GSX2	0.3237477730811282	0.23765191615325895	-0.9657306780424616	3	3.613194800832459	0.7337203883770923	3.073733207532878	0.002113983900326953	0.033701781795597005
MOLM13_14	FASN	GSX2	-0.010621845285352297	0.043576943275232725	-0.9657306780424616	3	2.1650833093168305	-0.05022678056753816	1.4954293927152673	0.1348024143391184	0.4174875284215209
MOLM13_14	G6PD	GSX2	0.02342083588822168	-0.03179531800773833	-0.9657306780424616	3	3.9328395057925114	0.4660907961815292	3.1105134464928312	0.001867623922829221	0.031193254997201537
MOLM13_14	GLS	GSX2	-0.2987757291473702	-0.5586088071753288	-0.9657306780424616	3	3.444676851227795	1.269848271681047	3.3336726844831834	0.0008570745099144208	0.020014500527297318
MOLM13_14	GLS2	GSX2	-0.29104564768226004	-0.038371920741949665	-0.9657306780424616	3	2.53226984869683	-1.0785078176799747	1.0279649903635464	0.3039662963309129	0.5992581680340708
MOLM13_14	GLUD1	GSX2	0.014715576863027971	0.009928061546004369	-0.9657306780424616	3	3.1479955120274052	0.231052402735197	2.389347694482899	0.01687832045953497	0.13076754823321954
MOLM13_14	GOT1	GSX2	-0.48767668152621946	-0.4714953803574735	-0.9657306780424616	3	3.172209737835289	-0.07583685417976117	2.189466263114968	0.02856296804514863	0.1748135365448444
MOLM13_14	GOT2	GSX2	-0.6593295758891312	-1.122367800315632	-0.9657306780424616	3	3.2989602168252152	2.051042996471932	3.783023551492232	0.00015493474799375346	0.005584387221166158
MOLM13_14	GPAM	GSX2	-0.09858851073171045	0.0600208014395743	-0.9657306780424616	3	1.99960483630433	-0.5661947008856302	1.0135740269760898	0.3107860563377165	0.6091614991398437
MOLM13_14	GPAT2	GSX2	-1.8583397009583997	-1.2856215417877481	-0.9657306780424616	3	-0.16282086523174905	-3.204243099783221	-2.3808737623509493	0.01727162963346452	0.13093068439648822
MOLM13_14	GPAT3	GSX2	0.07819738386854302	0.12792322896884123	-0.9657306780424616	3	3.102914151505576	0.007542835508852241	2.199425228106979	0.027847700416252653	0.1735770198877703
MOLM13_14	GPAT4	GSX2	0.10467136149740346	0.26590650270834937	-0.9657306780424616	3	2.4918983231390066	-0.4930071872818148	1.4134294770183007	0.15752948358544783	0.4426393031624603
MOLM13_14	GPI	GSX2	-0.3882660045542492	-0.441295442861031	-0.9657306780424616	3	2.8805413974286576	0.28341857558945216	2.237257552323911	0.02526951179016644	0.1656001997948457
MOLM13_14	GPX4	GSX2	-2.595896976858347	-2.9514065201068966	-0.9657306780424616	3	1.2272763150812878	0.7455669497770532	1.395010850799541	0.1630125674780657	0.44646496916768735
MOLM13_14	GSR	GSX2	-0.6530578879275436	-0.5746792838816325	-0.9657306780424616	3	2.2611268028900957	-0.4305760590869528	1.2943948442492808	0.19552907061150115	0.481782923740276
MOLM13_14	ACACA	ACACA	-1.0662273124836341	-0.6685931429786102	-0.6685931429786102	3	0.8610019438414759	0.8610019438414759	1.217640626210213	0.22336056886419653	0.5120759604442698
MOLM13_14	ACACA	ACACB	-0.8321321589247213	-0.6685931429786102	-0.04387173884533224	9	-0.749058040864858	-1.7263318937700125	-1.7503650088612415	0.0800553498689523	0.31678226750053196
MOLM13_14	ACACA	ACAT1	-0.8215278788509944	-0.6685931429786102	0.012698096598999934	9	-0.9509343442636107	-2.0395814639117966	-2.114614007206399	0.034462858844400646	0.19303858095951443
MOLM13_14	ACACA	ACLY	-1.074165802705753	-0.6685931429786102	-1.9422873709044925	9	6.946008884160848	4.475348819424897	8.076119482562694	6.686037136392675e-16	1.583635653162722e-13
MOLM13_14	ACACA	ACO1	-0.46568020720897274	-0.6685931429786102	0.145821725608721	9	0.6675888322311861	0.13766536566285684	0.5694007039098118	0.5690842392513241	0.801550709147377
MOLM13_14	ACACA	ACSL4	-1.035972411670576	-0.6685931429786102	-0.42495973470525206	9	-0.23003298340739797	-1.2556800322647819	-1.0505577482789137	0.2934617551018679	0.5927761949209274
MOLM13_14	ACACA	AGPAT1	-0.7707611031936217	-0.6685931429786102	-0.1370291665007574	9	0.03426179371045792	-0.3595613050392301	-0.23002149037724495	0.8180750705055222	0.9322436306817413
MOLM13_14	ACACA	AGPAT2	-0.6321913859561807	-0.6685931429786102	0.11576530748845543	9	-0.2749901226820049	-1.7554980907561124	-1.4357719848414507	0.15106723405043943	0.4371524864029211
MOLM13_14	ACACA	AMFR	-0.5943650184780032	-0.6685931429786102	-0.007941620289833038	9	0.6114053634928645	-0.8469019530633535	-0.16652123543159797	0.8677467730123671	0.9487066994057517
MOLM13_14	ACACA	C12orf49	-0.8764862398094848	-0.6685931429786102	-0.19947245333408023	9	-0.2941226562070069	0.11616576466041532	-0.1258345247714739	0.8998629121640128	0.958851354992245
MOLM13_14	ACACB	C12orf49	-0.44245502711176543	-0.04387173884533224	-0.19947245333408023	9	-2.533884067414308	-0.9069642830948279	-2.4330472016795563	0.014972348927464988	0.12080980944655331
MOLM13_14	ACAT1	C12orf49	-0.2750559406360647	0.012698096598999934	-0.19947245333408023	9	-1.2297379723387092	0.04818863900928017	-0.8354815459036835	0.40344663308515616	0.6853632353024476
MOLM13_14	ACLY	C12orf49	-1.9509970742726754	-1.9422873709044925	-0.19947245333408023	9	-1.177655742114777	0.6501566592387727	-0.3729981785713073	0.7091497995891398	0.8837503515370888
MOLM13_14	ACO1	C12orf49	-0.17881884639540915	0.145821725608721	-0.19947245333408023	9	-1.2662887203635338	-0.025859212855841845	-0.9136865658756027	0.36088156504480384	0.6495158463285788
MOLM13_14	ACSL4	C12orf49	-0.7328306317083187	-0.42495973470525206	-0.19947245333408023	9	-1.790771524138015	-0.4048645353193015	-1.5525491466599783	0.12053088273410204	0.3903128976037914
MOLM13_14	AGPAT1	C12orf49	-0.5612622134355362	-0.1370291665007574	-0.19947245333408023	9	-2.173255917737368	-1.314981649390488	-2.4665564381057714	0.013641922835019181	0.11447075066971983
MOLM13_14	AGPAT2	C12orf49	-0.22965301620335307	0.11576530748845543	-0.19947245333408023	9	-2.0357557886717017	-0.2809292404081308	-1.6381436939357035	0.10139172205420435	0.35916381228007943
MOLM13_14	AMFR	C12orf49	-0.18794209300145623	-0.007941620289833038	-0.19947245333408023	9	-1.2490640676305367	1.18211359396215	-0.047341133934567535	0.9622413446783903	0.9829920822407708
MOLM13_14	C12orf49	C12orf49	-0.3605679361275926	-0.19947245333408023	-0.19947245333408023	3	1.2598547294081521	1.2598547294081521	1.7817036449488943	0.07479757219553944	0.3045345185046075
MOLM13_14	ACACA	CAPN3	-0.7621907592692255	-0.6685931429786102	-0.05813467553224353	9	-0.22456715282252449	-1.0390664677396928	-0.8935239020348524	0.3715766779469921	0.6576281257982164
MOLM13_14	C12orf49	CAPN3	-0.5169798734040779	-0.19947245333408023	-0.05813467553224353	9	-1.3273583584583524	-2.7703981115217426	-2.8975513875739742	0.003760881206484778	0.05111099213403083
MOLM13_14	ACACA	CDIPT	-1.8752159279514578	-0.6685931429786102	-1.6230423683956854	9	0.2098526555540222	-0.6767055758148927	-0.33011486573320403	0.7413131710604024	0.9044129783797993
MOLM13_14	C12orf49	CDIPT	-1.7804425523781486	-0.19947245333408023	-1.6230423683956854	9	-0.32930763966453663	-1.099412862563305	-1.0102579555455566	0.3123717190736599	0.609598095293264
MOLM13_14	ACACA	CDS2	-1.856502182592661	-0.6685931429786102	-2.0743317219294273	9	2.6002938967257485	0.8868944338896534	2.4658145158527467	0.013670210272982224	0.11447075066971983
MOLM13_14	C12orf49	CDS2	-1.7858625245254085	-0.19947245333408023	-2.0743317219294273	9	3.7988913491375187	-0.14319300314356426	2.584969090424771	0.009738772759739403	0.0933345967378493
MOLM13_14	ACACA	CHP1	-1.0350103532644186	-0.6685931429786102	0.7153340188391404	9	-5.798512956434745	-5.39278814626454	-7.913444900019151	2.5036267225884583e-15	5.188766382564581e-13
MOLM13_14	C12orf49	CHP1	0.32759836025142536	-0.19947245333408023	0.7153340188391404	9	-0.015804169171137583	-0.7819859019233139	-0.5641227692341845	0.5726705832103024	0.801550709147377
MOLM13_14	ACACA	CPT1A	-0.4330385665884659	-0.6685931429786102	-0.09221009907812805	9	2.0602950524007704	1.183708428365654	2.2938568594427022	0.0217987221255078	0.15329878842110192
MOLM13_14	C12orf49	CPT1A	-0.37018444739855844	-0.19947245333408023	-0.09221009907812805	9	0.1847735639190807	-1.9232524585632307	-1.229290215352572	0.21896301453696343	0.5113248987356132
MOLM13_14	ACACA	CPT2	-0.21291608439730073	-0.6685931429786102	-0.07850773800243217	9	3.398503416864021	2.610943147125005	4.249320416574838	2.144200288583533e-05	0.001146801315635967
MOLM13_14	C12orf49	CPT2	-0.49617428926295193	-0.19947245333408023	-0.07850773800243217	9	-1.3171517066128615	-2.7660583154973555	-2.887265495643007	0.00388606166220964	0.05196040512857728
MOLM13_14	ACACA	CRLS1	-1.9240700809342037	-0.6685931429786102	-2.2757445497720363	9	3.175824309606791	1.5098185270839808	3.313249824042215	0.0009221856738260407	0.020944984208268156
MOLM13_14	C12orf49	CRLS1	-2.1838567356883725	-0.19947245333408023	-2.2757445497720363	9	1.4648834607473706	-0.38997845143390264	0.7600726212169422	0.4472111771174955	0.7129578189046226
MOLM13_14	ACACA	CXorf66	-0.5240941041576118	-0.6685931429786102	-0.17900311338716657	3	1.109226018591315	-0.3832697015925132	0.5133286345950636	0.607721457040488	0.8299853177702875
MOLM13_14	ACACB	CXorf66	0.25611108253863374	-0.04387173884533224	-0.17900311338716657	3	2.065280071757337	0.11795507985774206	1.5437803806318624	0.12264154580025113	0.3935393535091072
MOLM13_14	ACAT1	CXorf66	0.12110192718517654	0.012698096598999934	-0.17900311338716657	3	1.1370250380460498	-0.9272967911088585	0.1483002656156547	0.8821058057468703	0.9538669373440951
MOLM13_14	ACLY	CXorf66	-1.8272792397857256	-1.9422873709044925	-0.17900311338716657	3	-0.3312835106367523	0.11954743515942481	-0.14972001479184494	0.8809855166504348	0.9538669373440951
MOLM13_14	ACO1	CXorf66	0.17311960620857705	0.145821725608721	-0.17900311338716657	3	0.9952151326703037	-1.4263137991283232	-0.30483279041294326	0.7604935062011919	0.9096740053006351
MOLM13_14	ACSL4	CXorf66	-0.25877899636689544	-0.42495973470525206	-0.17900311338716657	3	1.1594082930954133	-0.3943829206157464	0.5409546286601368	0.5885388558973712	0.8138427214994507
MOLM13_14	AGPAT1	CXorf66	-0.014486748113929101	-0.1370291665007574	-0.17900311338716657	3	1.3502708861571273	-0.7748249156607813	0.40690174794444023	0.6840801521228538	0.8734302571860082
MOLM13_14	AGPAT2	CXorf66	0.4584541360685355	0.11576530748845543	-0.17900311338716657	3	2.1883780326511135	0.2618101679445694	1.732544691824472	0.08317662700828662	0.32296685615863985
MOLM13_14	AMFR	CXorf66	0.31133232165739627	-0.007941620289833038	-0.17900311338716657	3	1.9341168261185382	0.20166297713151074	1.51022438199938	0.1309861792415623	0.4089926274623546
MOLM13_14	C12orf49	CXorf66	-0.006937358935370429	-0.19947245333408023	-0.17900311338716657	3	2.663972143491428	-0.3713246105838238	1.621146617389575	0.10498619823431403	0.36253841663774383
MOLM13_14	CAPN3	CXorf66	0.14047890390830128	-0.05813467553224353	-0.17900311338716657	3	1.5045265472114744	-0.412240102010826	0.7723631523995267	0.43989937137539403	0.7069231489478933
MOLM13_14	CDIPT	CXorf66	-1.2771339907683699	-1.6230423683956854	-0.17900311338716657	3	0.6479716033750589	1.1788197329107157	1.291736541700506	0.19644839814467296	0.481782923740276
MOLM13_14	CDS2	CXorf66	-1.8151264708168486	-2.0743317219294273	-0.17900311338716657	3	0.2191532426763652	0.9525882888670305	0.8285463827522459	0.40736113850329536	0.6873220024895341
MOLM13_14	CHP1	CXorf66	1.2740011259315063	0.7153340188391404	-0.17900311338716657	3	2.58931442510661	1.0968648185395087	2.606522339851269	0.009146685711369363	0.08973494029260594
MOLM13_14	CPT1A	CXorf66	0.24964279873589712	-0.09221009907812805	-0.17900311338716657	3	1.964287780495922	0.3650166656019127	1.6470669692837538	0.09954428146810027	0.3580139233711719
MOLM13_14	CPT2	CXorf66	0.34833468746044166	-0.07850773800243217	-0.17900311338716657	3	2.209868236778566	0.8086377674382782	2.1344060646340397	0.0328095555818294	0.18853531917146707
MOLM13_14	CRLS1	CXorf66	-2.292245571656696	-2.2757445497720363	-0.17900311338716657	3	-0.48968253254029387	-0.4052825594809367	-0.6328358854934547	0.5268408198573971	0.7689278867284897
MOLM13_14	ACACA	CYB5B	-1.149236220544376	-0.6685931429786102	-1.1196543916934114	9	2.468145278780254	1.5089301009930036	2.812216970327734	0.004920130241093188	0.060690387824710895
MOLM13_14	C12orf49	CYB5B	-1.3933290073292277	-0.19947245333408023	-1.1196543916934114	9	-0.8018957692288131	-2.434786435979151	-2.28867993584838	0.02209795562885607	0.15329878842110192
MOLM13_14	CXorf66	CYB5B	-0.9980434683422689	-0.17900311338716657	-1.1196543916934114	3	-0.2711981241980248	0.26319626172896693	-0.005658171213992953	0.9954854566347655	0.996687733756305
MOLM13_14	ACACA	DERL2	-0.7029126587131758	-0.6685931429786102	0.12002931777084298	9	-0.7092405693963798	-0.9371963108079422	-1.1642066827880992	0.24434026266188336	0.5380028625410392
MOLM13_14	C12orf49	DERL2	-0.24353546968339598	-0.19947245333408023	0.12002931777084298	9	-0.5108515913886954	-0.567853427404042	-0.7627596336883068	0.4456067588634294	0.7117687920959209
MOLM13_14	CXorf66	DERL2	0.22346942837072614	-0.17900311338716657	0.12002931777084298	3	-1.0091704353620956	1.4890337841691539	0.33931462798435646	0.7343727240960279	0.8973677300223213
MOLM13_14	ACACA	FABP3	-0.5070695164524344	-0.6685931429786102	0.1501907807375876	9	0.3708527197637526	-1.2517122520514021	-0.6228617485534076	0.5333753765206622	0.7750537898959315
MOLM13_14	C12orf49	FABP3	-0.14313895157550383	-0.19947245333408023	0.1501907807375876	9	0.17488462246181005	-2.0023984898063407	-1.29224744831177	0.19627146466980272	0.481782923740276
MOLM13_14	CXorf66	FABP3	0.34335582159982564	-0.17900311338716657	0.1501907807375876	3	-0.5489553042609737	1.5907126614409532	0.7366336916129397	0.46134514049199127	0.7216134367318128
MOLM13_14	ACACA	FABP5	-2.2806578214424804	-0.6685931429786102	-1.1520414771883667	9	-4.684062609556369	-3.7851353521772846	-5.988627309953153	2.1161945778555997e-09	2.6989620077573727e-07
MOLM13_14	C12orf49	FABP5	-1.4523951901373957	-0.19947245333408023	-1.1520414771883667	9	-0.9474366872324467	-1.3680817193249968	-1.6373187672390375	0.1015638815646025	0.35916381228007943
MOLM13_14	CXorf66	FABP5	-0.9095592355342422	-0.17900311338716657	-1.1520414771883667	3	0.3865637926381977	1.0637272202556802	1.0255106099111677	0.30512232176716103	0.6001796743226082
MOLM13_14	ACACA	FABP6	-0.35800808065358053	-0.6685931429786102	0.23765191615325895	9	0.9486282871063206	-1.0349744044286218	-0.06105592508772834	0.9513146703106881	0.9805999269626121
MOLM13_14	C12orf49	FABP6	0.04667566273676633	-0.19947245333408023	0.23765191615325895	9	1.3731418140967364	-1.5742922884897255	-0.14223486448217354	0.8868944938591286	0.9560930239391645
MOLM13_14	CXorf66	FABP6	0.7204790066900743	-0.17900311338716657	0.23765191615325895	3	0.9419019700503373	2.0625986884963887	2.1245027897378375	0.03362812302457537	0.19029156305374048
MOLM13_14	ACACA	FASN	-0.5086029183905099	-0.6685931429786102	0.043576943275232725	9	0.9600784190408908	-0.7143479354498764	0.17375769129145588	0.8620558959656889	0.9457703622131832
MOLM13_14	ACACB	FASN	0.3008893680963749	-0.04387173884533224	0.043576943275232725	9	1.4399106896410165	0.6630242010346917	1.486999521590584	0.13701493730142875	0.42224536262492235
MOLM13_14	ACAT1	FASN	-0.015538166515219616	0.012698096598999934	0.043576943275232725	9	-1.1203570812700616	-1.642761627278374	-1.9538199760380142	0.050722511000169467	0.248610060069624
MOLM13_14	ACLY	FASN	-0.9473661696483355	-1.9422873709044925	0.043576943275232725	9	3.2857574526494466	4.2602996601132865	5.3358681556555085	9.50884798941355e-08	8.75870553691537e-06
MOLM13_14	ACO1	FASN	0.1634946872272537	0.145821725608721	0.043576943275232725	9	-0.36060432801825715	-1.339999825815615	-1.2025087292899415	0.2291664860886682	0.521920376284357
MOLM13_14	ACSL4	FASN	-0.05429833619500032	-0.42495973470525206	0.043576943275232725	9	2.0325990005979624	0.7050479555812905	1.9358087272090607	0.0528911316515283	0.2541840471832867
MOLM13_14	AGPAT1	FASN	-0.19207562854860116	-0.1370291665007574	0.043576943275232725	9	-1.1050961539251782	-1.9011150139805573	-2.1257123025048763	0.03352722193700316	0.19029156305374048
MOLM13_14	AGPAT2	FASN	0.1718709956003387	0.11576530748845543	0.043576943275232725	9	-0.6237313327576192	-1.0239822479088496	-1.1651094463424274	0.24397469363028013	0.5379122899454847
MOLM13_14	AMFR	FASN	0.37459969706467167	-0.007941620289833038	0.043576943275232725	9	1.7346521462600564	0.9566781018279743	1.9030578688355198	0.05703299462507568	0.2623891774274411
MOLM13_14	C12orf49	FASN	-0.17678365320321346	-0.19947245333408023	0.043576943275232725	9	0.8320209189150244	-1.5205183361569174	-0.48684119256116637	0.6263708761795281	0.8404968944590894
MOLM13_14	CAPN3	FASN	0.09795873439560483	-0.05813467553224353	0.043576943275232725	9	0.06287144081656064	-0.5141457175528871	-0.31909910125531105	0.749651365161865	0.9067997475625532
MOLM13_14	CDIPT	FASN	-0.9334761733668189	-1.6230423683956854	0.043576943275232725	9	1.469530058637095	1.9497099589957283	2.4177678029725795	0.01561603817575953	0.12447784276639089
MOLM13_14	CDS2	FASN	-1.4772618950645737	-2.0743317219294273	0.043576943275232725	9	1.0198708449648552	1.6370250032302076	1.8787090711651129	0.0602842285298502	0.26941037979108257
MOLM13_14	CHP1	FASN	0.8459788452471543	0.7153340188391404	0.043576943275232725	9	0.5452273192892935	-0.3105433221578681	0.1659466458075951	0.868198938330516	0.9487066994057517
MOLM13_14	CPT1A	FASN	0.23816776692712457	-0.09221009907812805	0.043576943275232725	9	1.132783313723617	0.590286361536914	1.2183942518336237	0.223074188422685	0.5120759604442698
MOLM13_14	CPT2	FASN	-0.04076328444345082	-0.07850773800243217	0.043576943275232725	9	-0.991184948576735	-1.3599356432727447	-1.6624933138840958	0.09641390285205535	0.351328024019138
MOLM13_14	CRLS1	FASN	-1.6676138780720917	-2.2757445497720363	0.043576943275232725	9	1.663775446868441	1.2963114904830408	2.0930975463029515	0.036340447712881196	0.1986579666561204
MOLM13_14	CXorf66	FASN	0.6480898947407782	-0.17900311338716657	0.043576943275232725	3	1.6876665773694717	2.264369633754639	2.7945116043806486	0.00519781752484033	0.06155701040132333
MOLM13_14	CYB5B	FASN	-0.5214562252126053	-1.1196543916934114	0.043576943275232725	9	2.63966803831384	2.1022199590775914	3.353021158582579	0.0007993459560611353	0.018933079930705178
MOLM13_14	DERL2	FASN	0.013517164142997239	0.12002931777084298	0.043576943275232725	9	-0.5118870913553265	-2.11171597983656	-1.8551675227816353	0.06357230788818154	0.28107436394294666
MOLM13_14	FABP3	FASN	0.3865979065228022	0.1501907807375876	0.043576943275232725	9	0.9989774061760112	0.14030685995237605	0.8055956302785219	0.42047604600854227	0.6939588273651345
MOLM13_14	FABP5	FASN	-1.4745454563246636	-1.1520414771883667	0.043576943275232725	9	-2.4277941878129705	-4.157194252616246	-4.656289980262526	3.2195838309548467e-06	0.000222419582988464
MOLM13_14	FABP6	FASN	0.5782743897193762	0.23765191615325895	0.043576943275232725	9	0.06550674901837887	0.8117514939699558	0.6203152524688474	0.535050255111114	0.776127141709735
MOLM13_14	FASN	FASN	1.136126997480047	0.043576943275232725	0.043576943275232725	3	6.516749764646688	6.516749764646688	9.21607589975502	3.081720533147514e-20	2.5547463219792896e-17
MOLM13_14	ACACA	G6PD	-0.7566747571608646	-0.6685931429786102	-0.03179531800773833	9	-0.3452504465136324	-2.0607711136389644	-1.7013141608649378	0.0888840102705513	0.33770332729176455
MOLM13_14	C12orf49	G6PD	-0.3198340249181196	-0.19947245333408023	-0.03179531800773833	9	0.03570060774354671	-1.799895436958132	-1.2474741270718763	0.21222370127897816	0.5017483966479066
MOLM13_14	CXorf66	G6PD	0.15426133803559386	-0.17900311338716657	-0.03179531800773833	3	-0.4924636243349804	1.366734531424419	0.6182028869970561	0.5364416072432282	0.7769230591743481
MOLM13_14	FASN	G6PD	0.3133062659267001	0.043576943275232725	-0.03179531800773833	9	0.7201932653400234	1.5830692634509402	1.628652552960966	0.10338659233818497	0.3623995139465342
MOLM13_14	ACACA	GLS	-1.0396377963343757	-0.6685931429786102	-0.5586088071753288	9	0.45669969853648396	-0.7516119290326507	-0.20853443803868965	0.8348116959663664	0.9354692570120237
MOLM13_14	C12orf49	GLS	-0.7573278081408937	-0.19947245333408023	-0.5586088071753288	9	0.504429137942644	-1.4517293441669699	-0.6698423996406357	0.5029582616697481	0.7534580347373319
MOLM13_14	CXorf66	GLS	-0.3994781093796518	-0.17900311338716657	-0.5586088071753288	3	-0.3625991010489465	0.7741281135107091	0.29099495536671555	0.7710551776802401	0.9150650984993481
MOLM13_14	FASN	GLS	-0.08891986061722494	0.043576943275232725	-0.5586088071753288	9	1.2658558696899849	1.698845974667549	2.0963607783414764	0.03605019893067742	0.1979179795598118
MOLM13_14	ACACA	GLS2	-0.7054985732291998	-0.6685931429786102	-0.038371920741949665	9	0.030606822933944133	-0.36011735463357614	-0.2329991314371946	0.8157620802227148	0.9322436306817413
MOLM13_14	C12orf49	GLS2	-0.5705043482554889	-0.19947245333408023	-0.038371920741949665	9	-2.3553965606443037	-2.9068333662048693	-3.72095846543784	0.0001984680819205633	0.00662489135771826
MOLM13_14	CXorf66	GLS2	0.4034713575368299	-0.17900311338716657	-0.038371920741949665	3	0.8674169997047677	2.5058851584481543	2.3852848310211465	0.017065902387738023	0.13093068439648822
MOLM13_14	FASN	GLS2	0.18953571590775667	0.043576943275232725	-0.038371920741949665	9	0.005707183392280564	0.8030224162222884	0.5718581840337432	0.5674180552517325	0.800663094133934
MOLM13_14	ACACA	GLUD1	-0.6942553070084725	-0.6685931429786102	0.009928061546004369	9	-0.1659202480475035	-1.16154486682731	-0.93865958451656	0.34790554999850964	0.6387900353239524
MOLM13_14	C12orf49	GLUD1	-0.36030348295595693	-0.19947245333408023	0.009928061546004369	9	-0.6703307343123871	-1.7933572143079772	-1.742090455197034	0.0814926174955816	0.3201771559423562
MOLM13_14	CXorf66	GLUD1	0.2643850072077121	-0.17900311338716657	0.009928061546004369	3	-0.15132040495556356	1.635658510130809	1.0495855397430067	0.29390870823752346	0.5927761949209274
MOLM13_14	FASN	GLUD1	0.12139809594943636	0.043576943275232725	0.009928061546004369	9	-0.7114219575683003	0.03248379740314867	-0.480081777059097	0.6311692453645632	0.8425753694158179
MOLM13_14	ACACA	GOT1	-1.0946373655956656	-0.6685931429786102	-0.4714953803574735	9	-0.3812394412887232	-0.3025951070424708	-0.48354404633462716	0.62870949305683	0.8420035052408918
MOLM13_14	C12orf49	GOT1	-0.8789733409279213	-0.19947245333408023	-0.4714953803574735	9	-1.374881596972732	-2.070248237344347	-2.4360746679136933	0.01484761930445393	0.12067329807247361
MOLM13_14	CXorf66	GOT1	-0.22579269358443912	-0.17900311338716657	-0.4714953803574735	3	0.0514194757425152	1.570759673105012	1.1470538764495082	0.2513593547917762	0.5454892804250849
MOLM13_14	FASN	GOT1	-0.34968635407239695	0.043576943275232725	-0.4714953803574735	9	-0.9474087803381881	0.13412943486010853	-0.575075340186507	0.5652403447829035	0.8003146811699864
MOLM13_14	ACACA	GOT2	-1.7266039621242235	-0.6685931429786102	-1.122367800315632	9	-1.3306960363823699	-1.8581755678110117	-2.2548727356583638	0.02414131810496062	0.16139639281461574
MOLM13_14	C12orf49	GOT2	-1.1866335282799794	-0.19947245333408023	-1.122367800315632	9	1.193540273873636	-0.814085587850271	0.2683149816401337	0.7884568752135469	0.9232072733785739
MOLM13_14	CXorf66	GOT2	-0.8069993639328548	-0.17900311338716657	-1.122367800315632	3	0.7577329087230518	1.1862712136967366	1.3746184976176357	0.16924975082389637	0.4533377816898549
MOLM13_14	FASN	GOT2	-0.8519147446721572	0.043576943275232725	-1.122367800315632	9	-0.3542936249058249	0.37618522964575146	0.015479702162657646	0.9876494778816705	0.9924380814107937
MOLM13_14	ACACA	GPAM	-0.6812548999432443	-0.6685931429786102	0.0600208014395743	9	-0.2840750699045456	-2.2653845898860645	-1.8027402137994888	0.07142902346027565	0.2953349648307656
MOLM13_14	C12orf49	GPAM	-0.15562434312910747	-0.19947245333408023	0.0600208014395743	9	0.9292019673170694	-1.7267438341913437	-0.563947262346978	0.5727900238109924	0.801550709147377
MOLM13_14	CXorf66	GPAM	0.6142153547584002	-0.17900311338716657	0.0600208014395743	3	1.4123094984203137	1.9469785343924695	2.3753753479607362	0.017531112674717953	0.13093068439648822
MOLM13_14	FASN	GPAM	0.6896368903507528	0.043576943275232725	0.0600208014395743	9	2.6108885736643006	1.8207376547597949	3.1336329578028415	0.0017265667774277655	0.03078115824704554
MOLM13_14	ACACA	GPAT2	-1.6905833252612048	-0.6685931429786102	-1.2856215417877481	9	-0.29182781262938756	-0.899209937478997	-0.8421908697508074	0.39968112358429253	0.6815949255018959
MOLM13_14	C12orf49	GPAT2	-1.393407316765307	-0.19947245333408023	-1.2856215417877481	9	0.4366736121230077	-1.5226881099832414	-0.7679282159038745	0.4425298331836127	0.7089028632062124
MOLM13_14	CXorf66	GPAT2	-1.2660035633151654	-0.17900311338716657	-1.2856215417877481	3	-0.7261850004916649	0.17425048599389512	-0.3902766379722778	0.6963319965315369	0.8806395501520123
MOLM13_14	FASN	GPAT2	-0.9726403439623112	0.043576943275232725	-1.2856215417877481	9	-0.09654096288703055	0.4524829806949133	0.2516890145011767	0.8012814488721357	0.9290814570185376
MOLM13_14	ACACA	GPAT3	-0.4757851881542315	-0.6685931429786102	0.12792322896884123	9	0.7577853153718573	-0.145973531949851	0.432616260867536	0.6652935741479875	0.864835664128746
MOLM13_14	C12orf49	GPAT3	-0.3120891138767039	-0.19947245333408023	0.12792322896884123	9	-1.2239878040152183	-2.423801214468719	-2.5793763513078125	0.00989788860171073	0.09377542458077938
MOLM13_14	CXorf66	GPAT3	0.41806151938603947	-0.17900311338716657	0.12792322896884123	3	-0.023166076275956994	2.171691045555802	1.519236575326397	0.12870295795500303	0.40546236644175604
MOLM13_14	FASN	GPAT3	0.15959361875090064	0.043576943275232725	0.12792322896884123	9	-1.2208593468770037	0.07458869448423908	-0.8105357513820516	0.417632325992343	0.6933088014326981
MOLM13_14	ACACA	GPAT4	-1.4357910320552145	-0.6685931429786102	0.26590650270834937	9	-6.192930081226273	-6.654478363936012	-9.08448963224757	1.041863230549709e-19	4.318523090628544e-17
MOLM13_14	C12orf49	GPAT4	-0.09488943786513351	-0.19947245333408023	0.26590650270834937	9	-0.19348178884202574	-1.3702165164886486	-1.1057016754292321	0.2688556646151228	0.5635432262097011
MOLM13_14	CXorf66	GPAT4	0.5503311423163346	-0.17900311338716657	0.26590650270834937	3	-0.12488097174885007	1.5070509024963241	0.9773417307836796	0.3283999999066115	0.6241330605675982
MOLM13_14	FASN	GPAT4	0.5362083490196492	0.043576943275232725	0.26590650270834937	9	0.32746879132665824	1.029879038196819	0.9597898546848926	0.3371609893606887	0.629336453518304
MOLM13_14	ACACA	GPI	-1.023080914800124	-0.6685931429786102	-0.441295442861031	9	-0.08421745820548761	-0.9322630263090671	-0.718760243544029	0.4722886573191638	0.7277459050512766
MOLM13_14	C12orf49	GPI	-0.5394712007055084	-0.19947245333408023	-0.441295442861031	9	1.5355872315699441	-0.3687260063940763	0.8250954850254991	0.409317382819529	0.6875868497616809
MOLM13_14	CXorf66	GPI	0.14986244991410083	-0.17900311338716657	-0.441295442861031	3	1.8677927228863773	2.6950265008535697	3.226400414434855	0.0012535784717450668	0.024351264791409814
MOLM13_14	FASN	GPI	-0.2601506911263684	0.043576943275232725	-0.441295442861031	9	-0.5076093608142963	0.1756310786578429	-0.23474409451948922	0.814407361347151	0.9322436306817413
MOLM13_14	ACACA	GPX4	-3.0198609357126673	-0.6685931429786102	-2.9514065201068966	9	-0.6694503373674228	-0.12239232621073137	-0.5599173170489308	0.5755358363481851	0.8018810224078075
MOLM13_14	ACACB	GPX4	-3.0589498555702863	-0.04387173884533224	-2.9514065201068966	9	-0.40972464892947386	-0.8885521787020777	-0.9180203486756285	0.35860821273609755	0.6483886768990728
MOLM13_14	ACAT1	GPX4	-3.022495852203424	0.012698096598999934	-2.9514065201068966	9	-2.2655719071693334	-0.7500515271238304	-2.132367779893761	0.032976623980534046	0.18853531917146707
MOLM13_14	ACLY	GPX4	-3.1995577896617142	-1.9422873709044925	-2.9514065201068966	9	-0.4407363712426058	0.16663993386023726	-0.1938154495721467	0.8463203893860591	0.9404820412882614
MOLM13_14	ACO1	GPX4	-3.123363719743097	0.145821725608721	-2.9514065201068966	9	-3.637534553822139	-1.3633475582266186	-3.5361576533441803	0.00040599233070259827	0.011409072615337423
MOLM13_14	ACSL4	GPX4	-2.8247386805636068	-0.42495973470525206	-2.9514065201068966	9	-1.5845957298888287	0.600622283776187	-0.6957742962537448	0.4865701887075409	0.738360632374386
MOLM13_14	AGPAT1	GPX4	-2.993999002813933	-0.1370291665007574	-2.9514065201068966	9	-1.0099803460893437	-0.46330886428954	-1.0417727913078827	0.2975170316675608	0.5958175411515864
MOLM13_14	AGPAT2	GPX4	-2.832071466522893	0.11576530748845543	-2.9514065201068966	9	-2.145464702534748	0.06379271246988194	-1.4719643803809621	0.14103049656753278	0.4274745215886094
MOLM13_14	AMFR	GPX4	-3.0031028582890995	-0.007941620289833038	-2.9514065201068966	9	-2.7156750201915663	-0.6691685808448616	-2.3934458635487506	0.016690944279183117	0.12992293715908737
MOLM13_14	C12orf49	GPX4	-2.8143031460656145	-0.19947245333408023	-2.9514065201068966	9	1.6508526220609514	0.43452950123902906	1.474587840750617	0.14032338588136864	0.42699287113921136
MOLM13_14	CAPN3	GPX4	-3.2097339061833505	-0.05813467553224353	-2.9514065201068966	9	-2.4159986187442617	-1.620336988424733	-2.8541202789739164	0.004315618867834576	0.055467411495114166
MOLM13_14	CDIPT	GPX4	-2.7688860368725687	-1.6230423683956854	-2.9514065201068966	9	0.6433288414055485	1.961316571612402	1.8417624341314283	0.06550990720124518	0.2835911909651815
MOLM13_14	CDS2	GPX4	-3.138068258086558	-2.0743317219294273	-2.9514065201068966	9	-0.4795461191716859	0.6974747400713831	0.15409880565280826	0.8775318299836631	0.9534389083308737
MOLM13_14	CHP1	GPX4	-2.837426979489964	0.7153340188391404	-2.9514065201068966	9	-0.9619974773460207	-0.5399042720216095	-1.0620049116537897	0.2882334554318957	0.5887362463236121
MOLM13_14	CPT1A	GPX4	-2.723020206178237	-0.09221009907812805	-2.9514065201068966	9	-0.7308777176444549	0.812091502596914	0.05742681806570984	0.9542052005208788	0.9805999269626121
MOLM13_14	CPT2	GPX4	-2.9509931715263416	-0.07850773800243217	-2.9514065201068966	9	-2.696097806211282	-0.28893119725797844	-2.110734250391636	0.03479516031017488	0.19359186508144277
MOLM13_14	CRLS1	GPX4	-3.3384774099193626	-2.2757445497720363	-2.9514065201068966	9	-1.428599370252794	-0.21992234946069456	-1.1656808869427167	0.24374349059933353	0.5379122899454847
MOLM13_14	CXorf66	GPX4	-2.794098326602955	-0.17900311338716657	-2.9514065201068966	3	0.8661501736136696	0.32409438562415244	0.8416299991074574	0.39999509198633576	0.6815949255018959
MOLM13_14	CYB5B	GPX4	-2.8671643550032995	-1.1196543916934114	-2.9514065201068966	9	-0.3361671649860729	1.0282749850053838	0.4893941328478933	0.6245626890405136	0.839841799212629
MOLM13_14	DERL2	GPX4	-3.2182450715638407	0.12002931777084298	-2.9514065201068966	9	-2.303747166811022	-1.8249588438477418	-2.91943601766247	0.003506653707017731	0.049271456324028795
MOLM13_14	FABP3	GPX4	-2.7631715900229685	0.1501907807375876	-2.9514065201068966	9	-2.2394327091127617	0.38695132292795287	-1.3099021501931338	0.1902289396678466	0.47643441385089075
MOLM13_14	FABP5	GPX4	-3.2394089451047847	-1.1520414771883667	-2.9514065201068966	9	0.8746254207389397	-0.7043886291860404	0.12037558971449584	0.9041856273632883	0.9609870321591872
MOLM13_14	FABP6	GPX4	-2.703524681276126	0.23765191615325895	-2.9514065201068966	9	-1.9009462486529218	0.5852210749484336	-0.9303581925042916	0.3521856572381771	0.6423804397149588
MOLM13_14	FASN	GPX4	-2.424716482240356	0.043576943275232725	-2.9514065201068966	9	0.6824958339996571	2.118536093250246	1.9806286700784306	0.04763293131495837	0.23858611418578338
MOLM13_14	G6PD	GPX4	-2.668683718747298	-0.03179531800773833	-2.9514065201068966	9	-1.5043458912751664	1.0090302884264193	-0.3502410216018519	0.7261578232206963	0.8944796960623437
MOLM13_14	GLS	GPX4	-2.896982822667524	-0.5586088071753288	-2.9514065201068966	9	-0.8509027796462694	0.39241429694197416	-0.32420031521613824	0.7457863834480536	0.9064181956149159
MOLM13_14	GLS2	GPX4	-3.0340064673795775	-0.038371920741949665	-2.9514065201068966	9	-0.9721454781528007	-0.8038478224425679	-1.2558169061928637	0.2091823606039488	0.4983108532777975
MOLM13_14	GLUD1	GPX4	-2.914880289859722	0.009928061546004369	-2.9514065201068966	9	-2.1146524981843555	-0.23766337931168247	-1.6633385084702323	0.0962446944816594	0.351328024019138
MOLM13_14	GOT1	GPX4	-3.5699543829745397	-0.4714953803574735	-2.9514065201068966	9	-2.510112885317362	-2.9578175026706077	-3.866410656402283	0.00011044889974110353	0.004258704087691852
MOLM13_14	GOT2	GPX4	-2.785669876808625	-1.122367800315632	-2.9514065201068966	9	0.6496582022977527	1.4704251392883982	1.499125307516203	0.13384112734705217	0.41555915569552904
MOLM13_14	GPAM	GPX4	-2.7597067870004413	0.0600208014395743	-2.9514065201068966	9	-0.7820101931243881	0.4782219338478368	-0.21481073817930654	0.8299148804728056	0.9353347653286384
MOLM13_14	GPAT2	GPX4	-2.8556533592939517	-1.2856215417877481	-2.9514065201068966	9	0.1483388626651636	1.2537293606247335	0.9914119483744607	0.3214844682526743	0.6170701601910543
MOLM13_14	GPAT3	GPX4	-2.9656726433432077	0.12792322896884123	-2.9514065201068966	9	-2.766497411160685	-0.627439392848285	-2.399875729033341	0.016400638659143315	0.12924313965203688
MOLM13_14	GPAT4	GPX4	-2.53024822631578	0.26590650270834937	-2.9514065201068966	9	0.9938311222030461	1.4002367651894518	1.692861637796187	0.09048180687827398	0.33940913077868384
MOLM13_14	GPI	GPX4	-3.0524942359281337	-0.441295442861031	-2.9514065201068966	9	-1.5544138379335017	-0.49176458078509394	-1.4468666353934858	0.14793427934028278	0.4371524864029211
MOLM13_14	GPX4	GPX4	-3.462038409262322	-2.9514065201068966	-2.9514065201068966	3	-0.13214880968910092	-0.13214880968910092	-0.18688663891378757	0.8517495152363139	0.9433538385182422
MOLM13_14	ACACA	GPX6	-0.8378448578600318	-0.6685931429786102	0.05127182161231262	3	0.6775102312150003	0.2592514657167874	0.6623905482562845	0.5077209595597323	0.7545266985038753
MOLM13_14	ACACB	GPX6	-0.388111760905758	-0.04387173884533224	0.05127182161231262	3	0.1025891923867523	-0.8679247342197624	-0.5411739515132019	0.5883876899500771	0.8138427214994507
MOLM13_14	ACAT1	GPX6	-0.22052258858642762	0.012698096598999934	0.05127182161231262	3	0.6953413686790098	-0.1716152622758426	0.3703302813221068	0.7111364139365359	0.8845192605452187
MOLM13_14	ACLY	GPX6	-1.9497165739138727	-1.9422873709044925	0.05127182161231262	3	-0.3437225930597279	1.3305325266818275	0.6977799958064335	0.4853147911899799	0.738360632374386
MOLM13_14	ACO1	GPX6	0.1037055701035522	0.145821725608721	0.05127182161231262	3	1.7420544197923773	1.025500849866372	1.9569570984842657	0.05035251252676153	0.24846567193265065
MOLM13_14	ACSL4	GPX6	-0.529947174202329	-0.42495973470525206	0.05127182161231262	3	1.0250528793222125	0.6535543213532046	1.1869545345461552	0.23524555460708874	0.526979028340875
MOLM13_14	AGPAT1	GPX6	-0.25603080857739896	-0.1370291665007574	0.05127182161231262	3	1.0126471788846982	0.5534001675833239	1.1073626983467368	0.2681371465559321	0.5635432262097011
MOLM13_14	AGPAT2	GPX6	-0.05402589895459973	0.11576530748845543	0.05127182161231262	3	0.8259085384819036	0.22327336327537547	0.74188363743077	0.4581578403876483	0.7208771064646768
MOLM13_14	AMFR	GPX6	-0.19426571734856543	-0.007941620289833038	0.05127182161231262	3	0.46493200454210726	0.12436859165494198	0.41669844772820885	0.6768989899071423	0.8675530858482806
MOLM13_14	C12orf49	GPX6	-0.27933467071229856	-0.19947245333408023	0.05127182161231262	3	2.3144300072097757	0.8023037222085253	2.2038635552245185	0.0275339412828361	0.17290247615965926
MOLM13_14	CAPN3	GPX6	-0.1823349092859794	-0.05813467553224353	0.05127182161231262	3	1.1159765082500614	0.5174073858062717	1.1549768277681225	0.24809991576064894	0.5419687223959652
MOLM13_14	CDIPT	GPX6	-1.906501338022051	-1.6230423683956854	0.05127182161231262	3	-0.7729961164527727	-0.41982121671733547	-0.8434492250014368	0.3989772515271016	0.6815949255018959
MOLM13_14	CDS2	GPX6	-2.692424305917689	-2.0743317219294273	0.05127182161231262	3	-1.8986946742695872	-2.506968016404047	-3.1152739641958975	0.001837741365440998	0.031193254997201537
MOLM13_14	CHP1	GPX6	0.49165085154863347	0.7153340188391404	0.05127182161231262	3	0.9827163451895384	-0.14078257226488322	0.5953370801449985	0.5516181746519633	0.7863997709139768
MOLM13_14	CPT1A	GPX6	-0.5360699032318647	-0.09221009907812805	0.05127182161231262	3	-0.7984743095869931	-1.4928372367590659	-1.6202019322323324	0.10518890650604278	0.36253841663774383
MOLM13_14	CPT2	GPX6	-0.25747638338949647	-0.07850773800243217	0.05127182161231262	3	0.47461096653123086	0.1735888112547648	0.45834645843609073	0.6467035514879633	0.8535294551514717
MOLM13_14	CRLS1	GPX6	-1.8073337351381316	-2.2757445497720363	0.05127182161231262	3	1.151846761531507	4.338909115533162	3.8825507145123166	0.00010336644914656978	0.004080513635357445
MOLM13_14	CYB5B	GPX6	-1.437181226047164	-1.1196543916934114	0.05127182161231262	3	-0.8286446570275733	-0.6551260404568815	-1.0491843219171513	0.2940932929986628	0.5927761949209274
MOLM13_14	DERL2	GPX6	-0.27117390960018356	0.12002931777084298	0.05127182161231262	3	0.2289604038675697	-1.1702790338651523	-0.6656127865285213	0.5056586313737201	0.7544987247028994
MOLM13_14	FABP3	GPX6	-0.07381010635536622	0.1501907807375876	0.05127182161231262	3	0.5098648960193404	-0.11930542725424084	0.27616724882041743	0.7824196110327262	0.9189724724603644
MOLM13_14	FABP5	GPX6	-1.3518347742209136	-1.1520414771883667	0.05127182161231262	3	0.30641395974305563	0.08713214371746915	0.2782791184664797	0.7807981043430702	0.918962499300181
MOLM13_14	FABP6	GPX6	0.061575539750951126	0.23765191615325895	0.05127182161231262	3	0.36810798939345435	0.1786566657542163	0.386620995368042	0.6990368123639042	0.8817709320535471
MOLM13_14	FASN	GPX6	-0.13281024475929878	0.043576943275232725	0.05127182161231262	3	0.20669271790679233	0.1847627493592698	0.27680081543638113	0.7819330549993275	0.9189724724603644
MOLM13_14	G6PD	GPX6	-0.1893465682413457	-0.03179531800773833	0.05127182161231262	3	0.5360829772747585	0.30643084540948945	0.5957472372634322	0.5513440963844611	0.7863997709139768
MOLM13_14	GLS	GPX6	-0.8352296894365843	-0.5586088071753288	0.05127182161231262	3	-0.46837490634155693	-0.42100582633322065	-0.6288871471309952	0.5294229411197736	0.7713385205418143
MOLM13_14	GLS2	GPX6	-0.09332879704941839	-0.038371920741949665	0.05127182161231262	3	1.424929506985931	0.9523440703718545	1.6809862672852924	0.09276558200762544	0.3433154798407209
MOLM13_14	GLUD1	GPX6	-0.08653246680636976	0.009928061546004369	0.05127182161231262	3	1.0545932535259614	0.689149645508639	1.233012428553255	0.21757112723959204	0.5102304511502739
MOLM13_14	GOT1	GPX6	-0.7039846822216062	-0.4714953803574735	0.05127182161231262	3	0.5401615558555689	-0.14689870346443784	0.278078829714533	0.7809518465102262	0.918962499300181
MOLM13_14	GOT2	GPX6	-1.4978567159437564	-1.122367800315632	0.05127182161231262	3	-0.7744671141574652	-1.0197764015318642	-1.2687217570439162	0.20454031975710407	0.49148963790909933
MOLM13_14	GPAM	GPX6	-0.11587365971022402	0.0600208014395743	0.05127182161231262	3	0.2131819989687825	0.18718045130369224	0.2830990035201288	0.7771009454381577	0.9170640455885182
MOLM13_14	GPAT2	GPX6	-1.3951125028661149	-1.2856215417877481	0.05127182161231262	3	-0.013917574323634524	0.6609657874366238	0.4575321792468331	0.6472885783166564	0.8535294551514717
MOLM13_14	GPAT3	GPX6	-0.07573203603097663	0.12792322896884123	0.05127182161231262	3	1.1227469250154662	0.009657291522713789	0.8007307005583866	0.4232875653600746	0.6945301177498704
MOLM13_14	GPAT4	GPX6	0.04145893122409531	0.26590650270834937	0.05127182161231262	3	0.672536960946925	-0.1269234147398997	0.38580703843022723	0.6996395822164276	0.8817709320535471
MOLM13_14	GPI	GPX6	-0.6169858964529144	-0.441295442861031	0.05127182161231262	3	0.33579084327862535	0.20928946071910356	0.38542997924801886	0.6999188748176716	0.8817709320535471
MOLM13_14	GPX4	GPX6	-3.2988674502763566	-2.9514065201068966	0.05127182161231262	3	-0.9711930497029752	-0.7674125236203535	-1.2293797907056507	0.2189294437391094	0.5113248987356132
MOLM13_14	GPX6	GPX6	0.8521973080917555	0.05127182161231262	0.05127182161231262	1	0.7281540936080209	0.7281540936080209	1.0297653946779513	0.3031201490792075	0.5983014371111024
MOLM13_14	ACACA	GSR	-1.0889226071267364	-0.6685931429786102	-0.5746792838816325	9	0.17410413119169577	-1.1142954446810867	-0.6648156533810354	0.506168409395243	0.7544987247028994
MOLM13_14	C12orf49	GSR	-0.6912014268598914	-0.19947245333408023	-0.5746792838816325	9	1.12344390313539	-1.268705401983946	-0.10271539088113588	0.9181888580996947	0.9675284223327301
MOLM13_14	CXorf66	GSR	-0.2897283118200911	-0.17900311338716657	-0.5746792838816325	3	0.312963100787314	1.1137341183966183	1.0088272783849486	0.3130574762888131	0.609598095293264
MOLM13_14	FASN	GSR	-0.3700092773091534	0.043576943275232725	-0.5746792838816325	9	-0.33408474154766227	-0.38358402487724924	-0.5074684513848393	0.611826167145798	0.8307291095585986
MOLM13_14	GPX4	GSR	-3.11136783266321	-2.9514065201068966	-0.5746792838816325	9	-0.6641205156863327	-1.0135046801904393	-1.1862601522938756	0.2355195778049387	0.526979028340875
MOLM13_14	GPX6	GSR	-0.9377780597350664	0.05127182161231262	-0.5746792838816325	3	-0.9645551175745298	-0.9033952292131304	-1.3208403571333176	0.18655460011079406	0.4751261192149097
MOLM13_14	ACACA	HMGCR	-1.9774875438995778	-0.6685931429786102	-1.5802699544392116	9	-0.6730370892205156	-1.5162005600176462	-1.5480247874052004	0.12161632874254164	0.39164956047594385
MOLM13_14	C12orf49	HMGCR	-1.9147672891673173	-0.19947245333408023	-1.5802699544392116	9	-1.5999027906807581	-2.852179637588472	-3.1480976754306433	0.0016433677085146304	0.029616344138231058
MOLM13_14	CXorf66	HMGCR	-1.489197901765375	-0.17900311338716657	-1.5802699544392116	3	-0.19475478716997122	-0.028957371304207204	-0.1581883842909711	0.8743083565036609	0.9506188219729541
MOLM13_14	FASN	HMGCR	-1.0623586265904257	0.043576943275232725	-1.5802699544392116	9	1.122129460722815	1.6505054415541196	1.9605489411545207	0.049931663524728734	0.24712447201194102
MOLM13_14	GPX4	HMGCR	-3.032766396604659	-2.9514065201068966	-1.5802699544392116	9	0.6708473848687099	0.29301027606868474	0.6815502881474357	0.4955233580636459	0.7468888433359318
MOLM13_14	GPX6	HMGCR	-1.8509028511242376	0.05127182161231262	-1.5802699544392116	3	-0.34088184307534697	-0.9095650679467991	-0.8841994902975309	0.3765885334603215	0.6603002906734765
MOLM13_14	GSX2	HMGCR	-1.1267078400388624	-0.9657306780424616	-1.5802699544392116	3	1.8115700590374268	2.66801844019617	3.167547404733346	0.001537306444428265	0.028009385547934765
MOLM13_14	ACACA	HMGCS1	-3.2410334747782743	-0.6685931429786102	-3.147267494504234	9	-1.18390769215495	-0.45123056038998505	-1.156217346552045	0.24759226623457853	0.5419687223959652
MOLM13_14	C12orf49	HMGCS1	-3.1896627021742217	-0.19947245333408023	-3.147267494504234	9	-0.32194215225338746	-0.6602988513304816	-0.6945492743936338	0.4873378108645051	0.738360632374386
MOLM13_14	CXorf66	HMGCS1	-2.9770962935125103	-0.17900311338716657	-3.147267494504234	3	1.0357343687490905	0.35994225042257744	0.9868924017598011	0.3236953895352157	0.6183029445269443
MOLM13_14	FASN	HMGCS1	-2.7980376911996347	0.043576943275232725	-3.147267494504234	9	-0.6579825614491193	1.0708655237294018	0.2919523424647773	0.7703230624138918	0.9148965884543213
MOLM13_14	GPX4	HMGCS1	-3.4842564845734243	-2.9514065201068966	-3.147267494504234	9	-0.05717005385742502	-0.3903438849515702	-0.3164401408073422	0.7516684530946789	0.9067997475625532
MOLM13_14	GPX6	HMGCS1	-3.643895581448726	0.05127182161231262	-3.147267494504234	3	-1.6980050058399632	-1.325379000220097	-2.1378553328160184	0.032528486467095614	0.18853531917146707
MOLM13_14	GSX2	HMGCS1	-3.1079679980464774	-0.9657306780424616	-3.147267494504234	3	-0.9200724913791618	-0.03855828373820718	-0.6778543217396078	0.4978640645344674	0.7490550081652876
MOLM13_14	ACACA	IDH1	-0.6283578755299766	-0.6685931429786102	-0.012324264485758638	9	0.40839242816961613	-0.8485745361745357	-0.31125575352726786	0.7556062012819359	0.9067997475625532
MOLM13_14	C12orf49	IDH1	-0.3397440606828717	-0.19947245333408023	-0.012324264485758638	9	-0.3331442548570553	-2.0514532469083733	-1.6861650638988346	0.09176401087295903	0.34146169626192474
MOLM13_14	CXorf66	IDH1	0.23470206371010013	-0.17900311338716657	-0.012324264485758638	3	-0.17920924807688385	1.5047787366415364	0.9373191742980493	0.3485944027809459	0.6388966751409886
MOLM13_14	FASN	IDH1	0.10712236327551795	0.043576943275232725	-0.012324264485758638	9	-0.7986670400101379	-0.27348800251075955	-0.7581281010498777	0.44837429839426557	0.7136253737551252
MOLM13_14	GPX4	IDH1	-2.8663107824041467	-2.9514065201068966	-0.012324264485758638	9	0.044661686750731046	-2.028822365823497	-1.403013471136058	0.16061282190985848	0.4460570497932083
MOLM13_14	GPX6	IDH1	-0.30027440478627626	0.05127182161231262	-0.012324264485758638	3	-0.5149955419107194	0.026750812857385772	-0.34524115879220074	0.7299130785226915	0.895115298957561
MOLM13_14	GSX2	IDH1	-0.13684051557147678	-0.9657306780424616	-0.012324264485758638	3	-0.42580210981611644	2.69875034610384	1.607217111165052	0.1080067497097441	0.36675618460828485
MOLM13_14	ACACA	IDH2	-0.7781499882254997	-0.6685931429786102	-0.17262192872773433	9	0.2247319379296072	-0.9757241731178655	-0.53103170212006	0.5953968108028982	0.8194476894050919
MOLM13_14	C12orf49	IDH2	-0.32626807535258684	-0.19947245333408023	-0.17262192872773433	9	1.0764938108556832	-0.9954148556527809	0.05733147903549253	0.9542811449397068	0.9805999269626121
MOLM13_14	CXorf66	IDH2	0.12499616811079257	-0.17900311338716657	-0.17262192872773433	3	0.17205040850094053	1.3941145119159422	1.107445835683267	0.2681012180707686	0.5635432262097011
MOLM13_14	FASN	IDH2	0.005706839169932787	0.043576943275232725	-0.17262192872773433	9	-0.45927068776173163	-0.22239196700214567	-0.4820082856651621	0.6298000602997147	0.8421036290136509
MOLM13_14	GPX4	IDH2	-2.7737448871611354	-2.9514065201068966	-0.17262192872773433	9	0.58822372723352	-0.3432703971205433	0.17320816079711276	0.8624878092076798	0.9457703622131832
MOLM13_14	GPX6	IDH2	-0.4711638601461834	0.05127182161231262	-0.17262192872773433	3	-0.5749921703540462	-0.27975174770845895	-0.6043952206399561	0.5455809125474469	0.7811512547527348
MOLM13_14	GSX2	IDH2	-0.21062913611097533	-0.9657306780424616	-0.17262192872773433	3	-0.05980494204318988	2.6336679453821072	1.8199959835061217	0.06875961655200095	0.29008509985551545
MOLM13_14	ACACA	IDI1	-3.222269878004369	-0.6685931429786102	-3.1346615574227017	9	-1.139606769115299	-0.014841107326575953	-0.8163179219584592	0.414318326681129	0.6924796226182579
MOLM13_14	C12orf49	IDI1	-3.288255697057745	-0.19947245333408023	-3.1346615574227017	9	-1.5071483589959207	-0.6984406190403804	-1.5595869228797754	0.1188575287958577	0.38763941509313954
MOLM13_14	CXorf66	IDI1	-3.399320589620603	-0.17900311338716657	-3.1346615574227017	3	-1.2767633299858834	-0.7269205404950582	-1.4168184521711817	0.15653601340247641	0.4426393031624603
MOLM13_14	FASN	IDI1	-2.9982679934019028	0.043576943275232725	-3.1346615574227017	9	-1.9852365920816306	0.6781687653202789	-0.9242365237737153	0.3553631834114439	0.6462045351743738
MOLM13_14	GPX4	IDI1	-3.453985214222645	-2.9514065201068966	-3.1346615574227017	9	0.06720490690879517	0.371508657074169	0.31021733609087226	0.7563956881055556	0.9067997475625532
MOLM13_14	GPX6	IDI1	-3.27111247086833	0.05127182161231262	-3.1346615574227017	3	0.568114139752809	-0.23541866803895944	0.23525122411892022	0.8140137502816337	0.9322436306817413
MOLM13_14	GSX2	IDI1	-2.710218610762631	-0.9657306780424616	-3.1346615574227017	3	1.0139223580092065	1.6563378326499136	1.8881590883475472	0.05900459629629683	0.2655365011393004
MOLM13_14	ACACA	IDI2	-0.7786007398659671	-0.6685931429786102	-0.012053838006442183	9	-0.5750680327059133	-1.4014217907374302	-1.3975893571029903	0.16223641617574414	0.44646496916768735
MOLM13_14	C12orf49	IDI2	-0.3845188963579702	-0.19947245333408023	-0.012053838006442183	9	-0.6268550757316763	-1.799858955622217	-1.715945947570882	0.08617193595644652	0.3314920413359358
MOLM13_14	CXorf66	IDI2	0.26281280356788156	-0.17900311338716657	-0.012053838006442183	3	-0.03170763228404939	2.0664061916466414	1.4387491489957878	0.15022160856525513	0.4371524864029211
MOLM13_14	FASN	IDI2	0.08563066064781591	0.043576943275232725	-0.012053838006442183	9	-0.7981471128769412	0.04032215951542165	-0.5358631634743095	0.5920531246084504	0.8166589688858659
MOLM13_14	GPX4	IDI2	-2.9301675930796605	-2.9514065201068966	-0.012053838006442183	9	-0.2917570075627051	-1.7046450073956032	-1.411669402751507	0.15804732658152987	0.4426393031624603
MOLM13_14	GPX6	IDI2	-0.37503901113692883	0.05127182161231262	-0.012053838006442183	3	-0.9872122069571105	0.10095689464830941	-0.6266771411961548	0.5308708907603661	0.7727690402815514
MOLM13_14	GSX2	IDI2	-0.04653934794263629	-0.9657306780424616	-0.012053838006442183	3	0.025164256708445475	3.4781354897401666	2.4772070072429258	0.013241507724806036	0.11255195515271664
MOLM13_14	ACACA	IRF8	-1.5651259483316489	-0.6685931429786102	-1.2198706560623866	9	0.21962644097474918	-0.7377289099747341	-0.36635376917938234	0.7141011121465779	0.8864173227522752
MOLM13_14	C12orf49	IRF8	-1.333879230980272	-0.19947245333408023	-1.2198706560623866	9	0.49693176675656847	-1.0856937197232162	-0.4163175694473517	0.6771776378225705	0.8675530858482806
MOLM13_14	CXorf66	IRF8	-0.8970890669847664	-0.17900311338716657	-1.2198706560623866	3	0.847509521105625	1.2243315772929215	1.4650128902185973	0.14291740094037056	0.4284982485902596
MOLM13_14	FASN	IRF8	-1.1017862319198173	0.043576943275232725	-1.2198706560623866	9	-1.1548363515725286	-0.5717389638558628	-1.2208731137687177	0.22213406567559035	0.5120759604442698
MOLM13_14	GPX4	IRF8	-3.350989743335318	-2.9514065201068966	-1.2198706560623866	9	-1.1792786611429562	-1.0180471536190348	-1.5537439840944594	0.12024549691340082	0.3903128976037914
MOLM13_14	GPX6	IRF8	-1.6158338170792144	0.05127182161231262	-1.2198706560623866	3	-1.144573184967939	-1.072594510790566	-1.5677743126985908	0.11693381172286083	0.38467511872322074
MOLM13_14	GSX2	IRF8	-1.100648375572274	-0.9657306780424616	-1.2198706560623866	3	0.288405601757676	2.20102012685635	1.7602898139632397	0.07835868035916647	0.31230454816225484
MOLM13_14	ACACA	KEAP1	-0.9262080739194324	-0.6685931429786102	-0.16212238887878527	9	-0.7851823474924577	-2.0627436038295643	-2.013787752496951	0.04403182213664512	0.22595991941349153
MOLM13_14	C12orf49	KEAP1	-0.26215930249914876	-0.19947245333408023	-0.16212238887878527	9	1.4979479728725653	-0.2489552660362194	0.8831712126565218	0.3771437727791208	0.6603002906734765
MOLM13_14	CXorf66	KEAP1	0.15565434183996585	-0.17900311338716657	-0.16212238887878527	3	0.2735206940559859	1.6551110501970259	1.3637485847729438	0.17264670721554465	0.46020617453918494
MOLM13_14	FASN	KEAP1	-0.054110872911764404	0.043576943275232725	-0.16212238887878527	9	-0.7933372965810394	-0.4209949720227694	-0.8586625817433972	0.39052670017308255	0.6740126404366876
MOLM13_14	GPX4	KEAP1	-2.791368253202108	-2.9514065201068966	-0.16212238887878527	9	0.4866453178877966	-0.7012203516410366	-0.15172746144024832	0.8794018968319655	0.9538669373440951
MOLM13_14	GPX6	KEAP1	-0.3929185248786958	0.05127182161231262	-0.16212238887878527	3	-0.14909503967720847	0.2341714933633558	0.06015813732077802	0.9520296868743949	0.9805999269626121
MOLM13_14	GSX2	KEAP1	-0.11326536938730491	-0.9657306780424616	-0.16212238887878527	3	0.3795937824078033	3.270028681874791	2.5806727932649802	0.00986079945142171	0.09377542458077938
MOLM13_14	ACACA	LDLR	-1.5409100585512403	-0.6685931429786102	-1.0953065391382197	9	-0.22220429639586556	-0.4877394965497319	-0.5020060702531302	0.6156632510149121	0.8332421156917184
MOLM13_14	C12orf49	LDLR	-1.9644053546126719	-0.19947245333408023	-1.0953065391382197	9	-6.525006209059645	-5.290255290565512	-8.354651527877284	6.56261563009902e-17	1.813469452450696e-14
MOLM13_14	CXorf66	LDLR	-1.0108740840309454	-0.17900311338716657	-1.0953065391382197	3	-0.48096286470117977	0.4318011145033699	-0.03476260693987046	0.9722690379371497	0.9871537445804006
MOLM13_14	FASN	LDLR	-1.029943493796695	0.043576943275232725	-1.0953065391382197	9	-1.5983965516429708	-0.5155744046863813	-1.4948031984518955	0.13496581135943017	0.4174875284215209
MOLM13_14	GPX4	LDLR	-3.3076211587857096	-2.9514065201068966	-1.0953065391382197	9	-1.1443519732541823	-1.1511754761990012	-1.6231830259082056	0.10455028527877822	0.36253841663774383
MOLM13_14	GPX6	LDLR	-1.4771890427729677	0.05127182161231262	-1.0953065391382197	3	-1.0611362513751192	-0.6620769699395237	-1.2184957542218988	0.22303563723675845	0.5120759604442698
MOLM13_14	GSX2	LDLR	-0.9966775238961305	-0.9657306780424616	-1.0953065391382197	3	0.23751461742143984	2.2200405157984315	1.73775389983958	0.08225418686162543	0.3216449099447523
MOLM13_14	ACACA	LPCAT3	-0.4391021081744719	-0.6685931429786102	0.3132699438785333	9	0.04407314582081708	-1.0609904105269627	-0.719069093779391	0.4720983489067807	0.7277459050512766
MOLM13_14	C12orf49	LPCAT3	0.13454308312899585	-0.19947245333408023	0.3132699438785333	9	1.4218759486733343	-0.2212277102799414	0.8489865111876506	0.39588879806737254	0.6801902872494339
MOLM13_14	CXorf66	LPCAT3	0.6388486723421951	-0.17900311338716657	0.3132699438785333	3	0.06885227776518625	2.2030518758094733	1.606478833198525	0.10816874202258824	0.36675618460828485
MOLM13_14	FASN	LPCAT3	0.23054130661857192	0.043576943275232725	0.3132699438785333	9	-1.9159450337972235	-1.3378007706813364	-2.3007457226040677	0.02140600803313118	0.15297914361608403
MOLM13_14	GPX4	LPCAT3	-2.892753705128478	-2.9514065201068966	0.3132699438785333	9	-0.4269341572492462	-2.589039275669322	-2.1326152662951907	0.03295629994412511	0.18853531917146707
MOLM13_14	GPX6	LPCAT3	0.22270392912091555	0.05127182161231262	0.3132699438785333	3	0.7136434869042957	1.288280023797762	1.4155736898342048	0.1569003590336113	0.4426393031624603
MOLM13_14	GSX2	LPCAT3	0.1011673598572706	-0.9657306780424616	0.3132699438785333	3	-0.7278778807486852	2.759838620832858	1.436813218418354	0.1507710734437037	0.4371524864029211
MOLM13_14	ACACA	MBTPS1	-2.8189622122771714	-0.6685931429786102	-2.7085209099279304	9	-0.6377413860210246	0.5677707554691637	-0.049476707347119474	0.9605393993053304	0.9824525553834188
MOLM13_14	C12orf49	MBTPS1	-2.8392370295603446	-0.19947245333408023	-2.7085209099279304	9	-0.8010279209836989	-0.1053823620461719	-0.6409288576676394	0.5215689057759542	0.7625760544766597
MOLM13_14	CXorf66	MBTPS1	-3.575098246980822	-0.17900311338716657	-2.7085209099279304	3	-4.689384118860457	-2.1844967981703483	-4.860567809501285	1.1704954134288801e-06	8.821279070295832e-05
MOLM13_14	FASN	MBTPS1	-2.843945299481597	0.043576943275232725	-2.7085209099279304	9	-3.553955268896592	-0.4623862604430786	-2.8399823309572296	0.004511603268663541	0.057540293995724245
MOLM13_14	GPX4	MBTPS1	-3.571642205249887	-2.9514065201068966	-2.7085209099279304	9	-0.884841186194313	-1.2081229847505572	-1.479949158055598	0.13888681539775752	0.42564572999904243
MOLM13_14	GPX6	MBTPS1	-3.3301604548131505	0.05127182161231262	-2.7085209099279304	3	-2.5029446789707195	-1.3581273133458958	-2.730190188416532	0.006329779680580086	0.07043472960001196
MOLM13_14	GSX2	MBTPS1	-2.7700173239012638	-0.9657306780424616	-2.7085209099279304	3	-1.2408489112304304	0.6721444811251185	-0.402134759018297	0.687584853087119	0.8746386032365124
MOLM13_14	ACACA	MDH1	-0.8122754479661761	-0.6685931429786102	-0.2870873310989153	9	0.5361598034040124	0.5835492309240676	0.791753851129226	0.42850421578672826	0.6976699372823176
MOLM13_14	C12orf49	MDH1	-0.6743239014384595	-0.19947245333408023	-0.2870873310989153	9	-1.0928341867023807	-1.6689815118235007	-1.9528986088151123	0.0508316105932464	0.248610060069624
MOLM13_14	CXorf66	MDH1	-0.1487195100068234	-0.17900311338716657	-0.2870873310989153	3	-0.6132363333547509	1.1804545996072406	0.4010838824800121	0.6883583668623183	0.8746386032365124
MOLM13_14	FASN	MDH1	-0.3214603330373451	0.043576943275232725	-0.2870873310989153	9	-1.7668127157936102	-0.9164325135745579	-1.8973408972726848	0.05778296061007515	0.262733962539996
MOLM13_14	GPX4	MDH1	-3.4027728767197734	-2.9514065201068966	-0.2870873310989153	9	-2.327082737082432	-1.2817068256499986	-2.551799571683337	0.010716814909621413	0.09773975624951899
MOLM13_14	GPX6	MDH1	-0.7351610847988743	0.05127182161231262	-0.2870873310989153	3	-1.5112607920220162	-0.302898765166014	-1.2828045250420403	0.19956056841061054	0.48480830768923044
MOLM13_14	GSX2	MDH1	-0.30611709594946374	-0.9657306780424616	-0.2870873310989153	3	-0.012770779969049158	3.097651306644567	2.1813399395625868	0.029158282387263285	0.17695790707825135
MOLM13_14	ACACA	MDH2	-1.1238177180728697	-0.6685931429786102	-0.7659273594029253	9	0.905944746524721	-0.8010053863521723	0.07420333319138668	0.9408485936621591	0.973737183702784
MOLM13_14	C12orf49	MDH2	-0.9731642626918475	-0.19947245333408023	-0.7659273594029253	9	0.1887039650615517	-2.511113882753395	-1.642191801494794	0.10055026122598525	0.35916381228007943
MOLM13_14	CXorf66	MDH2	-0.42666984230090826	-0.17900311338716657	-0.7659273594029253	3	0.6999414710560157	0.879753948315179	1.1170133432466987	0.2639886200506324	0.5607060532708694
MOLM13_14	FASN	MDH2	0.10815377125729257	0.043576943275232725	-0.7659273594029253	9	3.8862551933809826	4.308091948569044	5.7942784314694675	6.8615543167722324e-09	8.12604075514883e-07
MOLM13_14	GPX4	MDH2	-2.9934868019205445	-2.9514065201068966	-0.7659273594029253	9	0.11088455798633397	-1.2042451890969688	-0.7731227165407331	0.43944975820728993	0.7069231489478933
MOLM13_14	GPX6	MDH2	-0.76958965309839	0.05127182161231262	-0.7659273594029253	3	1.3053710522895106	0.25854022270333105	1.1058522677215377	0.26879046761703485	0.5635432262097011
MOLM13_14	GSX2	MDH2	-0.7492980889890154	-0.9657306780424616	-0.7659273594029253	3	-0.03499761531955992	1.8756738826437152	1.3015546705940524	0.19306866405876966	0.4817293128232135
MOLM13_14	ACACA	ME1	-0.6820924794220891	-0.6685931429786102	-0.10052299601434427	9	0.4699562357380825	-1.1789481084663367	-0.5013329610122982	0.6161368117237918	0.8332421156917184
MOLM13_14	C12orf49	ME1	-0.42453547864015073	-0.19947245333408023	-0.10052299601434427	9	-0.45300205053540604	-2.24197845649031	-1.905638991683444	0.056697059621283345	0.2623891774274411
MOLM13_14	CXorf66	ME1	-0.13959051616106954	-0.17900311338716657	-0.10052299601434427	3	-1.6507620377473746	0.2499941512195673	-0.9904924714321608	0.3219334671684331	0.6170701601910543
MOLM13_14	FASN	ME1	-0.06975416319171963	0.043576943275232725	-0.10052299601434427	9	-1.2403932646200242	-0.7564112694149521	-1.4119540267201758	0.15796349822005262	0.4426393031624603
MOLM13_14	GPX4	ME1	-2.534500529546156	-2.9514065201068966	-0.10052299601434427	9	1.7166833838629365	-0.20189777222566174	1.071115178032529	0.28411764438684173	0.5830037801898311
MOLM13_14	GPX6	ME1	-0.22717878919426168	0.05127182161231262	-0.10052299601434427	3	0.5037150759974974	1.0721715852888327	1.114320144576992	0.2651418678823687	0.5607209399859276
MOLM13_14	GSX2	ME1	-0.30027979561674956	-0.9657306780424616	-0.10052299601434427	3	-0.8395748976941362	2.3208447422633225	1.0474159518620147	0.2949077776635658	0.5928364227440268
MOLM13_14	ACACA	ME2	-0.854088342670628	-0.6685931429786102	-0.235253432553676	9	-0.003270573735554431	-1.1032893301704028	-0.7824560118410367	0.43394662715490995	0.703299885912744
MOLM13_14	C12orf49	ME2	-0.4258076484017033	-0.19947245333408023	-0.235253432553676	9	0.9481407589263972	-1.4005124020718933	-0.3198750564846813	0.7490630472592803	0.9067997475625532
MOLM13_14	CXorf66	ME2	0.24145413912803684	-0.17900311338716657	-0.235253432553676	3	1.154205676234795	2.2940824293178173	2.4383079029211654	0.014756199193893219	0.1205210751895318
MOLM13_14	FASN	ME2	-0.08424310404404849	0.043576943275232725	-0.235253432553676	9	-0.565089825815333	-0.39218310982382487	-0.6768941842368019	0.4984730943310376	0.7492913784232642
MOLM13_14	GPX4	ME2	-3.2779719975032133	-2.9514065201068966	-0.235253432553676	9	-1.7881183742698858	-1.7213069289566538	-2.4815384299791416	0.013081660346293737	0.11255195515271664
MOLM13_14	GPX6	ME2	-0.273556630612475	0.05127182161231262	-0.235253432553676	3	1.0653265291637668	1.0362545877127893	1.4860422589570108	0.13726794357951336	0.42224536262492235
MOLM13_14	GSX2	ME2	-0.5274018785845692	-0.9657306780424616	-0.235253432553676	3	-1.358749204213913	1.787911695074112	0.3034637075181564	0.7615365014217621	0.9096740053006351
MOLM13_14	ACACA	MLYCD	-0.5882981520278955	-0.6685931429786102	0.08563087892317774	9	0.1854555187432465	-1.1790173846029788	-0.7025543328777756	0.4823335304884643	0.7357512088742323
MOLM13_14	C12orf49	MLYCD	-0.23783438165688514	-0.19947245333408023	0.08563087892317774	9	-0.08149185745061797	-1.943874573800027	-1.4321503379249283	0.15210080090970085	0.4371524864029211
MOLM13_14	CXorf66	MLYCD	0.4221594215260633	-0.17900311338716657	0.08563087892317774	3	0.2447375474073225	2.586124194837623	2.001721534542965	0.04531468901727322	0.22836399510832525
MOLM13_14	FASN	MLYCD	0.09358436699271028	0.043576943275232725	0.08563087892317774	9	-1.4496074692034373	-0.9327410167786243	-1.6845747695874203	0.09207064256978083	0.3415058733348918
MOLM13_14	GPX4	MLYCD	-2.7222316810550136	-2.9514065201068966	0.08563087892317774	9	0.6359000385758828	-0.43274809450339163	0.14365011726488877	0.8857767631828554	0.955509351566151
MOLM13_14	GPX6	MLYCD	-0.1818565023965261	0.05127182161231262	0.08563087892317774	3	-0.39028983243357684	0.3666376474227993	-0.016724620410999612	0.9866563056589769	0.9922107501009509
MOLM13_14	GSX2	MLYCD	-0.2638162494080558	-0.9657306780424616	0.08563087892317774	3	-1.5111265508491794	2.2810890547221545	0.5444457077479541	0.586134799597953	0.8125514195095368
MOLM13_14	ACACA	MPC1	-0.49107565878623227	-0.6685931429786102	-0.04094530805041265	9	1.4341129557050953	-0.2955594834566742	0.8050788809703482	0.4207741619438652	0.6939588273651345
MOLM13_14	C12orf49	MPC1	-0.22813198737014792	-0.19947245333408023	-0.04094530805041265	9	0.8853069088880874	-1.4907798423514287	-0.4281340170768399	0.6685535518398293	0.864835664128746
MOLM13_14	CXorf66	MPC1	0.22795843287771975	-0.17900311338716657	-0.04094530805041265	3	-0.04837679177725698	1.092642465132879	0.7384073389900964	0.46026695619081015	0.7211381524507606
MOLM13_14	FASN	MPC1	0.35363279747347964	0.043576943275232725	-0.04094530805041265	9	1.0832499445843697	1.184876326255054	1.603807466697912	0.10875649824173861	0.3677578991522501
MOLM13_14	GPX4	MPC1	-2.925377205751136	-2.9514065201068966	-0.04094530805041265	9	-0.2456651675272017	-2.8607258803013322	-2.196550174936741	0.02805258799777237	0.17419921685508086
MOLM13_14	GPX6	MPC1	-0.3155005768650505	0.05127182161231262	-0.04094530805041265	3	-0.4295108900215785	-0.2906420282099918	-0.5092250119728245	0.6105945130763138	0.8306877149906517
MOLM13_14	GSX2	MPC1	0.0960172985664746	-0.9657306780424616	-0.04094530805041265	3	0.8716209767747145	3.075351331276755	2.790930884178713	0.005255669380979737	0.06180070804017307
MOLM13_14	ACACA	MYB	-2.788500921022766	-0.6685931429786102	-2.376812869523948	9	-2.0292682303769363	-0.9823845022673788	-2.1295600698317916	0.03320795060983682	0.18920543680793625
MOLM13_14	C12orf49	MYB	-3.023698525386126	-0.19947245333408023	-2.376812869523948	9	-5.218873219940502	-3.4646361707110676	-6.140168374626789	8.243405736420026e-10	1.1389638925820337e-07
MOLM13_14	CXorf66	MYB	-2.446348994698034	-0.17900311338716657	-2.376812869523948	3	-0.6342272541641821	0.190662888439553	-0.313647370896595	0.7537888768927641	0.9067997475625532
MOLM13_14	FASN	MYB	-2.1233348208659053	0.043576943275232725	-2.376812869523948	9	-0.8851563956748366	1.0299412583502219	0.10237835821092797	0.9184563610463538	0.9675284223327301
MOLM13_14	GPX4	MYB	-3.7503748774943326	-2.9514065201068966	-2.376812869523948	9	-2.102295838466645	-0.05325883112961294	-1.5242073240898417	0.12745692902163364	0.40483446037905857
MOLM13_14	GPX6	MYB	-2.7254521835104373	0.05127182161231262	-2.376812869523948	3	-0.7986974267863465	-0.38168224514838167	-0.8346544703997986	0.40391228357875886	0.6854519612830934
MOLM13_14	GSX2	MYB	-2.341985396068218	-0.9657306780424616	-2.376812869523948	3	-0.6193813674764159	1.326944054038961	0.5003223737829472	0.6168481024866241	0.8335241678262615
MOLM13_14	ACACA	NDST4	-0.3963018092852377	-0.6685931429786102	-0.0324461139714797	3	1.7316462682114293	1.5924845324834158	2.3505154307223926	0.018747430318138775	0.13795529331582165
MOLM13_14	ACACB	NDST4	-0.21712450896012078	-0.04387173884533224	-0.0324461139714797	3	-0.04772301856505215	-0.7706247579934663	-0.578659262173462	0.5628191089694885	0.7982498568617724
MOLM13_14	ACAT1	NDST4	0.035728856650741214	0.012698096598999934	-0.0324461139714797	3	0.9064128084224584	0.2617651162004755	0.826026532133304	0.40878904123149884	0.6873957711580376
MOLM13_14	ACLY	NDST4	-2.112262076026172	-1.9422873709044925	-0.0324461139714797	3	-0.9793263483978664	-0.7037336538981646	-1.1901031407673697	0.23400585598387502	0.5257784137569536
MOLM13_14	ACO1	NDST4	0.1916599578516965	0.145821725608721	-0.0324461139714797	3	1.3087370815522765	0.3784172315626945	1.1929982557117276	0.23287005618043444	0.5257784137569536
MOLM13_14	ACSL4	NDST4	-0.43964801409428783	-0.42495973470525206	-0.0324461139714797	3	0.5862308077473917	0.07453105018015681	0.4672291904899916	0.640335911247581	0.8500083060615509
MOLM13_14	AGPAT1	NDST4	-0.10390297622217719	-0.1370291665007574	-0.0324461139714797	3	1.015931339460984	0.31885386104218577	0.9438356667032367	0.3452536313159622	0.6374504685098724
MOLM13_14	AGPAT2	NDST4	0.16168531634761432	0.11576530748845543	-0.0324461139714797	3	0.9455511206834945	0.3796336454140745	0.9370471344326998	0.34873431302930924	0.6388966751409886
MOLM13_14	AMFR	NDST4	0.12747455934648205	-0.007941620289833038	-0.0324461139714797	3	1.162812231402497	0.854263416859854	1.4262878690525593	0.1537852647908067	0.43961373969509915
MOLM13_14	C12orf49	NDST4	-0.044867803273863714	-0.19947245333408023	-0.0324461139714797	3	2.7035948926441606	0.9603399589816514	2.5907931794103383	0.009575501957791383	0.0923033851512681
MOLM13_14	CAPN3	NDST4	-0.14520651039979957	-0.05813467553224353	-0.0324461139714797	3	0.4311527810919317	-0.31631794190713314	0.08120049350403774	0.9352825070544233	0.9716155367770888
MOLM13_14	CDIPT	NDST4	-1.603958000469538	-1.6230423683956854	-0.0324461139714797	3	-0.2092556911016564	0.28373705179739306	0.05266627521995658	0.957997810192129	0.9810749655951513
MOLM13_14	CDS2	NDST4	-1.9137356461743789	-2.0743317219294273	-0.0324461139714797	3	-0.24694535079907853	1.0409071657705193	0.5614157833694847	0.5745141268275189	0.801550709147377
MOLM13_14	CHP1	NDST4	0.754391839610962	0.7153340188391404	-0.0324461139714797	3	1.1018093043135995	0.32781618993136885	1.0108978815377865	0.3120653080805489	0.609598095293264
MOLM13_14	CPT1A	NDST4	-0.23079550077882857	-0.09221009907812805	-0.0324461139714797	3	-0.114751795299705	-0.5867605169169121	-0.49604411305422447	0.6198632879962525	0.8358313564989966
MOLM13_14	CPT2	NDST4	-0.02697924813405345	-0.07850773800243217	-0.0324461139714797	3	0.7317487212831852	0.41425307186852767	0.8103456391895192	0.4177415516473254	0.6933088014326981
MOLM13_14	CRLS1	NDST4	-2.407205510168629	-2.2757445497720363	-0.0324461139714797	3	-0.8097898232752505	-0.4921566607497596	-0.9206151875960676	0.35725137002323526	0.6473472912552176
MOLM13_14	CYB5B	NDST4	-1.2434043141777185	-1.1196543916934114	-0.0324461139714797	3	-0.5762404782718106	-0.4817612604290089	-0.7481202039425072	0.45438765645883317	0.7181837315621977
MOLM13_14	DERL2	NDST4	-0.16647495959241768	0.12002931777084298	-0.0324461139714797	3	0.1511169132167765	-1.3714298019480116	-0.8628915187912011	0.38819711419093783	0.6740126404366876
MOLM13_14	FABP3	NDST4	0.024516491877842068	0.1501907807375876	-0.0324461139714797	3	0.045384181953751254	-0.5250912280192084	-0.3392041052558522	0.7344559768638661	0.8973677300223213
MOLM13_14	FABP5	NDST4	-1.1181280101734974	-1.1520414771883667	-0.0324461139714797	3	0.514483824647121	0.34953316517927113	0.6109522725666301	0.5412311775340094	0.7769230591743481
MOLM13_14	FABP6	NDST4	0.14891810336847244	0.23765191615325895	-0.0324461139714797	3	-0.10639701052369564	-0.33280384304510185	-0.3105619018614166	0.7561336937988795	0.9067997475625532
MOLM13_14	FASN	NDST4	-0.041430114311274004	0.043576943275232725	-0.0324461139714797	3	-0.08208369440677049	-0.3081010588325544	-0.27590228493112634	0.7826231188866313	0.9189724724603644
MOLM13_14	G6PD	NDST4	0.010198844805784535	-0.03179531800773833	-0.0324461139714797	3	1.0996856185399662	0.36281260151231043	1.0341424088722202	0.30106959288086377	0.5978124371215235
MOLM13_14	GLS	NDST4	-0.8134212973177446	-0.5586088071753288	-0.0324461139714797	3	-0.9628541897011105	-1.186762491109662	-1.5200085319530152	0.12850883132222257	0.40546236644175604
MOLM13_14	GLS2	NDST4	-0.020240057261880818	-0.038371920741949665	-0.0324461139714797	3	0.9315826519678845	0.23729652458886746	0.826522392131027	0.4085078211629424	0.6873957711580376
MOLM13_14	GLUD1	NDST4	0.015420266691557947	0.009928061546004369	-0.0324461139714797	3	0.7776103423561733	0.16945809086287858	0.6696785113769105	0.5030627529880738	0.7534580347373319
MOLM13_14	GOT1	NDST4	-0.172999006826516	-0.4714953803574735	-0.0324461139714797	3	1.950403590121477	1.7253600939442457	2.5991574270421185	0.009345290419831412	0.09081985863288258
MOLM13_14	GOT2	NDST4	-1.2032683378731808	-1.122367800315632	-0.0324461139714797	3	-0.1909343134612283	-0.2559931767007489	-0.31602545899221807	0.7519831841761693	0.9067997475625532
MOLM13_14	GPAM	NDST4	0.05729819846492836	0.0600208014395743	-0.0324461139714797	3	0.15768989289581212	0.1248794556031899	0.1998067024791091	0.8416317592096846	0.9384165815532326
MOLM13_14	GPAT2	NDST4	-1.521259867222182	-1.2856215417877481	-0.0324461139714797	3	-0.9139173484579111	-1.0667637389500875	-1.4005530282741405	0.16134777552537694	0.44646496916768735
MOLM13_14	GPAT3	NDST4	-0.14268509056813436	0.12792322896884123	-0.0324461139714797	3	-0.1294012737157632	-1.2879086362168184	-1.0021894483562233	0.31625210298309847	0.6118389576965896
MOLM13_14	GPAT4	NDST4	0.15043398157274623	0.26590650270834937	-0.0324461139714797	3	0.31524168787033635	-0.47438109173903964	-0.11252855162954478	0.9104043325806882	0.9663574797815501
MOLM13_14	GPI	NDST4	-0.5122129860746911	-0.441295442861031	-0.0324461139714797	3	0.07969212236452508	-0.22121385857363907	-0.10007097935875825	0.9202879747714215	0.9675284223327301
MOLM13_14	GPX4	NDST4	-2.8818857624771828	-2.9514065201068966	-0.0324461139714797	3	0.07564805623754398	0.5841202320234826	0.46652663064121275	0.6408385902152827	0.8500083060615509
MOLM13_14	GSR	NDST4	-0.5443697783271584	-0.5746792838816325	-0.0324461139714797	3	0.2898988162232911	0.31545798854687107	0.42805190169040264	0.6686133336995639	0.864835664128746
MOLM13_14	HMGCR	NDST4	-1.8525707013155202	-1.5802699544392116	-0.0324461139714797	3	-1.3066377700532488	-1.2521706485062183	-1.8093507845206247	0.0703965239357293	0.2932598911694452
MOLM13_14	HMGCS1	NDST4	-2.9864033136796557	-3.147267494504234	-0.0324461139714797	3	0.08998372318859914	1.0703660045770793	0.8204911610510756	0.4119361660452394	0.6892734001819548
MOLM13_14	IDH1	NDST4	-0.207816713667185	-0.012324264485758638	-0.0324461139714797	3	-0.3656470406601206	-0.8885907042942893	-0.8868800146773868	0.3751435025744624	0.6595842282804439
MOLM13_14	IDH2	NDST4	-0.10094437078759337	-0.17262192872773433	-0.0324461139714797	3	0.7189279244440572	0.5228428107658413	0.8780645075459239	0.37990871268101034	0.6630406796053844
MOLM13_14	IDI1	NDST4	-3.31339712925261	-3.1346615574227017	-0.0324461139714797	3	-0.44152005462570587	-0.7187102650081288	-0.8204067267513201	0.41198428201466664	0.6892734001819548
MOLM13_14	IDI2	NDST4	-0.1561437868672065	-0.012053838006442183	-0.0324461139714797	3	0.3694958956371752	-0.6178494743915192	-0.17561249966914386	0.860598381655687	0.9455746300762949
MOLM13_14	IRF8	NDST4	-1.5226177525149118	-1.2198706560623866	-0.0324461139714797	3	-0.8835985182548913	-1.4219591635087458	-1.6302754711918037	0.10304328930684559	0.3619613848956567
MOLM13_14	KEAP1	NDST4	-0.12077532931213586	-0.16212238887878527	-0.0324461139714797	3	0.6720847807332005	0.3628109314103719	0.7317817758776013	0.46430177408369655	0.7241884679499238
MOLM13_14	LDLR	NDST4	-0.9890173728233721	-1.0953065391382197	-0.0324461139714797	3	0.5942072537478432	0.7292688677045885	0.9358389402174851	0.3493561189370117	0.6393294097103371
MOLM13_14	LPCAT3	NDST4	0.3029526413230241	0.3132699438785333	-0.0324461139714797	3	0.8541627957044048	0.07825653586988152	0.6593200322656058	0.5096902813042901	0.7565501221150518
MOLM13_14	MBTPS1	NDST4	-2.4874582915255554	-2.7085209099279304	-0.0324461139714797	3	0.9847810192708922	1.3759755551579573	1.669306982509364	0.09505655713230562	0.3485965167970041
MOLM13_14	MDH1	NDST4	-0.26136092047482595	-0.2870873310989153	-0.0324461139714797	3	1.0056576531592216	0.28380012910109226	0.9117843418900345	0.36188225462062407	0.6495158463285788
MOLM13_14	MDH2	NDST4	-0.8772467983485409	-0.7659273594029253	-0.0324461139714797	3	-0.7884387428562396	-0.42553363103551073	-0.8584080977519875	0.3906671576958123	0.6740126404366876
MOLM13_14	ME1	NDST4	-0.11854131970150157	-0.10052299601434427	-0.0324461139714797	3	0.5536229058562994	0.04851015746012524	0.42577237224767256	0.6702737203892875	0.864835664128746
MOLM13_14	ME2	NDST4	0.2771954542109654	-0.235253432553676	-0.0324461139714797	3	2.726590250391108	2.8461197457418086	3.940501027851644	8.131160226993898e-05	0.003288161867403874
MOLM13_14	MLYCD	NDST4	-0.0011173887026818576	0.08563087892317774	-0.0324461139714797	3	0.5448275187281028	-0.3183716908348021	0.1601284515425666	0.872779889259982	0.9506188219729541
MOLM13_14	MPC1	NDST4	0.20151315570538916	-0.04094530805041265	-0.0324461139714797	3	1.147474632164608	1.4189414410245254	1.814730208698187	0.06956538029128927	0.2912611124317111
MOLM13_14	MYB	NDST4	-2.6079914896525715	-2.376812869523948	-0.0324461139714797	3	-0.3608575854768874	-1.0147496154122724	-0.9727011799977702	0.33070183862632996	0.6255544427821156
MOLM13_14	ACACA	NDUFA8	-1.8882667127109873	-0.6685931429786102	-1.016931370386678	9	-2.9149127932402927	-3.0829173684675824	-4.241106379748845	2.2242068033150763e-05	0.001152417149967624
MOLM13_14	C12orf49	NDUFA8	-1.0808845713338728	-0.19947245333408023	-1.016931370386678	9	1.340027696194298	0.5491016942874322	1.3358162025484406	0.18160935575328974	0.4712180153974247
MOLM13_14	CXorf66	NDUFA8	-0.8280250712032187	-0.17900311338716657	-1.016931370386678	3	0.03251464140315686	1.2517708054323042	0.9081269484365498	0.36381115412622844	0.6506999930326718
MOLM13_14	FASN	NDUFA8	-1.320316117914393	0.043576943275232725	-1.016931370386678	9	-3.945078766470218	-2.3220343813142477	-4.4315182052617645	9.357191105070323e-06	0.0005746008463780221
MOLM13_14	GPX4	NDUFA8	-2.8165090833620323	-2.9514065201068966	-1.016931370386678	9	1.19739860621428	0.29911837663525986	1.0581973067337418	0.2899654988930157	0.5887362463236121
MOLM13_14	GPX6	NDUFA8	-1.2569879017427452	0.05127182161231262	-1.016931370386678	3	-0.17186234433782088	0.2146606650475686	0.030262982797259256	0.9758573184900717	0.9883759523864013
MOLM13_14	GSX2	NDUFA8	-1.4686410344979632	-0.9657306780424616	-1.016931370386678	3	-2.4855869971685	0.44468042986763656	-1.4431388735065993	0.1489813546102506	0.4371524864029211
MOLM13_14	NDST4	NDUFA8	-1.330550605955928	-0.0324461139714797	-1.016931370386678	3	-1.4845299739475608	-0.5577019216673914	-1.44407602214479	0.14871759203641116	0.4371524864029211
MOLM13_14	ACACA	NDUFS5	-2.0984166445319903	-0.6685931429786102	-1.2082226480609994	9	-3.2705264352214356	-3.708315624803045	-4.934786545473204	8.023846422386685e-07	6.335017794436726e-05
MOLM13_14	C12orf49	NDUFS5	-1.4139163484237867	-0.19947245333408023	-1.2082226480609994	9	-0.3371436272179824	-1.6735559288270823	-1.4217792910082458	0.1550903332697633	0.4425813641329906
MOLM13_14	CXorf66	NDUFS5	-0.9277903431175935	-0.17900311338716657	-1.2082226480609994	3	0.6168960480272068	0.976559620986275	1.1267433090795798	0.25985102562317497	0.5566237103088315
MOLM13_14	FASN	NDUFS5	-1.1367680257178592	0.043576943275232725	-1.2082226480609994	9	-1.6412827647241643	-0.5057560581860048	-1.5181857111505634	0.12896758860188906	0.40546236644175604
MOLM13_14	GPX4	NDUFS5	-2.810002843478882	-2.9514065201068966	-1.2082226480609994	9	1.4383756281917324	1.1181503642175947	1.807736865512303	0.07064746401362833	0.2933373414765822
MOLM13_14	GPX6	NDUFS5	-1.2680817382120797	0.05127182161231262	-1.2082226480609994	3	0.9700905205396172	0.2589512168657327	0.8690637468806189	0.3848122644712263	0.6694845062888701
MOLM13_14	GSX2	NDUFS5	-1.0700433916685443	-0.9657306780424616	-1.2082226480609994	3	0.38822224706921793	2.2030956656418246	1.832338468288148	0.06690100922699396	0.2862085177240111
MOLM13_14	NDST4	NDUFS5	-1.3537280359949257	-0.0324461139714797	-1.2082226480609994	3	-0.5940369072157146	-0.5781560020109026	-0.828865554972928	0.4071804882809389	0.6873220024895341
MOLM13_14	ACACA	OPN5	-0.4795694662836428	-0.6685931429786102	-0.8086096961838045	3	1.7059411678427312	0.6398215961409214	1.6587047574677394	0.0971753002698642	0.3517830739026962
MOLM13_14	ACACB	OPN5	-0.37909611056531417	-0.04387173884533224	-0.8086096961838045	3	-0.7173693635802388	-1.4654429459653735	-1.5434813861371717	0.12271402036442003	0.3935393535091072
MOLM13_14	ACAT1	OPN5	0.23984029798963094	0.012698096598999934	-0.8086096961838045	3	2.207733392056348	1.3234010798361724	2.4968891303567795	0.012528812167696118	0.10968913226649059
MOLM13_14	ACLY	OPN5	-1.8583932038803905	-1.9422873709044925	-0.8086096961838045	3	-0.13587661544982493	-0.8036082953109159	-0.6643161512213582	0.5064879858831888	0.7544987247028994
MOLM13_14	ACO1	OPN5	0.07616314750164206	0.145821725608721	-0.8086096961838045	3	1.1381648465984737	-0.02949451129354517	0.7839483121944784	0.43307043986621063	0.7025741578260051
MOLM13_14	ACSL4	OPN5	-0.3398681209753436	-0.42495973470525206	-0.8086096961838045	3	1.5498512765395565	0.3098948839875007	1.3150391213943275	0.1884967548672547	0.4751261192149097
MOLM13_14	AGPAT1	OPN5	-0.3797227453477026	-0.1370291665007574	-0.8086096961838045	3	0.15286001275206004	-1.0813714600525635	-0.6565567407955215	0.5114659721170584	0.7571523051518596
MOLM13_14	AGPAT2	OPN5	-0.16356814785403392	0.11576530748845543	-0.8086096961838045	3	-0.334153842644983	-1.075841909322859	-0.9970175576606864	0.3187559876475561	0.614531892464707
MOLM13_14	AMFR	OPN5	-0.12866348593739682	-0.007941620289833038	-0.8086096961838045	3	0.1978944937672261	-0.391221441693268	-0.13670279586460277	0.8912657195016818	0.9576253522484999
MOLM13_14	C12orf49	OPN5	-0.006300130244906684	-0.19947245333408023	-0.8086096961838045	3	3.23723773986015	1.0025498231349226	2.9979825365842023	0.0027177324594639548	0.04059459835847961
MOLM13_14	CAPN3	OPN5	-0.06140185311381502	-0.05813467553224353	-0.8086096961838045	3	1.2402210545828327	0.14598452811918436	0.9801953676472457	0.32698969070837425	0.6231596634419362
MOLM13_14	CDIPT	OPN5	-1.2329155865345005	-1.6230423683956854	-0.8086096961838045	3	0.9575475089399286	0.9255984956202975	1.3315853097888888	0.1829964948186814	0.4723948276997508
MOLM13_14	CDS2	OPN5	-1.8038469075695722	-2.0743317219294273	-0.8086096961838045	3	0.2989540524475496	0.011622793963384238	0.21961099417670413	0.8261741283197791	0.9343770155212782
MOLM13_14	CHP1	OPN5	0.6733895858227865	0.7153340188391404	-0.8086096961838045	3	1.140759232147583	0.5216535144561919	1.175503326254483	0.23979340721038522	0.5322026289043715
MOLM13_14	CPT1A	OPN5	-0.15682062174005326	-0.09221009907812805	-0.8086096961838045	3	0.4784244195893942	-0.17859508988937292	0.21201135222950215	0.8320981778406162	0.9353347653286384
MOLM13_14	CPT2	OPN5	-0.33940274564111395	-0.07850773800243217	-0.8086096961838045	3	-0.33653006691361387	-1.127577188024962	-1.0352801683514883	0.3005380886466811	0.5978000809495504
MOLM13_14	CRLS1	OPN5	-2.03557695052923	-2.2757445497720363	-0.8086096961838045	3	0.29292007819957167	-0.28352952512669455	0.006640123756923581	0.9947019867052247	0.9965050718775
MOLM13_14	CYB5B	OPN5	-0.6683432102353435	-1.1196543916934114	-0.8086096961838045	3	2.0027038526216105	1.5920008492670885	2.5418400710686657	0.011027061654111613	0.0999063837296014
MOLM13_14	DERL2	OPN5	-0.17298824363628462	0.12002931777084298	-0.8086096961838045	3	0.5359952177837316	-1.1395854514433097	-0.42680274727866035	0.6695230053094633	0.864835664128746
MOLM13_14	FABP3	OPN5	-0.04842320321721013	0.1501907807375876	-0.8086096961838045	3	-0.005742145191844728	-0.6563410363453626	-0.46816350737452317	0.6396676666042481	0.8498148968187849
MOLM13_14	FABP5	OPN5	-1.1110859397323456	-1.1520414771883667	-0.8086096961838045	3	0.7381614352741154	-0.4365116597362865	0.21329860182619875	0.8310940640436426	0.9353347653286384
MOLM13_14	FABP6	OPN5	0.26330134031503477	0.23765191615325895	-0.8086096961838045	3	0.789842762503986	0.5031869613576037	0.9143100860182989	0.36055393231814403	0.6495158463285788
MOLM13_14	FASN	OPN5	-0.1735598259478127	0.043576943275232725	-0.8086096961838045	3	-0.35066234930023504	-0.8246659537109204	-0.8310826131796653	0.40592696115501103	0.6873220024895341
MOLM13_14	G6PD	OPN5	-0.16188169693161866	-0.03179531800773833	-0.8086096961838045	3	0.3548888924148778	-0.45438679345985045	-0.07035564054272822	0.9439105974313957	0.9756881362476646
MOLM13_14	GLS	OPN5	-0.7885457492700314	-0.5586088071753288	-0.8086096961838045	3	-0.5456863941990401	-1.3268006590552068	-1.3240482930400939	0.18548700646934768	0.4751261192149097
MOLM13_14	GLS2	OPN5	-0.28458938439148396	-0.038371920741949665	-0.8086096961838045	3	0.18452310997252777	-1.0265680366351924	-0.5954156777068992	0.5515656484142473	0.7863997709139768
MOLM13_14	GLUD1	OPN5	-0.2855024401616475	0.009928061546004369	-0.8086096961838045	3	-0.10468544751906002	-1.2317485083001651	-0.9450015127677368	0.3446581037114195	0.6370603522335936
MOLM13_14	GOT1	OPN5	-0.5787315673015218	-0.4714953803574735	-0.8086096961838045	3	0.6347134967256983	-0.6637299770221857	-0.020517749983812082	0.9836303526173058	0.9914163649098736
MOLM13_14	GOT2	OPN5	-1.3287206340761382	-1.122367800315632	-0.8086096961838045	3	-0.2766533292537698	-1.6231214740833155	-1.3433436461669928	0.17916072540319117	0.4685926320345547
MOLM13_14	GPAM	OPN5	0.03474215663874943	0.0600208014395743	-0.8086096961838045	3	0.15683313376506278	0.12469713811024077	0.1990719643523195	0.8422064514984293	0.9384262745862876
MOLM13_14	GPAT2	OPN5	-0.9263164448271654	-1.2856215417877481	-0.8086096961838045	3	1.0568992817661864	1.021331359392295	1.4695309792328286	0.14168882554534903	0.4276490543887789
MOLM13_14	GPAT3	OPN5	0.10638476646239854	0.12792322896884123	-0.8086096961838045	3	1.0660374774385633	0.19253943938909812	0.8899482725336968	0.37349366202520407	0.6587792464231791
MOLM13_14	GPAT4	OPN5	0.19727312517151305	0.26590650270834937	-0.8086096961838045	3	0.7301604515825034	0.06317647577148304	0.5609739210977032	0.5748153155465809	0.801550709147377
MOLM13_14	GPI	OPN5	-0.46967487654850465	-0.441295442861031	-0.8086096961838045	3	0.5526002037541395	-0.2564144159052811	0.20943497907900793	0.8341086888255123	0.9354692570120237
MOLM13_14	GPX4	OPN5	-2.118209717105921	-2.9514065201068966	-0.8086096961838045	3	2.2752730889036457	2.120591581988506	3.1083457179662113	0.0018813784678649902	0.031193254997201537
MOLM13_14	GSR	OPN5	-0.6127035953443584	-0.5746792838816325	-0.8086096961838045	3	-0.060409921428088445	-0.40090680961074193	-0.3262001887923676	0.744272898562427	0.9063526734052587
MOLM13_14	HMGCR	OPN5	-1.2563327718786523	-1.5802699544392116	-0.8086096961838045	3	0.9802702019561653	0.6334406954097994	1.1410659184021026	0.2538424926970837	0.5480700286049108
MOLM13_14	HMGCS1	OPN5	-2.4511649342164366	-3.147267494504234	-0.8086096961838045	3	1.7420877959699994	1.307812831459565	2.1566054156005507	0.031036422217705823	0.18510211524084982
MOLM13_14	IDH1	OPN5	-0.09004697567116347	-0.012324264485758638	-0.8086096961838045	3	0.4827427318265759	-0.1843403072251779	0.21100237795815596	0.8328854157884857	0.9354692570120237
MOLM13_14	IDH2	OPN5	-0.44061162063320003	-0.17262192872773433	-0.8086096961838045	3	-0.5949843298884896	-1.2309431913202296	-1.2911257322018288	0.1966600825669379	0.481782923740276
MOLM13_14	IDI1	OPN5	-3.3465735223965747	-3.1346615574227017	-0.8086096961838045	3	-0.5186718483768136	-3.1192609452901814	-2.572406947902853	0.0100994100990651	0.09414097973262675
MOLM13_14	IDI2	OPN5	0.12615260352922109	-0.012053838006442183	-0.8086096961838045	3	1.9941147788919598	0.8708196871259325	2.0258145885763117	0.042783788382658	0.2209829318954734
MOLM13_14	IRF8	OPN5	-1.2609695558384746	-1.2198706560623866	-0.8086096961838045	3	0.2718805889289363	-0.8869195455449731	-0.4348982169170984	0.6636363089185164	0.864835664128746
MOLM13_14	KEAP1	OPN5	-0.15265959014272865	-0.16212238887878527	-0.8086096961838045	3	0.7967848073159345	0.13226794614870313	0.6569395020548789	0.5112198172084612	0.7571523051518596
MOLM13_14	LDLR	OPN5	-0.9120024408344864	-1.0953065391382197	-0.8086096961838045	3	1.0716041759941326	0.30037571107237654	0.9701362817962822	0.3319785662327167	0.6255943754110225
MOLM13_14	LPCAT3	OPN5	0.25986886647868407	0.3132699438785333	-0.8086096961838045	3	0.9642701605817084	0.17217217575954605	0.8035860824543843	0.4216360635171059	0.6939588273651345
MOLM13_14	MBTPS1	OPN5	-2.1216318881678253	-2.7085209099279304	-0.8086096961838045	3	2.144469132234574	1.0945155632589658	2.2903080423429265	0.02200346594041132	0.15329878842110192
MOLM13_14	MDH1	OPN5	-0.38752281877477546	-0.2870873310989153	-0.8086096961838045	3	0.7719698508490622	-0.49588555873067885	0.19522107513599657	0.8452198808969493	0.9398890426070704
MOLM13_14	MDH2	OPN5	-1.034140819114893	-0.7659273594029253	-0.8086096961838045	3	-1.2581198691238673	-1.6651508440101432	-2.0670645445010933	0.03872807245148455	0.2068344644328431
MOLM13_14	ME1	OPN5	-0.035830955677572884	-0.10052299601434427	-0.8086096961838045	3	1.5374240992622963	0.4470685228543684	1.4032481903133662	0.16054284184631862	0.4460570497932083
MOLM13_14	ME2	OPN5	-0.11441838082941065	-0.235253432553676	-0.8086096961838045	3	1.3277562383941743	0.623012245950759	1.3794016238053057	0.16777095888809368	0.4508334681304041
MOLM13_14	MLYCD	OPN5	0.1272759792075847	0.08563087892317774	-0.8086096961838045	3	1.5508578371297614	0.4703611293467758	1.4292176374584245	0.15294168987533072	0.43871508964238465
MOLM13_14	MPC1	OPN5	-0.073391011344709	-0.04094530805041265	-0.8086096961838045	3	0.2862921565759721	0.015975619691076696	0.2137355943326084	0.8307532524165873	0.9353347653286384
MOLM13_14	MYB	OPN5	-2.462779744220075	-2.376812869523948	-0.8086096961838045	3	-0.022224645728587115	-1.9507010968651552	-1.39506917136554	0.16299498161887638	0.44646496916768735
MOLM13_14	NDUFA8	OPN5	-0.8959155963026569	-1.016931370386678	-0.8086096961838045	3	1.3455213897366909	0.05326842245491435	0.9890937616553411	0.3226172695374008	0.6176667816316518
MOLM13_14	NDUFS5	OPN5	-0.9930719047001957	-1.2082226480609994	-0.8086096961838045	3	0.8962651927571894	0.37353946781657726	0.8978874862739926	0.3692455367353642	0.6561726687108616
MOLM13_14	ACACA	PC	-0.8724886807128132	-0.6685931429786102	-0.10738841919021198	9	-0.7102992576884276	-1.2651159329009023	-1.3968294769246314	0.16246485589242543	0.44646496916768735
MOLM13_14	C12orf49	PC	-0.3222845682971029	-0.19947245333408023	-0.10738841919021198	9	0.8742461906376843	-0.7193516103021574	0.10952700812429547	0.9127845012407669	0.9675284223327301
MOLM13_14	CXorf66	PC	0.1119591823562649	-0.17900311338716657	-0.10738841919021198	3	-0.27679258441916454	1.5402295420414611	0.8933848403364265	0.3716511181380753	0.6576281257982164
MOLM13_14	FASN	PC	-0.05997434346380971	0.043576943275232725	-0.10738841919021198	9	-1.3222832188703644	-0.372693822551986	-1.1985297599452556	0.23071084447045442	0.5232812313707434
MOLM13_14	GPX4	PC	-3.2746668939164985	-2.9514065201068966	-0.10738841919021198	9	-1.9113072409973102	-2.3718095774325527	-3.0286209469259067	0.0024567271652339417	0.038067791027643696
MOLM13_14	GPX6	PC	-0.4339268716335652	0.05127182161231262	-0.10738841919021198	3	-0.7538878601950371	0.3936958039525723	-0.2546942454985731	0.7989592611373718	0.9283940636170142
MOLM13_14	GSX2	PC	-0.24725779389134406	-0.9657306780424616	-0.10738841919021198	3	-0.5425516121345734	2.869266614553951	1.6452359560992162	0.09992116127141773	0.35822703799278655
MOLM13_14	NDST4	PC	-0.049366051477496654	-0.0324461139714797	-0.10738841919021198	3	0.4492127022834773	1.0726641876707095	1.0761294690176986	0.28186935783611067	0.5798255524718008
MOLM13_14	OPN5	PC	-0.11496743572146799	-0.8086096961838045	-0.10738841919021198	3	0.0889628746089427	1.2113538365736822	0.9194627641674233	0.35785357333386947	0.647730594527899
MOLM13_14	ACACA	PDSS1	-1.7358312579734536	-0.6685931429786102	-1.4644513496088463	9	0.3669347944484486	-0.006901611945716794	0.2545819047998555	0.799046036659517	0.9283940636170142
MOLM13_14	C12orf49	PDSS1	-1.6938853873142776	-0.19947245333408023	-1.4644513496088463	9	-0.600918274035903	-1.2107578101976724	-1.281048444475052	0.20017665075340763	0.48480830768923044
MOLM13_14	CXorf66	PDSS1	-1.5435762873304464	-0.17900311338716657	-1.4644513496088463	3	-1.1572792755897334	0.19515203289212973	-0.6803266976757908	0.4962976235523455	0.7473764394639317
MOLM13_14	FASN	PDSS1	-1.3935458332979662	0.043576943275232725	-1.4644513496088463	9	-1.7537420824358783	-0.08430393112780739	-1.299694800323783	0.1937055932011308	0.4817293128232135
MOLM13_14	GPX4	PDSS1	-3.0401035145349384	-2.9514065201068966	-1.4644513496088463	9	0.5450379484986458	-0.10429065740225747	0.31165539832385747	0.755302427739526	0.9067997475625532
MOLM13_14	GPX6	PDSS1	-1.6016783940531047	0.05127182161231262	-1.4644513496088463	3	0.49384769317730404	0.3733638346774655	0.613211152069254	0.5397367317902192	0.7769230591743481
MOLM13_14	GSX2	PDSS1	-1.45543228038897	-0.9657306780424616	-1.4644513496088463	3	-0.36602997954457633	1.580943756444394	0.8590737702028214	0.39029981750077025	0.6740126404366876
MOLM13_14	NDST4	PDSS1	-1.3840493676807835	-0.0324461139714797	-1.4644513496088463	3	0.6025648515129963	0.7376343749039106	0.94766396114036	0.34330055326653475	0.6359690696267203
MOLM13_14	OPN5	PDSS1	-1.1676635276127183	-0.8086096961838045	-1.4644513496088463	3	0.5853452365826765	1.2969147058220414	1.330958769230176	0.18320257793180927	0.4723948276997508
MOLM13_14	ACACA	PDSS2	-2.2064951584258474	-0.6685931429786102	-1.9725028089569243	9	-0.2541605413738073	-0.17508771237967458	-0.3035243510415709	0.7614902927640101	0.9096740053006351
MOLM13_14	C12orf49	PDSS2	-2.0132637391988935	-0.19947245333408023	-1.9725028089569243	9	0.7524433491448027	-0.21708321315668747	0.37855678253414854	0.7050170201214953	0.8818802170752527
MOLM13_14	CXorf66	PDSS2	-2.4117458079428733	-0.17900311338716657	-1.9725028089569243	3	-2.8040955413333024	-1.4434001499232114	-3.003433006348123	0.002669523153635291	0.04059459835847961
MOLM13_14	FASN	PDSS2	-1.9139895491591443	0.043576943275232725	-1.9725028089569243	9	-2.1259704700178776	-0.4457475261644719	-1.818479234400019	0.06899091774043842	0.2903221868366673
MOLM13_14	GPX4	PDSS2	-3.131197228909814	-2.9514065201068966	-1.9725028089569243	9	0.5723085920450822	-0.05776861732862981	0.36383470531355816	0.7159814451071562	0.8865550679519529
MOLM13_14	GPX6	PDSS2	-2.1661121798722935	0.05127182161231262	-1.9725028089569243	3	0.16013117146142644	-0.5149798782877463	-0.2509159268921679	0.8018791103700407	0.9290814570185376
MOLM13_14	GSX2	PDSS2	-1.9367530451432067	-0.9657306780424616	-1.9725028089569243	3	-0.4452175190308959	1.0519480246843986	0.42902325490033466	0.6679063012599292	0.864835664128746
MOLM13_14	NDST4	PDSS2	-2.3667115607228055	-0.0324461139714797	-1.9725028089569243	3	-1.884033966112887	-1.1520785362578716	-2.146855738871621	0.031804768248952654	0.18699399204526063
MOLM13_14	OPN5	PDSS2	-1.73057436940741	-0.8086096961838045	-1.9725028089569243	3	-0.0535594069501089	1.10739047087229	0.7451710915244082	0.45616829650329316	0.7196261042839773
MOLM13_14	ACACA	PEX26	-0.7242117553709613	-0.6685931429786102	-0.053206252695734264	9	-0.04090980953717893	-2.0438503962453454	-1.4741480786566852	0.14044172591265044	0.42699287113921136
MOLM13_14	C12orf49	PEX26	-0.34242860120771906	-0.19947245333408023	-0.053206252695734264	9	-0.0894101435527098	-2.326099088719992	-1.7080229581587385	0.08763208264155968	0.33447722787818185
MOLM13_14	CXorf66	PEX26	0.45415442011224966	-0.17900311338716657	-0.053206252695734264	3	1.2225437312179583	1.9892392571687636	2.2710735307878456	0.023142527036993994	0.15700984636116402
MOLM13_14	FASN	PEX26	0.7968498118116332	0.043576943275232725	-0.053206252695734264	9	4.021763764257745	3.700306423516127	5.46032819457338	4.752552050362464e-08	4.635136058529979e-06
MOLM13_14	GPX4	PEX26	-2.6653162067462355	-2.9514065201068966	-0.053206252695734264	9	1.0306659387643744	-1.239637126682488	-0.1477649440495064	0.8825282761675766	0.9538669373440951
MOLM13_14	GPX6	PEX26	-0.2486754008482963	0.05127182161231262	-0.053206252695734264	3	0.06869790675541274	0.26259205319060985	0.2342573772168523	0.8147851733812302	0.9322436306817413
MOLM13_14	GSX2	PEX26	-0.12356405907340513	-0.9657306780424616	-0.053206252695734264	3	-0.17173288382754762	2.276009519836914	1.4879482788146394	0.13676453412265957	0.42224536262492235
MOLM13_14	NDST4	PEX26	-0.22594050643658056	-0.0324461139714797	-0.053206252695734264	3	-0.7676496126487848	-0.4876318442295661	-0.8876180304564106	0.37474625153038876	0.6595842282804439
MOLM13_14	OPN5	PEX26	-0.08996631217364796	-0.8086096961838045	-0.053206252695734264	3	-0.014053499893770792	0.3268149944643142	0.2211557737048708	0.8249711440816782	0.9336533494112098
MOLM13_14	ACACA	PEX6	-0.8847811347651093	-0.6685931429786102	-0.1794080344015397	9	-0.3571244787645937	-1.9234386308122833	-1.6126016397056888	0.10683108202556284	0.36445665431766083
MOLM13_14	C12orf49	PEX6	-0.5146636680293432	-0.19947245333408023	-0.1794080344015397	9	-0.5803616268146511	-2.3233523122891446	-2.0532358169661955	0.040049712263398436	0.21214831607896042
MOLM13_14	CXorf66	PEX6	0.29732165791633847	-0.17900311338716657	-0.1794080344015397	3	1.125419689776458	1.9722698053516718	2.190397248015433	0.028495439439469417	0.1748135365448444
MOLM13_14	FASN	PEX6	0.2869444732672843	0.043576943275232725	-0.1794080344015397	9	1.596437852864877	1.8533820521756057	2.4393910487264567	0.014712038267704248	0.1205210751895318
MOLM13_14	GPX4	PEX6	-2.6254279879056517	-2.9514065201068966	-0.1794080344015397	9	1.3949051335207001	0.07609545786216347	1.0401544932962445	0.2982681297682851	0.5958175411515864
MOLM13_14	GPX6	PEX6	-0.7601368672721551	0.05127182161231262	-0.1794080344015397	3	-2.3505499330725197	-1.4098531080921475	-2.659006490402052	0.007837145321018682	0.08070799343011786
MOLM13_14	GSX2	PEX6	-0.04635909458591655	-0.9657306780424616	-0.1794080344015397	3	0.7939586516496873	2.5806673906376685	2.38622095847011	0.01702252006656351	0.13093068439648822
MOLM13_14	NDST4	PEX6	-0.4447644054524161	-0.0324461139714797	-0.1794080344015397	3	-1.25221178971415	-0.7091188861008348	-1.3868702210179698	0.1654813397887518	0.4483138257675662
MOLM13_14	OPN5	PEX6	-0.18869052911207018	-0.8086096961838045	-0.1794080344015397	3	0.028065718321094616	0.2948586716637509	0.22834202596881348	0.8193803554105095	0.9322436306817413
MOLM13_14	ACACA	PGD	-2.550379777307778	-0.6685931429786102	-2.474321501846983	9	0.06766546371658062	-0.10534605467870924	-0.026644201388437677	0.9787435181507853	0.9900895381903612
MOLM13_14	C12orf49	PGD	-2.4183466184554767	-0.19947245333408023	-2.474321501846983	9	1.080457590776018	-0.018662800032631568	0.7508022967631998	0.4527716469793328	0.7169965527141678
MOLM13_14	CXorf66	PGD	-2.508582245775274	-0.17900311338716657	-2.474321501846983	3	-0.3966898549557734	-0.4000815271107805	-0.5634024473146377	0.5731608710839965	0.801550709147377
MOLM13_14	FASN	PGD	-2.1828001471147944	0.043576943275232725	-2.474321501846983	9	-0.7870776545867931	0.9851522308655483	0.1400598760673598	0.8886126822972096	0.9567011865251775
MOLM13_14	GPX4	PGD	-3.046614805235995	-2.9514065201068966	-2.474321501846983	9	1.4243084840560443	-0.605136515625124	0.579242053835436	0.5624258586032995	0.7982498568617724
MOLM13_14	GPX6	PGD	-2.8638161344449427	0.05127182161231262	-2.474321501846983	3	-1.0517547720179492	-0.9776198054161256	-1.4349845252712183	0.15129150733693006	0.4371524864029211
MOLM13_14	GSX2	PGD	-2.021307267644484	-0.9657306780424616	-2.474321501846983	3	1.4339107303314813	1.667136244977179	2.1927713450187856	0.02832385746954291	0.1748135365448444
MOLM13_14	NDST4	PGD	-2.6029559210942206	-0.0324461139714797	-2.474321501846983	3	-0.47207782007190285	-0.2474891461654353	-0.5088106813442533	0.6108849316769807	0.8306877149906517
MOLM13_14	OPN5	PGD	-1.7982406502905786	-0.8086096961838045	-2.474321501846983	3	1.7012451938627484	1.6580423519436192	2.375375003595197	0.017531129032581656	0.13093068439648822
MOLM13_14	ACACA	PGP	-1.1506617144513498	-0.6685931429786102	-0.3785228426331185	9	-1.1577444457441894	-3.691970157179519	-3.429266082546779	0.000605215875247895	0.015203756381227423
MOLM13_14	C12orf49	PGP	-0.4374846327077415	-0.19947245333408023	-0.3785228426331185	9	2.029965711766207	-1.4668239616015002	0.3982013503107248	0.6904817706881092	0.8755691860657473
MOLM13_14	CXorf66	PGP	0.15933595989312824	-0.17900311338716657	-0.3785228426331185	3	1.552650699666735	1.951380061664659	2.4777239128236896	0.013222341465976062	0.11255195515271664
MOLM13_14	FASN	PGP	-0.10329477213251279	0.043576943275232725	-0.3785228426331185	9	0.20930428083661443	-0.6563443503031553	-0.3161050645818963	0.7519227627164783	0.9067997475625532
MOLM13_14	GPX4	PGP	-3.0314688154512686	-2.9514065201068966	-0.3785228426331185	9	-0.4305777810755669	-2.0061470797565435	-1.7230246729802314	0.08488406332916641	0.3280600862465219
MOLM13_14	GPX6	PGP	-0.5313722159963986	0.05127182161231262	-0.3785228426331185	3	0.3504237787571966	-0.22062413497332903	0.09178220831517106	0.9268710800961015	0.9675377694017596
MOLM13_14	GSX2	PGP	-0.10513136152807424	-0.9657306780424616	-0.3785228426331185	3	1.4132636672133823	3.542843859675211	3.5044972405526136	0.00045747030891022257	0.012329470909024141
MOLM13_14	NDST4	PGP	-0.27236594004822196	-0.0324461139714797	-0.3785228426331185	3	0.7098353933354755	0.26398661479839003	0.6885961456201575	0.4910774472963412	0.7422118574451537
MOLM13_14	OPN5	PGP	-0.3438198462699025	-0.8086096961838045	-0.3785228426331185	3	0.09761083764814403	0.17386055916058674	0.1919592655816376	0.8477741133353807	0.941466496925694
MOLM13_14	ACACA	PISD	-1.3525733681145873	-0.6685931429786102	-1.28471611408262	9	1.9054988513058275	0.9389631670178185	2.011338381984223	0.044289726981117945	0.22595991941349153
MOLM13_14	C12orf49	PISD	-1.4027855142768602	-0.19947245333408023	-1.28471611408262	9	0.3794964084567299	-0.9203966979025532	-0.38247426261290796	0.7021096158532222	0.8817709320535471
MOLM13_14	CXorf66	PISD	-1.3755630544606667	-0.17900311338716657	-1.28471611408262	3	-1.31246651857265	-0.25303758586180175	-1.1069785682209738	0.26830319450683426	0.5635432262097011
MOLM13_14	FASN	PISD	-1.1841922697158844	0.043576943275232725	-1.28471611408262	9	-1.3696061687820296	-0.48611872311998067	-1.3121956550805842	0.18945412749885204	0.4756671121208585
MOLM13_14	GPX4	PISD	-3.1723893581691693	-2.9514065201068966	-1.28471611408262	9	-0.3433536965431125	-1.6087266273702578	-1.3803292344599762	0.16748529769469878	0.4507964668470951
MOLM13_14	GPX6	PISD	-1.57043450968341	0.05127182161231262	-1.28471611408262	3	-0.4480944851436545	-0.49590096225733443	-0.6675055822664681	0.5044492451790477	0.7542450979967735
MOLM13_14	GSX2	PISD	-0.7361194497856237	-0.9657306780424616	-1.28471611408262	3	2.41141983308139	3.3000566346984237	4.038623740954496	5.376572821226431e-05	0.00247019321754705
MOLM13_14	NDST4	PISD	-1.3057984147925146	-0.0324461139714797	-1.28471611408262	3	0.06332646586825047	-0.07410802044375563	-0.007623710352072544	0.9939172181369585	0.9963208873464796
MOLM13_14	OPN5	PISD	-0.9902324828014714	-0.8086096961838045	-1.28471611408262	3	0.7052948331412446	1.0766048662863854	1.259993360859548	0.2076717572715907	0.49685393009566725
MOLM13_14	ACACA	PLPP1	-0.7360322066212874	-0.6685931429786102	0.07171267493953233	9	-0.7300861096681553	-1.5463623493394951	-1.6096921423859758	0.10746508120541662	0.3658667446377428
MOLM13_14	C12orf49	PLPP1	-0.44213012581993477	-0.19947245333408023	0.07171267493953233	9	-1.9674788812214656	-2.9232054960625287	-3.4582360878206195	0.0005437246889829749	0.01426477344832712
MOLM13_14	CXorf66	PLPP1	0.2917399603648147	-0.17900311338716657	0.07171267493953233	3	-0.36588351996365204	1.7331164950529583	0.9667797081475064	0.33365417053967705	0.6258227592367853
MOLM13_14	FASN	PLPP1	0.24313924794258115	0.043576943275232725	0.07171267493953233	9	-0.3593904112105503	0.6444043745442389	0.2015353062061052	0.8402800253751581	0.9381712337185267
MOLM13_14	GPX4	PLPP1	-3.068890480708044	-2.9514065201068966	0.07171267493953233	9	-1.052471536016688	-2.585684506574187	-2.5725648087308217	0.010094805384586363	0.09414097973262675
MOLM13_14	GPX6	PLPP1	-0.3226293485123997	0.05127182161231262	0.07171267493953233	3	-1.188024774464509	-0.004063530608849321	-0.8429337242905494	0.39926551110754616	0.6815949255018959
MOLM13_14	GSX2	PLPP1	-0.1522369217239182	-0.9657306780424616	0.07171267493953233	3	-0.8885006903689295	2.7273418391681115	1.3002570458407627	0.19351288472249562	0.4817293128232135
MOLM13_14	NDST4	PLPP1	0.14038522457055183	-0.0324461139714797	0.07171267493953233	3	0.5006278336979507	1.3543361613885998	1.3116576197825895	0.18963568221464866	0.4756671121208585
MOLM13_14	OPN5	PLPP1	0.11902467390482663	-0.8086096961838045	0.07171267493953233	3	0.48788750875166986	1.4816351519093192	1.3926628290539567	0.163721773977053	0.44646496916768735
MOLM13_14	ACACA	PLPP2	-1.1255974994452485	-0.6685931429786102	-0.32005244400582794	9	-1.300509892183227	-2.7537758119251627	-2.8668129142427183	0.004146280398809145	0.05370728829082471
MOLM13_14	C12orf49	PLPP2	-0.6928980299224476	-0.19947245333408023	-0.32005244400582794	9	-0.9022115732114986	-2.8096958906557	-2.6247149388374553	0.008672153780759678	0.08714200586969421
MOLM13_14	CXorf66	PLPP2	-0.165248437257442	-0.17900311338716657	-0.32005244400582794	3	-0.5090112505916944	0.6905458633920233	0.1283643557311868	0.897860637758276	0.9584044915381372
MOLM13_14	FASN	PLPP2	0.057796859478007806	0.043576943275232725	-0.32005244400582794	9	0.7360460305577767	1.089624125308586	1.2909437474230063	0.1967231841810415	0.481782923740276
MOLM13_14	GPX4	PLPP2	-2.9089204216533773	-2.9514065201068966	-0.32005244400582794	9	0.08177774819874575	-0.4144827093603894	-0.2352579341718051	0.8140085425565234	0.9322436306817413
MOLM13_14	GPX6	PLPP2	-0.41701059748963054	0.05127182161231262	-0.32005244400582794	3	0.6997257345114648	0.5625154589083212	0.8925393073601311	0.37210393382853113	0.6577274224815615
MOLM13_14	GSX2	PLPP2	-0.23595586405319358	-0.9657306780424616	-0.32005244400582794	3	0.4898381735720765	3.0396530101604258	2.495727150155387	0.012569924686751032	0.10968913226649059
MOLM13_14	NDST4	PLPP2	-0.2748580203369289	-0.0324461139714797	-0.32005244400582794	3	0.38720415680064935	0.4233038751614386	0.5731157256065553	0.5665663402995736	0.800663094133934
MOLM13_14	OPN5	PLPP2	0.12010315637486639	-0.8086096961838045	-0.32005244400582794	3	2.121209501877701	2.4220302175112782	3.2125556141360145	0.0013155967473567809	0.025071947208247618
MOLM13_14	ACACA	PMVK	-3.3298933756966793	-0.6685931429786102	-3.2718615496246053	9	-1.0675875728977606	-1.4283347856853867	-1.764883625069265	0.07758332628669024	0.30995940959839136
MOLM13_14	C12orf49	PMVK	-3.053491223398532	-0.19947245333408023	-3.2718615496246053	9	1.7804125317181743	-0.40533298367206116	0.9723280730943394	0.3308873620747379	0.6255544427821156
MOLM13_14	CXorf66	PMVK	-3.2302148981051366	-0.17900311338716657	-3.2718615496246053	3	0.4186331812418771	-0.7437692086537322	-0.22990588979097792	0.8181648995200878	0.9322436306817413
MOLM13_14	FASN	PMVK	-2.6079149579663032	0.043576943275232725	-3.2718615496246053	9	1.4428104924095262	1.7249120403676377	2.239918083844158	0.025096241400184727	0.16541786395382946
MOLM13_14	GPX4	PMVK	-3.7022500508400547	-2.9514065201068966	-3.2718615496246053	9	-1.0692127517050245	-0.4461917890641207	-1.0715528270187484	0.2839209310425732	0.5830037801898311
MOLM13_14	GPX6	PMVK	-3.27099390225271	0.05127182161231262	-3.2718615496246053	3	1.437977508736865	-0.7898747868224616	0.45827782957113383	0.646752850145724	0.8535294551514717
MOLM13_14	GSX2	PMVK	-3.289038947556859	-0.9657306780424616	-3.2718615496246053	3	-1.255143455135526	-0.3228271040790092	-1.1157936829333264	0.2645104584331466	0.5607060532708694
MOLM13_14	NDST4	PMVK	-3.244108894997068	-0.0324461139714797	-3.2718615496246053	3	0.3724951604119199	-0.8896911800156572	-0.3657128126644932	0.7145793843638687	0.8864173227522752
MOLM13_14	OPN5	PMVK	-2.5220585451085027	-0.8086096961838045	-3.2718615496246053	3	1.479222515070462	1.7126610185227298	2.257002491361425	0.024007919093794922	0.16115437189276105
MOLM13_14	ACACA	PPARA	-0.6262185171740845	-0.6685931429786102	0.05809816442312879	9	0.0722971347985295	-1.3280175328817014	-0.8879284087588818	0.37457926220579074	0.6595842282804439
MOLM13_14	C12orf49	PPARA	-0.24604620729280333	-0.19947245333408023	0.05809816442312879	9	0.09682531738087523	-1.9986789593846528	-1.3448136070852035	0.17868543493179467	0.4685926320345547
MOLM13_14	CXorf66	PPARA	0.37966667540600957	-0.17900311338716657	0.05809816442312879	3	0.17965194548733035	2.0590688675117303	1.5830146680550965	0.113418121202494	0.3786395487497143
MOLM13_14	FASN	PPARA	0.23336085671387113	0.043576943275232725	0.05809816442312879	9	-0.3633207524109598	0.15038433213425684	-0.1505687867392453	0.8803158852017076	0.9538669373440951
MOLM13_14	GPX4	PPARA	-2.8580444506140887	-2.9514065201068966	0.05809816442312879	9	0.02438051418694184	-1.7978142301391538	-1.2540070065346665	0.20983945875622345	0.49915899945167647
MOLM13_14	GPX6	PPARA	-0.14323184528540903	0.05127182161231262	0.05809816442312879	3	0.027191032887444885	0.5467984628157168	0.40587186474155224	0.6848367517139992	0.8734302571860082
MOLM13_14	GSX2	PPARA	0.07356299375598023	-0.9657306780424616	0.05809816442312879	3	0.3047217739955238	3.7717735832655057	2.8825175105947514	0.003945112081297252	0.05226533835480625
MOLM13_14	NDST4	PPARA	-0.3215778173979178	-0.0324461139714797	0.05809816442312879	3	-1.8605668176214358	-1.262716196792598	-2.2084945990569245	0.02720981389386486	0.17219034899247304
MOLM13_14	OPN5	PPARA	-0.05147221998503861	-0.8086096961838045	0.05809816442312879	3	-0.28852957598832607	0.4506197423585612	0.11461505580404895	0.9087502455512595	0.9652196714439386
MOLM13_14	ACACA	PPARD	-0.6686614284534079	-0.6685931429786102	0.07380582230772721	9	-0.2703013454573812	-2.2082477307150596	-1.7525988592651855	0.07967088723295576	0.31601514601014513
MOLM13_14	C12orf49	PPARD	-0.25943716761181623	-0.19947245333408023	0.07380582230772721	9	-0.3555528090093139	-2.663729230697801	-2.1349548045916515	0.03276470201663926	0.18853531917146707
MOLM13_14	CXorf66	PPARD	0.4937066043094971	-0.17900311338716657	0.07380582230772721	3	0.6929938623968309	1.49603247570112	1.5478753678650172	0.12165230617919848	0.39164956047594385
MOLM13_14	FASN	PPARD	0.6110437691710704	0.043576943275232725	0.07380582230772721	9	1.9964934584202856	1.8237482094011517	2.7013187890879444	0.006906510460932133	0.07387738286597081
MOLM13_14	GPX4	PPARD	-2.6916061156536024	-2.9514065201068966	0.07380582230772721	9	0.7957014601553322	-0.68394712878826	0.0790222455366252	0.9370149290106607	0.9728057309327961
MOLM13_14	GPX6	PPARD	-0.4031563972965048	0.05127182161231262	0.07380582230772721	3	-1.7080515977077804	-0.983983277655792	-1.903556115560264	0.05696801879818343	0.2623891774274411
MOLM13_14	GSX2	PPARD	-0.10088647027503983	-0.9657306780424616	0.07380582230772721	3	-0.6409538438758486	2.1137485262896365	1.0414231072302769	0.29767922282361936	0.5958175411515864
MOLM13_14	NDST4	PPARD	0.2262434917218957	-0.0324461139714797	0.07380582230772721	3	0.9417824672547918	0.9914535610669796	1.3670043052604728	0.1716239560577626	0.45821661697869626
MOLM13_14	OPN5	PPARD	-0.23441383016894793	-0.8086096961838045	0.07380582230772721	3	-1.2476013962266204	-0.6457055779194734	-1.3387702002864863	0.18064549476800362	0.47018874462378335
MOLM13_14	ACACA	PPARG	-0.48018887388028464	-0.6685931429786102	0.17464686608586621	9	0.45882884295544263	-0.9698380011966955	-0.36133804104081935	0.7178467593482429	0.8880561705222246
MOLM13_14	C12orf49	PPARG	-0.17601087486918296	-0.19947245333408023	0.17464686608586621	9	-0.22796510566296171	-2.134075698578998	-1.6702150701188159	0.09487681942142526	0.3485965167970041
MOLM13_14	CXorf66	PPARG	0.5229958655226633	-0.17900311338716657	0.17464686608586621	3	0.2613522594252999	1.604821347340885	1.3195840122157267	0.1869739436619745	0.4751261192149097
MOLM13_14	FASN	PPARG	0.7475593028473821	0.043576943275232725	0.17464686608586621	9	2.248396154984581	2.3356627504894028	3.2414191374192365	0.0011893617128985916	0.024048313658364205
MOLM13_14	GPX4	PPARG	-2.5336060871213166	-2.9514065201068966	0.17464686608586621	9	1.4856721138951485	-0.02206374184978649	1.0349274048746788	0.3007028151459138	0.5978000809495504
MOLM13_14	GPX6	PPARG	-0.003833137538774345	0.05127182161231262	0.17464686608586621	3	0.16614761113647947	0.5358050639534389	0.4963554966281185	0.6196436178623165	0.8358313564989966
MOLM13_14	GSX2	PPARG	0.24998721049590822	-0.9657306780424616	0.17464686608586621	3	0.653438462519792	3.236945260739485	2.7509167121344036	0.005942875111771623	0.06748826668025582
MOLM13_14	NDST4	PPARG	0.23153487773617817	-0.0324461139714797	0.17464686608586621	3	0.4358653625543821	0.6553676100242989	0.7716182347647391	0.440340571018058	0.7069231489478933
MOLM13_14	OPN5	PPARG	0.06390793925192031	-0.8086096961838045	0.17464686608586621	3	-0.20915787747532297	0.4616981907089842	0.17857296801049663	0.8582730216814434	0.9455746300762949
MOLM13_14	ACACA	PRSS37	-0.3630747676787445	-0.6685931429786102	-0.15603680183552116	3	1.6014755111189647	0.8997321346178382	1.7686208874561329	0.07695716263917465	0.30894667228995537
MOLM13_14	ACACB	PRSS37	0.08143261669011036	-0.04387173884533224	-0.15603680183552116	3	0.8169559105406189	-0.25430678455024	0.3978530124164811	0.6907385376200226	0.8755691860657473
MOLM13_14	ACAT1	PRSS37	0.2566299399793137	0.012698096598999934	-0.15603680183552116	3	1.405030511184848	0.3237851373400511	1.222457268493375	0.22153475385782495	0.5120759604442698
MOLM13_14	ACLY	PRSS37	-1.912700235178093	-1.9422873709044925	-0.15603680183552116	3	-0.6070120514364221	-0.001645157290657716	-0.430385639708994	0.6669151396415957	0.864835664128746
MOLM13_14	ACO1	PRSS37	0.2785405999273138	0.145821725608721	-0.15603680183552116	3	1.2569498913586292	-0.29042715096990274	0.6834347838998734	0.49433214661040237	0.745771336742536
MOLM13_14	ACSL4	PRSS37	-0.06439652821683033	-0.42495973470525206	-0.15603680183552116	3	2.308850278076704	1.0836025759599228	2.3988264179449557	0.01644770956971036	0.12924313965203688
MOLM13_14	AGPAT1	PRSS37	0.009058947459122576	-0.1370291665007574	-0.15603680183552116	3	1.2303897287753653	-0.1130204418581395	0.7900993998687473	0.4294697203318172	0.6980988199119147
MOLM13_14	AGPAT2	PRSS37	0.5389011989452959	0.11576530748845543	-0.15603680183552116	3	2.310631532801534	1.1902419458687867	2.4754913768439217	0.01330529747281813	0.11255195515271664
MOLM13_14	AMFR	PRSS37	0.07028026649450413	-0.007941620289833038	-0.15603680183552116	3	0.3726296396812832	-0.5064073339465279	-0.09459511478645524	0.9246364302722505	0.9675284223327301
MOLM13_14	C12orf49	PRSS37	-0.06742339234193244	-0.19947245333408023	-0.15603680183552116	3	1.9645340961630418	-0.15979771648891836	1.2761413323216322	0.20190556300178908	0.4872771811600674
MOLM13_14	CAPN3	PRSS37	0.14215121865653318	-0.05813467553224353	-0.15603680183552116	3	1.2246132944786654	0.1305047957794947	0.9582131909301089	0.33795526696252254	0.629336453518304
MOLM13_14	CDIPT	PRSS37	-2.1700050959687065	-1.6230423683956854	-0.15603680183552116	3	-1.5323174027936959	-3.041888755929768	-3.23445219337863	0.001218763224990408	0.024056064607548767
MOLM13_14	CDS2	PRSS37	-2.1416236978307044	-2.0743317219294273	-0.15603680183552116	3	-0.6943373648885198	-0.4404346447975115	-0.8024049831496793	0.4223187314906035	0.6939588273651345
MOLM13_14	CHP1	PRSS37	0.947601906458102	0.7153340188391404	-0.15603680183552116	3	1.3028172093570385	-0.007925140458877654	0.9156269628225676	0.35986258447371045	0.649246047122055
MOLM13_14	CPT1A	PRSS37	0.17739708332538573	-0.09221009907812805	-0.15603680183552116	3	1.3261481081411286	0.4943751180254159	1.2873043185299742	0.19798823892644535	0.4835891092076245
MOLM13_14	CPT2	PRSS37	-0.21543471160279118	-0.07850773800243217	-0.15603680183552116	3	-0.488757256900426	-1.567296688945311	-1.4538496875928792	0.1459879842916967	0.43377791748321354
MOLM13_14	CRLS1	PRSS37	-1.860569114683108	-2.2757445497720363	-0.15603680183552116	3	0.5689732208155085	2.0781821989139075	1.8718215481453915	0.06123129608495165	0.27290722824959635
MOLM13_14	CYB5B	PRSS37	-1.2738142184012002	-1.1196543916934114	-0.15603680183552116	3	-0.7355667740815288	-1.2503691577148917	-1.4042687643752738	0.1602388319325755	0.4460570497932083
MOLM13_14	DERL2	PRSS37	0.6249510100975453	0.12002931777084298	-0.15603680183552116	3	2.8012252814054284	1.602280438959865	3.113748755864052	0.0018472671784773914	0.031193254997201537
MOLM13_14	FABP3	PRSS37	0.1974036049539825	0.1501907807375876	-0.15603680183552116	3	0.4547742856647405	-0.7246343286086865	-0.19081986633695713	0.8486667235862415	0.9418269261753603
MOLM13_14	FABP5	PRSS37	-1.1576802357903466	-1.1520414771883667	-0.15603680183552116	3	0.06814525306840341	-0.4865414124162908	-0.29585076149729844	0.767344055178997	0.9129378687827707
MOLM13_14	FABP6	PRSS37	0.6901602621351862	0.23765191615325895	-0.15603680183552116	3	1.7470118224192162	1.2915080041195186	2.1485579741153114	0.03166945611291198	0.18686106133525998
MOLM13_14	FASN	PRSS37	0.4399443007954174	0.043576943275232725	-0.15603680183552116	3	1.311840062818872	1.0828580203426565	1.6933072534979434	0.09039699817944392	0.33940913077868384
MOLM13_14	G6PD	PRSS37	0.08870860940366398	-0.03179531800773833	-0.15603680183552116	3	0.8906938163787972	-0.28327574425548707	0.429509437813652	0.667552527094353	0.864835664128746
MOLM13_14	GLS	PRSS37	-0.6426703212860697	-0.5586088071753288	-0.15603680183552116	3	-0.3106207562430933	-1.1135501649200623	-1.0070409159231593	0.31391511228649693	0.609598095293264
MOLM13_14	GLS2	PRSS37	0.16076260335963166	-0.038371920741949665	-0.15603680183552116	3	1.3143954488023826	0.11701044018949633	1.012156810736516	0.3114630827616053	0.609598095293264
MOLM13_14	GLUD1	PRSS37	0.27859192106929803	0.009928061546004369	-0.15603680183552116	3	1.593679929033832	0.44996111190769883	1.445072438360891	0.14843753972928006	0.4371524864029211
MOLM13_14	GOT1	PRSS37	-0.21187659913264456	-0.4714953803574735	-0.15603680183552116	3	1.4054901552520351	0.5910615737179903	1.4117752665444308	0.15801614330419855	0.4426393031624603
MOLM13_14	GOT2	PRSS37	-1.22776004409738	-1.122367800315632	-0.15603680183552116	3	-0.36463721233599505	-1.0026371270541414	-0.9668089571251225	0.33363954590188716	0.6258227592367853
MOLM13_14	GPAM	PRSS37	0.23678908470992832	0.0600208014395743	-0.15603680183552116	3	0.2829712861062132	-0.03431245459752909	0.17582834596171368	0.8604287996943136	0.9455746300762949
MOLM13_14	GPAT2	PRSS37	-1.4862394269280383	-1.2856215417877481	-0.15603680183552116	3	-0.8744797027261579	-1.4209497753445333	-1.623113749679283	0.10456509087353799	0.36253841663774383
MOLM13_14	GPAT3	PRSS37	0.20757038156157406	0.12792322896884123	-0.15603680183552116	3	0.5173038347273198	-0.5519306059901894	-0.024484824770570575	0.9804658881660688	0.9911025070324117
MOLM13_14	GPAT4	PRSS37	0.5433360508075343	0.26590650270834937	-0.15603680183552116	3	1.337608261615279	0.3949484088636699	1.2251025704856513	0.22053657681387484	0.5120759604442698
MOLM13_14	GPI	PRSS37	-0.2084064590377248	-0.441295442861031	-0.15603680183552116	3	1.0657903370709545	0.44413406319869325	1.0676777825096988	0.28566588372003165	0.5847333767997684
MOLM13_14	GPX4	PRSS37	-2.622871541390546	-2.9514065201068966	-0.15603680183552116	3	0.7671118386759754	1.9021743760195309	1.887470383338963	0.059097086200483616	0.2655365011393004
MOLM13_14	GSR	PRSS37	-0.7490023985779848	-0.5746792838816325	-0.15603680183552116	3	-1.0522550367819503	-1.5638790250270356	-1.8498861355982403	0.06432996256742927	0.28142236922637925
MOLM13_14	HMGCR	PRSS37	-1.7191800774807462	-1.5802699544392116	-0.15603680183552116	3	-1.0054789713750514	-0.9944555563052577	-1.4141672664518614	0.15731279652053132	0.4426393031624603
MOLM13_14	HMGCS1	PRSS37	-3.621257173451042	-3.147267494504234	-0.15603680183552116	3	-1.3037603893833576	-2.0811816024197713	-2.393515436327091	0.01668777910777176	0.12992293715908737
MOLM13_14	IDH1	PRSS37	-0.12260503541169869	-0.012324264485758638	-0.15603680183552116	3	-0.35608324520740586	-1.4582008941859628	-1.2828926179642504	0.19952969946721322	0.48480830768923044
MOLM13_14	IDH2	PRSS37	-0.15121413363574968	-0.17262192872773433	-0.15603680183552116	3	-0.1779594358865075	-0.7298708684447727	-0.6419329643592954	0.5209167096150085	0.7622947083333487
MOLM13_14	IDI1	PRSS37	-2.8477094804328758	-3.1346615574227017	-0.15603680183552116	3	0.9390036675097707	1.7629634180267886	1.9105792487257534	0.05605867320554679	0.2623891774274411
MOLM13_14	IDI2	PRSS37	-0.1936567346537723	-0.012053838006442183	-0.15603680183552116	3	-0.14514006514705458	-1.8190713776127887	-1.3889072308596973	0.16486096146136853	0.44809749852942465
MOLM13_14	IRF8	PRSS37	-0.9874155727475378	-1.2198706560623866	-0.15603680183552116	3	0.834308928771679	0.7441242800763308	1.1161208256264696	0.26437041889501767	0.5607060532708694
MOLM13_14	KEAP1	PRSS37	0.3379321159370667	-0.16212238887878527	-0.15603680183552116	3	2.316023703047665	1.6871712710725286	2.830686312612294	0.004644825025847753	0.0587871747546227
MOLM13_14	LDLR	PRSS37	-1.1530369337260187	-1.0953065391382197	-0.15603680183552116	3	-0.21153563765982747	-0.7720544924835258	-0.6955032509325237	0.4867399745746751	0.738360632374386
MOLM13_14	LPCAT3	PRSS37	0.6609094590444825	0.3132699438785333	-0.15603680183552116	3	1.9646978182266361	0.7317053848545406	1.9066449897118274	0.056566574983088765	0.2623891774274411
MOLM13_14	MBTPS1	PRSS37	-2.608882097015906	-2.7085209099279304	-0.15603680183552116	3	0.5452287326532305	0.6500889899448452	0.8452172673215598	0.39798954316481083	0.6815949255018959
MOLM13_14	MDH1	PRSS37	-0.1497748409791179	-0.2870873310989153	-0.15603680183552116	3	0.9412806987154458	-0.09916836816812798	0.5954633394508158	0.551533797579038	0.7863997709139768
MOLM13_14	MDH2	PRSS37	-0.38736335807038885	-0.7659273594029253	-0.15603680183552116	3	0.9105197516010607	1.3069934675014294	1.568018634598181	0.11687678353945276	0.38467511872322074
MOLM13_14	ME1	PRSS37	0.09739869199732017	-0.10052299601434427	-0.15603680183552116	3	1.1965094411916641	0.13499803090003862	0.9415179627166007	0.34643948849228967	0.6384059011635914
MOLM13_14	ME2	PRSS37	0.19184079043536725	-0.235253432553676	-0.15603680183552116	3	1.6922160119949694	1.34650356773284	2.1486992209498696	0.03165825049575036	0.18686106133525998
MOLM13_14	MLYCD	PRSS37	0.31214060282969697	0.08563087892317774	-0.15603680183552116	3	1.693386851998533	0.20735252609863083	1.3440257035208054	0.17894007530933664	0.4685926320345547
MOLM13_14	MPC1	PRSS37	0.06811152869994075	-0.04094530805041265	-0.15603680183552116	3	0.23247283414764325	-0.33762670616436474	-0.0743550159710461	0.9407279017265131	0.973737183702784
MOLM13_14	MYB	PRSS37	-2.1976350140899648	-2.376812869523948	-0.15603680183552116	3	0.668672760772034	0.9236733845676101	1.125958757365922	0.2601829767728253	0.5566237103088315
MOLM13_14	NDUFA8	PRSS37	-0.9762962031653054	-1.016931370386678	-0.15603680183552116	3	0.6142594042629332	-0.3049157751217271	0.21873897788260335	0.8268533841893846	0.9345077784498975
MOLM13_14	NDUFS5	PRSS37	-1.0020140587748678	-1.2082226480609994	-0.15603680183552116	3	0.4905795988083739	0.6068419207824587	0.7759941983227233	0.4377524114432878	0.7060248036702055
MOLM13_14	PC	PRSS37	0.17581698811571492	-0.10738841919021198	-0.15603680183552116	3	1.676510227643079	0.5690495069653767	1.5878505159011032	0.11232014536181961	0.37649275326383536
MOLM13_14	PDSS1	PRSS37	-1.4472375058190312	-1.4644513496088463	-0.15603680183552116	3	0.06976877375715893	-0.2496928350336254	-0.12722552382721336	0.8987619044340119	0.9584044915381372
MOLM13_14	PDSS2	PRSS37	-2.25076906491493	-1.9725028089569243	-0.15603680183552116	3	-1.1983153315915338	-1.547118836705516	-1.9413151177040928	0.052220066939831195	0.2524223643913706
MOLM13_14	PEX26	PRSS37	0.23569254280474597	-0.053206252695734264	-0.15603680183552116	3	1.0556050970459687	0.57681863066085	1.1542978876313137	0.2483780622457593	0.5419687223959652
MOLM13_14	PEX6	PRSS37	0.14482633812503018	-0.1794080344015397	-0.15603680183552116	3	1.1121357162922518	0.8045371484316645	1.3552923799625274	0.17532442182438646	0.46379856853362356
MOLM13_14	PGD	PRSS37	-2.3362337800641337	-2.474321501846983	-0.15603680183552116	3	0.10890249158428356	0.7536745957249573	0.6099341077325049	0.5419054574158221	0.7769230591743481
MOLM13_14	PGP	PRSS37	0.11129720212869909	-0.3785228426331185	-0.15603680183552116	3	1.5224313227987278	1.7193933215658788	2.292316189447881	0.02188740429303584	0.15329878842110192
MOLM13_14	PISD	PRSS37	-1.1580146143953176	-1.28471611408262	-0.15603680183552116	3	0.357430116446847	0.23436383430415858	0.41846151564121375	0.6756097182606221	0.8675530858482806
MOLM13_14	PLPP1	PRSS37	0.15371452562430024	0.07171267493953233	-0.15603680183552116	3	0.9495928671781336	-0.5182031849787945	0.3050385696170624	0.7603367769925313	0.9096740053006351
MOLM13_14	PLPP2	PRSS37	-0.1514618774030881	-0.32005244400582794	-0.15603680183552116	3	0.5230172575212589	0.07183873479940257	0.4206267059993926	0.6740276893581042	0.8675530858482806
MOLM13_14	PMVK	PRSS37	-3.5670192731342367	-3.2718615496246053	-0.15603680183552116	3	-1.7941742873617548	-1.1282457607920677	-2.0664630335250846	0.03878477942539713	0.2068344644328431
MOLM13_14	PPARA	PRSS37	0.08064958537896061	0.05809816442312879	-0.15603680183552116	3	0.3236188208329462	-0.81363449869985	-0.3464934087074105	0.7289719368860843	0.895115298957561
MOLM13_14	PPARD	PRSS37	0.21020488943476293	0.07380582230772721	-0.15603680183552116	3	0.1026560474037464	-0.2438605780480723	-0.09984668115286649	0.9204660469924649	0.9675284223327301
MOLM13_14	PPARG	PRSS37	0.4964296748061849	0.17464686608586621	-0.15603680183552116	3	1.555265048361268	0.6547187307873383	1.5626945165482529	0.11812446479041945	0.38705605261366693
MOLM13_14	ACACA	PSTK	-1.90908860850326	-0.6685931429786102	-1.8248427098480413	9	0.9470403307887548	0.07821640704798265	0.7249659917815554	0.468472894122943	0.72687033965538
MOLM13_14	ACACB	PSTK	-1.9726759740894773	-0.04387173884533224	-1.8248427098480413	9	-1.1387753869190633	-1.8776066216613074	-2.132904172916279	0.03293258796960895	0.18853531917146707
MOLM13_14	ACAT1	PSTK	-1.5413486423765694	0.012698096598999934	-1.8248427098480413	9	0.943954658385962	0.4081182293312893	0.9560599075633459	0.33904196879652304	0.6301923590410708
MOLM13_14	ACLY	PSTK	-2.658520524463171	-1.9422873709044925	-1.8248427098480413	9	-0.6629288016220923	-1.0115750774960286	-1.1840530480476021	0.2363920643959868	0.5275074599845843
MOLM13_14	ACO1	PSTK	-1.5010620240718617	0.145821725608721	-1.8248427098480413	9	0.6802743229917199	0.23593413183287773	0.6478572113869214	0.5170773079003249	0.7618973790195379
MOLM13_14	ACSL4	PSTK	-1.7516628646542844	-0.42495973470525206	-1.8248427098480413	9	0.7037763902072989	0.20780195580942631	0.6445832300512433	0.5191973053348882	0.7619136067290702
MOLM13_14	AGPAT1	PSTK	-1.7717668739252324	-0.1370291665007574	-1.8248427098480413	9	-0.06984431929718271	-0.46499337165421845	-0.37818735810589077	0.7052914160686279	0.8818802170752527
MOLM13_14	AGPAT2	PSTK	-1.4350080395043534	0.11576530748845543	-1.8248427098480413	9	0.6536454695231525	0.7327310148043753	0.9803162133455601	0.32693005393115515	0.6231596634419362
MOLM13_14	AMFR	PSTK	-1.5619605980002915	-0.007941620289833038	-1.8248427098480413	9	0.3907523490365758	0.28402985732256175	0.4771430739405664	0.633260244090028	0.8429154367528946
MOLM13_14	C12orf49	PSTK	-1.8527837725976548	-0.19947245333408023	-1.8248427098480413	9	0.942158666638815	-0.8642042327867031	0.055122108800386455	0.9560411826442614	0.9805999269626121
MOLM13_14	CAPN3	PSTK	-1.6491147883117085	-0.05813467553224353	-1.8248427098480413	9	1.0265710196600681	0.0025151172427766064	0.7276737858290693	0.46681330092412776	0.72687033965538
MOLM13_14	CDIPT	PSTK	-2.8376456569195674	-1.6230423683956854	-1.8248427098480413	9	-1.7957283071364756	-3.3745456231105835	-3.655935756669718	0.0002562455269813729	0.00817029007182916
MOLM13_14	CDS2	PSTK	-2.413605094388979	-2.0743317219294273	-1.8248427098480413	9	0.5221961469892967	1.05224200075562	1.1132958908292179	0.26558137068026044	0.5609349204941042
MOLM13_14	CHP1	PSTK	-1.3088983506315215	0.7153340188391404	-1.8248427098480413	9	0.47685323539097624	-0.04594346210426137	0.30469922277059386	0.7605952416211315	0.9096740053006351
MOLM13_14	CPT1A	PSTK	-1.8358666151801737	-0.09221009907812805	-1.8248427098480413	9	-1.835396416802708	-1.0417641342956792	-2.0344597362440937	0.0419052642320231	0.2196651965657693
MOLM13_14	CPT2	PSTK	-1.4950036618072104	-0.07850773800243217	-1.8248427098480413	9	0.7054373494563912	0.8767957707300774	1.1188077687018017	0.26322215672989846	0.5607060532708694
MOLM13_14	CRLS1	PSTK	-2.3703861298972178	-2.2757445497720363	-1.8248427098480413	9	1.4151730791102042	1.7180210869354295	2.215502841584997	0.02672556951993219	0.1704269010155676
MOLM13_14	CXorf66	PSTK	-1.8631040847749152	-0.17900311338716657	-1.8248427098480413	3	-0.7540495113592939	-0.2632802152606968	-0.7193607483956518	0.47191867494672024	0.7277459050512766
MOLM13_14	CYB5B	PSTK	-2.208328882926975	-1.1196543916934114	-1.8248427098480413	9	-0.8902925670041775	-0.7406667076640435	-1.1532623629569918	0.24880271334226245	0.5419687223959652
MOLM13_14	DERL2	PSTK	-1.7121791709384186	0.12002931777084298	-1.8248427098480413	9	-0.1069155107876459	-0.9040134433566843	-0.7148347187732802	0.4747111791163098	0.7301216465443799
MOLM13_14	FABP3	PSTK	-1.474333487313402	0.1501907807375876	-1.8248427098480413	9	-0.03510960156098649	0.3995244200276297	0.25768018930262815	0.7966537365570808	0.9283940636170142
MOLM13_14	FABP5	PSTK	-2.290601015631229	-1.1520414771883667	-1.8248427098480413	9	1.423436662276169	-0.6114758943834737	0.5741429650343611	0.5658710610096029	0.8005240777763837
MOLM13_14	FABP6	PSTK	-1.4280741504584955	0.23765191615325895	-1.8248427098480413	9	-0.4393332347545054	0.4942564565607969	0.038836582583841574	0.9690206781403813	0.9871537445804006
MOLM13_14	FASN	PSTK	-1.418656093544882	0.043576943275232725	-1.8248427098480413	9	0.30532960168014317	0.9603194652212784	0.8949490378084215	0.37081433115009355	0.6575509743816632
MOLM13_14	G6PD	PSTK	-1.591161735441167	-0.03179531800773833	-1.8248427098480413	9	-0.47296698870297355	0.14625809433969975	-0.23101807467823027	0.8173007602375697	0.9322436306817413
MOLM13_14	GLS	PSTK	-1.8227167353389726	-0.5586088071753288	-1.8248427098480413	9	0.28551893189319494	0.270707176075935	0.3933112528179725	0.6940896080437697	0.8791448205779757
MOLM13_14	GLS2	PSTK	-1.895382392253511	-0.038371920741949665	-1.8248427098480413	9	-0.6864348325941393	-1.4768358019830126	-1.5296633352512299	0.1261000835292774	0.4012935479684106
MOLM13_14	GLUD1	PSTK	-1.3976902926639159	0.009928061546004369	-1.8248427098480413	9	1.5047443595437828	1.2420142787814292	1.9422516594424848	0.0521066419797148	0.2524223643913706
MOLM13_14	GOT1	PSTK	-1.9690769883803338	-0.4714953803574735	-1.8248427098480413	9	1.3676279942003073	-0.7345041740434577	0.44768614656364053	0.6543797210937192	0.8583556784599576
MOLM13_14	GOT2	PSTK	-2.254947437462021	-1.122367800315632	-1.8248427098480413	9	-0.8447317672745355	-0.6362921095114218	-1.0472420263745401	0.29498796668505556	0.5928364227440268
MOLM13_14	GPAM	PSTK	-1.422999486679699	0.0600208014395743	-1.8248427098480413	9	0.15028583599454878	1.108332547664275	0.8899775940112058	0.3734779171976145	0.6587792464231791
MOLM13_14	GPAT2	PSTK	-1.8771756405949798	-1.2856215417877481	-1.8248427098480413	9	1.8528883105442997	2.3359360525098976	2.9619461123150432	0.0030570128162948976	0.045254707584079824
MOLM13_14	GPAT3	PSTK	-1.392400367454016	0.12792322896884123	-1.8248427098480413	9	1.014352273321222	0.7818431764697106	1.270101982883589	0.20404830541593633	0.4910189990995972
MOLM13_14	GPAT4	PSTK	-1.5330772171191513	0.26590650270834937	-1.8248427098480413	9	0.03957026385367405	-0.16865573346799448	-0.091277210916936	0.9272723254399253	0.9675377694017596
MOLM13_14	GPI	PSTK	-1.8875065514939982	-0.441295442861031	-1.8248427098480413	9	-0.06168582170639455	-0.39912598279998873	-0.32584315181727325	0.7445430284547421	0.9063526734052587
MOLM13_14	GPX4	PSTK	-2.9179366126233828	-2.9514065201068966	-1.8248427098480413	9	1.43592383381663	0.059772700392898094	1.0576171619367742	0.290230015097265	0.5887362463236121
MOLM13_14	GPX6	PSTK	-2.1521860204170546	0.05127182161231262	-1.8248427098480413	3	-0.6876082232415617	-1.1411003039300305	-1.2930922003766965	0.19597917240751894	0.481782923740276
MOLM13_14	GSR	PSTK	-1.8309093327736403	-0.5746792838816325	-1.8248427098480413	9	1.1901188416202348	0.3090169969329848	1.060049117360763	0.28912225449351847	0.5887362463236121
MOLM13_14	GSX2	PSTK	-1.7049619443786568	-0.9657306780424616	-1.8248427098480413	3	0.03801138804730369	1.108921238733386	0.8110038379607253	0.4173634667203614	0.6933088014326981
MOLM13_14	HMGCR	PSTK	-2.2863240373263003	-1.5802699544392116	-1.8248427098480413	9	0.8227795747642119	0.39281085578613634	0.8595522365876261	0.3900359135581586	0.6740126404366876
MOLM13_14	HMGCS1	PSTK	-3.0129706834770573	-3.147267494504234	-1.8248427098480413	9	0.8203143909966321	0.16201376722038266	0.6946109020257428	0.4872991781964596	0.738360632374386
MOLM13_14	IDH1	PSTK	-1.5217877241834428	-0.012324264485758638	-1.8248427098480413	9	0.4753934302431306	0.42376290569530844	0.6357995424889196	0.5249070857106007	0.7667805710204194
MOLM13_14	IDH2	PSTK	-1.7639227102368915	-0.17262192872773433	-1.8248427098480413	9	-0.26224463382329954	-0.49979106115629895	-0.5388406074262776	0.5899968414554393	0.8151789692775986
MOLM13_14	IDI1	PSTK	-3.4189672206064947	-3.1346615574227017	-1.8248427098480413	9	-0.25667626998472026	-2.400553330261926	-1.8789450695040224	0.060251994012700004	0.26941037979108257
MOLM13_14	IDI2	PSTK	-1.627479413144882	-0.012053838006442183	-1.8248427098480413	9	0.7505203161395427	-0.02228529510537025	0.5149399216707914	0.606595002838033	0.8291298554867756
MOLM13_14	IRF8	PSTK	-2.093441807217447	-1.2198706560623866	-1.8248427098480413	9	1.5873400580735548	0.3123313210455217	1.3432705142010997	0.17918439608558967	0.4685926320345547
MOLM13_14	KEAP1	PSTK	-1.6275388393052266	-0.16212238887878527	-1.8248427098480413	9	0.36515342209067453	0.43043119407599145	0.562563277099146	0.5737323041409284	0.801550709147377
MOLM13_14	LDLR	PSTK	-1.796642720430953	-1.0953065391382197	-1.8248427098480413	9	3.081996625167904	1.8876626210604703	3.5140797531945096	0.0004412803022672216	0.012194045685984223
MOLM13_14	LPCAT3	PSTK	-1.4526898252978748	0.3132699438785333	-1.8248427098480413	9	0.239600727569397	0.05696880289913205	0.20970632608760728	0.8338968878176912	0.9354692570120237
MOLM13_14	MBTPS1	PSTK	-2.8924356314525	-2.7085209099279304	-1.8248427098480413	9	0.8765480559062996	-0.9360392786680372	-0.04206664703590412	0.9664455684330184	0.9854654074181701
MOLM13_14	MDH1	PSTK	-2.1092029711691045	-0.2870873310989153	-1.8248427098480413	9	-0.4078456724428196	-2.046782228417727	-1.7356840339881927	0.08261971808438262	0.3223141001974268
MOLM13_14	MDH2	PSTK	-1.9317016574133434	-0.7659273594029253	-1.8248427098480413	9	0.1062323933172958	0.024946434241352195	0.09275743851482074	0.926096264319688	0.9675284223327301
MOLM13_14	ME1	PSTK	-1.6036593611678787	-0.10052299601434427	-1.8248427098480413	9	-0.18738907925278217	0.3131354961092997	0.08891614406915392	0.9291485532597566	0.9686811449603285
MOLM13_14	ME2	PSTK	-1.9441778818778082	-0.235253432553676	-1.8248427098480413	9	-0.0394806140146684	-1.0967282544431887	-0.8034209957308447	0.42173144367910387	0.6939588273651345
MOLM13_14	MLYCD	PSTK	-1.6649633050036905	0.08563087892317774	-1.8248427098480413	9	-0.6507665824865938	-0.4782164486369685	-0.7983115571520139	0.4246897129510957	0.6946954952371188
MOLM13_14	MPC1	PSTK	-1.301550562882523	-0.04094530805041265	-1.8248427098480413	9	1.468549843894985	1.779902637952717	2.2970027782767803	0.021618611244892467	0.1531960781402157
MOLM13_14	MYB	PSTK	-2.8760167432619324	-2.376812869523948	-1.8248427098480413	9	1.9943864149400088	-1.130060428782513	0.6111707659677154	0.5410865348621371	0.7769230591743481
MOLM13_14	NDST4	PSTK	-1.810211292858028	-0.0324461139714797	-1.8248427098480413	3	0.26555746296481997	-0.1591699498350906	0.07522733196760448	0.940033838198241	0.973737183702784
MOLM13_14	NDUFA8	PSTK	-2.093648327389327	-1.016931370386678	-1.8248427098480413	9	0.5407513225139128	-0.21520264484718676	0.2301976775844555	0.8179381664243925	0.9322436306817413
MOLM13_14	NDUFS5	PSTK	-2.2871662906832695	-1.2082226480609994	-1.8248427098480413	9	0.3308862389769958	-0.631307132294631	-0.21242965087502017	0.8317718555514331	0.9353347653286384
MOLM13_14	OPN5	PSTK	-1.7785033252473201	-0.8086096961838045	-1.8248427098480413	3	-0.9013543792897464	0.10244683761328637	-0.5649129402604992	0.5721329815720746	0.801550709147377
MOLM13_14	PC	PSTK	-1.7726965228422498	-0.10738841919021198	-1.8248427098480413	9	0.5840391326786711	-0.6733964882607083	-0.06318519208095608	0.9496190362243097	0.9798468576403268
MOLM13_14	PDSS1	PSTK	-2.3910646753760645	-1.4644513496088463	-1.8248427098480413	9	0.13586383506713826	-0.7029602160428915	-0.4009976965743049	0.6884218197971343	0.8746386032365124
MOLM13_14	PDSS2	PSTK	-2.387125566000522	-1.9725028089569243	-1.8248427098480413	9	1.718290100182453	0.7975288406749668	1.7789526333178391	0.07524752791595925	0.3045345185046075
MOLM13_14	PEX26	PSTK	-1.5469664140410089	-0.053206252695734264	-1.8248427098480413	9	0.23703323984657296	0.47926985686733153	0.5065027770713252	0.612503740649734	0.8307291095585986
MOLM13_14	PEX6	PSTK	-1.5268017921828398	-0.1794080344015397	-1.8248427098480413	9	0.2752843275927823	1.055747693579755	0.9411817681475373	0.3466117181713144	0.6384059011635914
MOLM13_14	PGD	PSTK	-2.5256905014164843	-2.474321501846983	-1.8248427098480413	9	0.6592060884644112	1.032364916345385	1.1961213283595489	0.23164921561114116	0.5244173569742135
MOLM13_14	PGP	PSTK	-1.5346628775574989	-0.3785228426331185	-1.8248427098480413	9	1.8053763500371736	1.6704101716839954	2.457752219465841	0.0139809598547142	0.11590215719558071
MOLM13_14	PISD	PSTK	-2.1445387051818896	-1.28471611408262	-1.8248427098480413	9	0.5248292177127741	0.12158331869229876	0.457082687936023	0.6476116131366414	0.8535294551514717
MOLM13_14	PLPP1	PSTK	-1.4504085667105435	0.07171267493953233	-1.8248427098480413	9	1.6011488464351185	0.6900098050926488	1.62009381926951	0.10521212492097855	0.36253841663774383
MOLM13_14	PLPP2	PSTK	-1.6503235813435064	-0.32005244400582794	-1.8248427098480413	9	1.1914690897898648	0.762101811911723	1.3813832321219108	0.16716115876098514	0.45065561174912744
MOLM13_14	PMVK	PSTK	-2.8261298487890523	-3.2718615496246053	-1.8248427098480413	9	2.860039514456949	1.6223953019378279	3.169560054899424	0.001526699049136198	0.028009385547934765
MOLM13_14	PPARA	PSTK	-1.5705184670923065	0.05809816442312879	-1.8248427098480413	9	0.09912915929195298	0.10995431737094308	0.14784434418239306	0.8824656122639218	0.9538669373440951
MOLM13_14	PPARD	PSTK	-1.3332722117975897	0.07380582230772721	-1.8248427098480413	9	0.7870070971640747	1.5540647450946148	1.6553877749060026	0.0978458642134805	0.35267052796945797
MOLM13_14	PPARG	PSTK	-1.7972004936713573	0.17464686608586621	-1.8248427098480413	9	-2.2860224689363107	-1.6499495938430682	-2.783152536152102	0.005383349008909305	0.062416731865535854
MOLM13_14	PRSS37	PSTK	-1.7045515662783712	-0.15603680183552116	-1.8248427098480413	3	0.4115755923556393	0.07386497035877045	0.34325831375837257	0.7314041385006397	0.8956189524623787
MOLM13_14	PSTK	PSTK	-2.7941265280863	-1.8248427098480413	-1.8248427098480413	3	-0.3060022704031727	-0.3060022704031727	-0.4327525609211259	0.6651945405190305	0.864835664128746
MOLM13_14	ACACA	PTDSS1	-0.8825363536481352	-0.6685931429786102	-0.29280257776994983	9	0.09379792158595184	-1.5407871553552395	-1.0231758995021896	0.30622468577121076	0.6015646078301747
MOLM13_14	C12orf49	PTDSS1	-0.5008763957217598	-0.19947245333408023	-0.29280257776994983	9	0.5225267652151501	-1.6426911499177779	-0.7920758324668847	0.4283164608332446	0.6976699372823176
MOLM13_14	CXorf66	PTDSS1	-0.17275068108142003	-0.17900311338716657	-0.29280257776994983	3	-0.7074105942291137	0.47071217604632826	-0.16737105659317675	0.8670780974125085	0.9487066994057517
MOLM13_14	FASN	PTDSS1	-0.17860240450164522	0.043576943275232725	-0.29280257776994983	9	-0.9398433441745806	-0.7419833247020394	-1.1892310423430401	0.23434876222339485	0.5257784137569536
MOLM13_14	GPX4	PTDSS1	-2.7341260766334567	-2.9514065201068966	-0.29280257776994983	9	0.8973530632741653	-0.9470527067205792	-0.035142954903512796	0.9719657494909255	0.9871537445804006
MOLM13_14	GPX6	PTDSS1	-0.36952059770495976	0.05127182161231262	-0.29280257776994983	3	0.8259675983184787	0.5552599166736267	0.9766753422123614	0.3287299062304949	0.6241330605675982
MOLM13_14	GSX2	PTDSS1	-0.23988194209637714	-0.9657306780424616	-0.29280257776994983	3	0.3451433957997546	3.0221906446393176	2.381064734514764	0.017262678062427952	0.13093068439648822
MOLM13_14	NDST4	PTDSS1	-0.1338921854842415	-0.0324461139714797	-0.29280257776994983	3	0.9854589130105588	0.9922244098612121	1.3984332886421735	0.16198299261986593	0.44646496916768735
MOLM13_14	OPN5	PTDSS1	-0.0895135719339583	-0.8086096961838045	-0.29280257776994983	3	0.9838455683336476	1.4492425729605527	1.7204531239337013	0.08535010754320585	0.32909413559682626
MOLM13_14	PRSS37	PTDSS1	-0.15284470464334574	-0.15603680183552116	-0.29280257776994983	3	-0.08356911169758442	0.3857100487791052	0.21364590548440132	0.8308231983956789	0.9353347653286384
MOLM13_14	PSTK	PTDSS1	-1.6116701233443511	-1.8248427098480413	-0.29280257776994983	9	0.8197851144903282	0.46055222933757084	0.9053352180270796	0.3652878241709083	0.6515318470965897
MOLM13_14	ACACA	PTDSS2	-0.5897955030151407	-0.6685931429786102	0.014559409414044799	9	0.5167688203471994	-0.7050410435469944	-0.13312856573364226	0.8940917040293593	0.9576253522484999
MOLM13_14	C12orf49	PTDSS2	-0.1756370995956934	-0.19947245333408023	0.014559409414044799	9	1.04174226707613	-1.1441096858049524	-0.07238469595571309	0.9422957637024072	0.9746265603359895
MOLM13_14	CXorf66	PTDSS2	0.18460762085472174	-0.17900311338716657	0.014559409414044799	3	-0.601350245995504	0.9240830137881246	0.22820652861726543	0.819485686241493	0.9322436306817413
MOLM13_14	FASN	PTDSS2	0.1602697210837765	0.043576943275232725	0.014559409414044799	9	-0.5665967101510625	-0.3466561021059856	-0.6457672564846436	0.5184300963715416	0.7619136067290702
MOLM13_14	GPX4	PTDSS2	-3.4342614136676253	-2.9514065201068966	0.014559409414044799	9	-2.771707952592873	-4.722466142571752	-5.299181322083465	1.1632307162471324e-07	1.0150718565988135e-05
MOLM13_14	GPX6	PTDSS2	-0.20396940698944185	0.05127182161231262	0.014559409414044799	3	-0.079234700707228	0.3381086157229373	0.18305150077991805	0.8547576094616532	0.9455746300762949
MOLM13_14	GSX2	PTDSS2	0.05289631636650743	-0.9657306780424616	0.014559409414044799	3	0.4010020659953933	3.375297228673594	2.6702468390504173	0.007579550401598958	0.0785430910365692
MOLM13_14	NDST4	PTDSS2	-0.05923171659861204	-0.0324461139714797	0.014559409414044799	3	-0.248265753284648	0.07228855964399002	-0.12443466695748745	0.9009711263778958	0.9594156246207779
MOLM13_14	OPN5	PTDSS2	-0.1470973697428022	-0.8086096961838045	0.014559409414044799	3	-0.5747908727932017	0.06558597325609598	-0.36006223747610216	0.718800591580715	0.8880561705222246
MOLM13_14	PRSS37	PTDSS2	0.5504606282008262	-0.15603680183552116	0.014559409414044799	3	1.799918369212004	2.375165498896885	2.9522301151623562	0.0031548772360849484	0.046113373540970094
MOLM13_14	PSTK	PTDSS2	-1.268921695431109	-1.8248427098480413	0.014559409414044799	9	1.8662059532202704	2.7340237013483493	3.2528535837609196	0.0011425235154550854	0.023678799857806646
MOLM13_14	ACACA	PTEN	-0.285087679931475	-0.6685931429786102	0.45563184846039523	9	0.33265562346546557	0.2079480284933659	0.38226450823430197	0.7022651775929424	0.8817709320535471
MOLM13_14	ACACB	PTEN	0.44118898490476355	-0.04387173884533224	0.45563184846039523	9	-0.893903786801901	0.5790971579527091	-0.22260190202174018	0.8238453559924616	0.9333932060152871
MOLM13_14	ACAT1	PTEN	0.3675941841922912	0.012698096598999934	0.45563184846039523	9	-1.1842086884738081	-0.356116593408666	-1.0891744520521778	0.2760769628257467	0.5715895499304378
MOLM13_14	ACLY	PTEN	-1.5530155783875956	-1.9422873709044925	0.45563184846039523	9	-0.8705893738060944	0.8016502341566872	-0.04874733313526216	0.9611206543015111	0.9824525553834188
MOLM13_14	ACO1	PTEN	0.4600280006812226	0.145821725608721	0.45563184846039523	9	-1.1839639871596097	-0.6771954946892987	-1.3160384904850042	0.18816112409174246	0.4751261192149097
MOLM13_14	ACSL4	PTEN	-0.13158444301746658	-0.42495973470525206	0.45563184846039523	9	-1.2452389342381425	-0.61653100011012	-1.3164701455868897	0.188016292326042	0.4751261192149097
MOLM13_14	AGPAT1	PTEN	0.30294829336077506	-0.1370291665007574	0.45563184846039523	9	0.056869892391969566	0.3611030583905716	0.2955515078508859	0.7675726110272512	0.9129378687827707
MOLM13_14	AGPAT2	PTEN	0.3164284692467991	0.11576530748845543	0.45563184846039523	9	-2.554250586494963	-1.5096743568524722	-2.873628885674127	0.00405785470969872	0.05297577250929511
MOLM13_14	AMFR	PTEN	0.38571766354400244	-0.007941620289833038	0.45563184846039523	9	-1.6921300568824276	-0.03419394572658432	-1.2206954087699353	0.2222013667638597	0.5120759604442698
MOLM13_14	C12orf49	PTEN	0.022541676427066074	-0.19947245333408023	0.45563184846039523	9	-0.8279827305742385	-1.2462057407532494	-1.4666727335346255	0.1424651036464138	0.4284982485902596
MOLM13_14	CAPN3	PTEN	0.36283554285315145	-0.05813467553224353	0.45563184846039523	9	-0.917153514084032	0.18026886572198939	-0.5210561318090648	0.6023276692688857	0.8260209062430212
MOLM13_14	CDIPT	PTEN	-1.3211404128766076	-1.6230423683956854	0.45563184846039523	9	-0.32005645164971525	-0.07579725236795977	-0.27991083846871045	0.7795459115910472	0.918612026594141
MOLM13_14	CDS2	PTEN	-1.4385935894124982	-2.0743317219294273	0.45563184846039523	9	0.2704709230129441	2.564737632233712	2.004795195493025	0.044984946395244065	0.22739341805888616
MOLM13_14	CHP1	PTEN	0.9594428505086228	0.7153340188391404	0.45563184846039523	9	-1.3707767228671741	-1.428469906627657	-1.979366273929382	0.04777478281645361	0.23858611418578338
MOLM13_14	CPT1A	PTEN	0.37852956061746973	-0.09221009907812805	0.45563184846039523	9	-0.6161446595799803	0.5662682318212205	-0.03526796028957999	0.9718660714142868	0.9871537445804006
MOLM13_14	CPT2	PTEN	0.37007591353175173	-0.07850773800243217	0.45563184846039523	9	-0.5851904103498375	0.35674035379406727	-0.16153858415303546	0.8716692246250306	0.9506188219729541
MOLM13_14	CRLS1	PTEN	-2.080737823552671	-2.2757445497720363	0.45563184846039523	9	-0.9243676910982508	-0.4376956466620934	-0.9631242225359222	0.3354851872792197	0.627804108926576
MOLM13_14	CXorf66	PTEN	0.9337440834338704	-0.17900311338716657	0.45563184846039523	3	0.8040808424491225	3.1811949837889464	2.8180155616317593	0.004832146781125134	0.06023834107598099
MOLM13_14	CYB5B	PTEN	-0.6862022071704826	-1.1196543916934114	0.45563184846039523	9	-0.42944572253364405	0.7676434280628733	0.23914189096144914	0.810995559670583	0.9322436306817413
MOLM13_14	DERL2	PTEN	0.19566401380412896	0.12002931777084298	0.45563184846039523	9	-2.1822818684853216	-2.463134343818371	-3.284805305153867	0.0010205286508936312	0.022435315567859368
MOLM13_14	FABP3	PTEN	0.7348596349834584	0.1501907807375876	0.45563184846039523	9	0.5994866571928504	1.3156403728368027	1.3541993097676204	0.1756727991792012	0.46379856853362356
MOLM13_14	FABP5	PTEN	-0.8688163417366975	-1.1520414771883667	0.45563184846039523	9	-1.0973214157154334	-0.3747497038285748	-1.0409114710184408	0.29791663738923646	0.5958175411515864
MOLM13_14	FABP6	PTEN	1.000623609989166	0.23765191615325895	0.45563184846039523	9	0.35368553375415973	2.517873990544768	2.030499212212588	0.04230582116604931	0.2196651965657693
MOLM13_14	FASN	PTEN	0.6551675573950071	0.043576943275232725	0.45563184846039523	9	-0.09516325691833445	1.556278463766181	1.0331644708568972	0.3015269365969725	0.5980043790404072
MOLM13_14	G6PD	PTEN	0.25705338118400056	-0.03179531800773833	0.45563184846039523	9	-1.8319975901701124	-0.7529496278857363	-1.8278337068965915	0.0675745127946949	0.287081452137586
MOLM13_14	GLS	PTEN	-0.10545059952105694	-0.5586088071753288	0.45563184846039523	9	-0.6923121023600306	0.6410641128050053	-0.036237800936535745	0.9710927449833104	0.9871537445804006
MOLM13_14	GLS2	PTEN	0.22537501605533863	-0.038371920741949665	0.45563184846039523	9	-1.7632393474232855	-0.969946963259694	-1.9326545745301766	0.053278764613821104	0.25457115772252276
MOLM13_14	GLUD1	PTEN	0.23843184389944547	0.009928061546004369	0.45563184846039523	9	-1.6249889477499855	-1.304668373295901	-2.0715805582643605	0.03830457457559715	0.20619800209850672
MOLM13_14	GOT1	PTEN	-0.37053234387831396	-0.4714953803574735	0.45563184846039523	9	-3.0037629425986982	-2.0282594043500795	-3.5581771246097262	0.0003734374670590934	0.010862444217262752
MOLM13_14	GOT2	PTEN	-0.44967831042625783	-1.122367800315632	0.45563184846039523	9	1.0625236050717002	2.477881824875452	2.5034446876653056	0.012299090329890973	0.10846750939871933
MOLM13_14	GPAM	PTEN	0.707160080283747	0.0600208014395743	0.45563184846039523	9	-0.8336568513263457	1.7472683774793685	0.6460209055129932	0.5182658166494862	0.7619136067290702
MOLM13_14	GPAT2	PTEN	-0.9661685784235101	-1.2856215417877481	0.45563184846039523	9	-1.02295479370501	-0.10352091306014122	-0.7965386110955474	0.4257190426564488	0.6954110076102384
MOLM13_14	GPAT3	PTEN	0.3724338019749866	0.12792322896884123	0.45563184846039523	9	-0.9795206904652324	-1.1904381767553012	-1.5343926299075181	0.12493308965619299	0.3991118740847167
MOLM13_14	GPAT4	PTEN	0.7665047915487538	0.26590650270834937	0.45563184846039523	9	-0.09876758553632459	0.5955761666070197	0.35129671662675516	0.7253657579291468	0.8941683469490895
MOLM13_14	GPI	PTEN	-0.3307667555026959	-0.441295442861031	0.45563184846039523	9	-2.932583494322861	-1.9532904006603804	-3.4548345631649795	0.0005506305794287911	0.01426477344832712
MOLM13_14	GPX4	PTEN	-2.7466909774671784	-2.9514065201068966	0.45563184846039523	9	0.16614365461574915	-0.026861763852344955	0.09848716945528706	0.9215454597183851	0.9675284223327301
MOLM13_14	GPX6	PTEN	0.38116849853297463	0.05127182161231262	0.45563184846039523	3	0.8090658446740162	1.8950084840080381	1.9120692946435416	0.05586730662225853	0.2623891774274411
MOLM13_14	GSR	PTEN	-0.07215277516790018	-0.5746792838816325	0.45563184846039523	9	-0.8997820437939169	0.9799437187138617	0.05668286392716452	0.9547978246715881	0.9805999269626121
MOLM13_14	GSX2	PTEN	0.2422081021109844	-0.9657306780424616	0.45563184846039523	3	-0.6747952603496418	3.256779496949259	1.8257385626163602	0.06788965153352274	0.28714551592495074
MOLM13_14	HMGCR	PTEN	-1.3887907690963412	-1.5802699544392116	0.45563184846039523	8	-1.5978046493185383	-0.5469986071763933	-1.516604926978556	0.1293664607042756	0.40546236644175604
MOLM13_14	HMGCS1	PTEN	-3.0769964101088654	-3.147267494504234	0.45563184846039523	9	-0.27105419486802584	-1.0944890623128718	-0.9655848971561783	0.3342519356041749	0.6262030612787818
MOLM13_14	IDH1	PTEN	0.6308803480743139	-0.012324264485758638	0.45563184846039523	9	0.9264012647940763	1.7545421737364444	1.895713285362511	0.05799796760533083	0.262733962539996
MOLM13_14	IDH2	PTEN	0.23714097676132523	-0.17262192872773433	0.45563184846039523	9	-1.1030787951675836	0.12360300604309564	-0.6925939724979703	0.4885643940061083	0.739087377063985
MOLM13_14	IDI1	PTEN	-3.0737188355295197	-3.1346615574227017	0.45563184846039523	9	0.019651797033682843	-1.001214225670555	-0.6940694494470688	0.48763865648368676	0.738360632374386
MOLM13_14	IDI2	PTEN	0.18279340770631655	-0.012053838006442183	0.45563184846039523	9	-2.1178654167742486	-1.5192300110839163	-2.5718148408610957	0.010116698208256539	0.09414097973262675
MOLM13_14	IRF8	PTEN	-0.8802881850653332	-1.2198706560623866	0.45563184846039523	9	-1.4150046174866857	0.010176406460052538	-0.9933635544190985	0.32053281584931415	0.6165236759607458
MOLM13_14	KEAP1	PTEN	-0.016043801212599254	-0.16212238887878527	0.45563184846039523	9	-2.7581046531935876	-1.8016533831350718	-3.224235828057851	0.001263093348649725	0.024351264791409814
MOLM13_14	LDLR	PTEN	-0.5417311448822835	-1.0953065391382197	0.45563184846039523	9	0.7143720462223563	1.521009739701401	1.5806536193675842	0.11395725864059555	0.3786395487497143
MOLM13_14	LPCAT3	PTEN	0.704461158378516	0.3132699438785333	0.45563184846039523	9	-0.9364721852768575	-0.19842865585118755	-0.8024960807359572	0.4222660546170234	0.6939588273651345
MOLM13_14	MBTPS1	PTEN	-3.110968462739565	-2.7085209099279304	0.45563184846039523	9	-2.241769577154003	-4.82244174817749	-4.995151731876707	5.87895268361602e-07	4.8736517747176806e-05
MOLM13_14	MDH1	PTEN	-0.12364332259378824	-0.2870873310989153	0.45563184846039523	9	-2.4150585257339663	-1.56003428078783	-2.8108150793374267	0.004941617826499379	0.060690387824710895
MOLM13_14	MDH2	PTEN	-0.1507945557284776	-0.7659273594029253	0.45563184846039523	9	-0.16981773963187985	1.8770529182057298	1.2071975718497956	0.22735606535655606	0.5192236313514738
MOLM13_14	ME1	PTEN	0.20761922907653332	-0.10052299601434427	0.45563184846039523	9	-1.346784633609832	-0.6249205568587658	-1.3942061106810588	0.1632553732076073	0.44646496916768735
MOLM13_14	ME2	PTEN	0.1977141293704659	-0.235253432553676	0.45563184846039523	9	-1.7034013136805006	0.3435423970810179	-0.961565461384486	0.3362679279906169	0.6285594414976807
MOLM13_14	MLYCD	PTEN	0.47378849767796194	0.08563087892317774	0.45563184846039523	9	-1.127823052233337	-0.15420070943562045	-0.906527695518406	0.36465661261201443	0.6515093358951723
MOLM13_14	MPC1	PTEN	0.58117014653118	-0.04094530805041265	0.45563184846039523	9	0.08140542419852943	1.6451322031967586	1.2208464643049406	0.2221441575275802	0.5120759604442698
MOLM13_14	MYB	PTEN	-2.1923227912354655	-2.376812869523948	0.45563184846039523	9	-0.7866552501150078	-0.5851490750960697	-0.9700121408177889	0.3320404405076597	0.6255943754110225
MOLM13_14	NDST4	PTEN	0.2976817453754014	-0.0324461139714797	0.45563184846039523	3	-0.7030793217948842	0.72799964113508	0.01762132679478671	0.985940942995688	0.9922107501009509
MOLM13_14	NDUFA8	PTEN	-0.45155175386966145	-1.016931370386678	0.45563184846039523	9	2.027413729189711	1.585635791696362	2.5548118169813487	0.010624522050224128	0.09773975624951899
MOLM13_14	NDUFS5	PTEN	-0.6072444160245257	-1.2082226480609994	0.45563184846039523	9	0.5425485284409309	1.982424207413677	1.7854253438339425	0.07419235082922344	0.30373066092556167
MOLM13_14	OPN5	PTEN	0.30801413583196785	-0.8086096961838045	0.45563184846039523	3	-0.18421642416931713	1.0922650606181612	0.6420873484801756	0.5208164699554256	0.7622947083333487
MOLM13_14	PC	PTEN	0.3212815018963887	-0.10738841919021198	0.45563184846039523	9	-0.7191412588522851	0.2630496758637651	-0.32250545117328944	0.7470698087533791	0.9067655511808951
MOLM13_14	PDSS1	PTEN	-1.5643162478037012	-1.4644513496088463	0.45563184846039523	9	-2.6046905569261565	-3.0746848201418264	-4.015924842028675	5.9213125484791134e-05	0.0025835621593100974
MOLM13_14	PDSS2	PTEN	-1.7416011691993676	-1.9725028089569243	0.45563184846039523	9	-0.1276705465931348	-0.363741887819718	-0.34748106473271767	0.72822994149996	0.895115298957561
MOLM13_14	PEX26	PTEN	0.3742382555104727	-0.053206252695734264	0.45563184846039523	9	-1.7181874813038878	0.1754247241086	-1.090898007374843	0.27531776402773245	0.5713102037021032
MOLM13_14	PEX6	PTEN	0.1365980937701425	-0.1794080344015397	0.45563184846039523	9	-1.802908095421462	-0.5150529465023456	-1.6390459712705594	0.10120368592308297	0.35916381228007943
MOLM13_14	PGD	PTEN	-2.3431263853899194	-2.474321501846983	0.45563184846039523	9	-0.18811079812204134	-0.8368134624031836	-0.7247308948199942	0.46861713779619485	0.72687033965538
MOLM13_14	PGP	PTEN	0.5969104800732817	-0.3785228426331185	0.45563184846039523	9	2.081390496034597	4.393334058149713	4.57832163857877	4.6872158881875405e-06	0.0003108561577045977
MOLM13_14	PISD	PTEN	-1.084175299476502	-1.28471611408262	0.45563184846039523	9	-1.4690209309851248	-0.9298175917103192	-1.696234986369468	0.08984138719557576	0.33940913077868384
MOLM13_14	PLPP1	PTEN	0.41825520643611536	0.07171267493953233	0.45563184846039523	9	-1.0598832986518645	-0.397555034572898	-1.0305645285844485	0.30274507736362666	0.5983014371111024
MOLM13_14	PLPP2	PTEN	0.10760764267645515	-0.32005244400582794	0.45563184846039523	9	-1.353833470974652	0.32676954522037743	-0.7262438666129243	0.46768928443637614	0.72687033965538
MOLM13_14	PMVK	PTEN	-2.9625614868313175	-3.2718615496246053	0.45563184846039523	9	-0.9948889277435101	0.8453617518868654	-0.10573168001990692	0.9157952442053706	0.9675284223327301
MOLM13_14	PPARA	PTEN	0.4327082367270183	0.05809816442312879	0.45563184846039523	9	-1.6331317431826677	-0.22534646462397587	-1.3141425434274991	0.1887982396070763	0.4751261192149097
MOLM13_14	PPARD	PTEN	0.9191086552083659	0.07380582230772721	0.45563184846039523	9	1.0751055069214257	3.1959519312660336	3.020093677379596	0.0025269651489446526	0.038793594601391056
MOLM13_14	PPARG	PTEN	0.45816440745916487	0.17464686608586621	0.45563184846039523	9	-2.122993130880278	-0.9460565781023621	-2.1701458610202247	0.02999579788974121	0.18084739236796699
MOLM13_14	PRSS37	PTEN	0.5156646312071648	-0.15603680183552116	0.45563184846039523	3	-0.778337212145589	1.2172997550064932	0.3103933907438359	0.7562618195470407	0.9067997475625532
MOLM13_14	PSTK	PTEN	-1.576903164471837	-1.8248427098480413	0.45563184846039523	9	-0.9960287136451617	-0.24273997200747766	-0.875941737946528	0.38106170780953175	0.6643536399034738
MOLM13_14	PTDSS1	PTEN	0.140955572616826	-0.29280257776994983	0.45563184846039523	8	-0.8226708595854172	0.7173619321687011	-0.07446465669584185	0.9406406629325321	0.973737183702784
MOLM13_14	PTDSS2	PTEN	0.6081964240364824	0.014559409414044799	0.45563184846039523	9	0.09274329655092262	1.445163403133158	1.0874642561788364	0.276831686999945	0.5715902080272837
MOLM13_14	PTEN	PTEN	0.3230817594693039	0.45563184846039523	0.45563184846039523	3	-4.696973772989294	-4.696973772989294	-6.642524011872186	3.0835640862329227e-11	5.1125492549741855e-09
MOLM13_14	ACACA	RAB18	-0.5436649246601788	-0.6685931429786102	-0.10735071107263407	9	1.388816238962405	0.34415662552558035	1.2253968640917303	0.22042572789938086	0.5120759604442698
MOLM13_14	C12orf49	RAB18	-0.42212871543242225	-0.19947245333408023	-0.10735071107263407	9	-0.2833059788836869	-1.9838504095408835	-1.603121656265416	0.10890779763797033	0.3677578991522501
MOLM13_14	CXorf66	RAB18	-0.003243999064638898	-0.17900311338716657	-0.10735071107263407	3	-0.8879527329295173	0.815599608585081	-0.05116138486398438	0.9591969219401788	0.9816966028251953
MOLM13_14	FASN	RAB18	0.2780225806283442	0.043576943275232725	-0.10735071107263407	9	0.927555114922284	1.7137062498282445	1.8676538219011338	0.061810339147774666	0.2747494431823335
MOLM13_14	GPX4	RAB18	-2.804514913338576	-2.9514065201068966	-0.10735071107263407	9	0.3915687921794752	-1.3279971057382285	-0.6621548106124769	0.5078720117794481	0.7545266985038753
MOLM13_14	GPX6	RAB18	-0.2506985958356854	0.05127182161231262	-0.10735071107263407	3	0.3989531557411001	0.7033073453535047	0.7794158749580768	0.43573477536516836	0.7034549732769708
MOLM13_14	GSX2	RAB18	-0.31480713204339744	-0.9657306780424616	-0.10735071107263407	3	-0.8809959719679268	2.1658275500645305	0.9085131215547216	0.3636071843626969	0.6506999930326718
MOLM13_14	NDST4	RAB18	-0.1237041120188036	-0.0324461139714797	-0.10735071107263407	3	0.05745814979868561	0.49504656023412535	0.39067982710170773	0.696033911802349	0.8806395501520123
MOLM13_14	OPN5	RAB18	-0.503696466634866	-0.8086096961838045	-0.10735071107263407	3	-1.8104027918332424	-0.8989050795167512	-1.9157699681536708	0.055394381959203286	0.2623891774274411
MOLM13_14	PRSS37	RAB18	-0.1253004435403132	-0.15603680183552116	-0.10735071107263407	3	-0.9542847253563652	0.15220347146588903	-0.5671570936885646	0.570607455917142	0.801550709147377
MOLM13_14	PSTK	RAB18	-1.6297354688776267	-1.8248427098480413	-0.10735071107263407	9	0.18496120858197837	0.08039634833254572	0.1876361279333552	0.8511619032287605	0.9433331788457787
MOLM13_14	PTEN	RAB18	0.17938905286337448	0.45563184846039523	-0.10735071107263407	9	-0.8169947142342856	-1.5784628404774308	-1.6938442809811998	0.09029487716741043	0.33940913077868384
MOLM13_14	ACACA	RAB3GAP1	-0.7584818603789036	-0.6685931429786102	0.06357460645738679	9	-0.7968343963472283	-1.4878412053022645	-1.6155096107378117	0.1062003807668311	0.36380213080868995
MOLM13_14	C12orf49	RAB3GAP1	-0.2984088835006948	-0.19947245333408023	0.06357460645738679	9	-0.4926223579588586	-1.2971019752399429	-1.2655262124594446	0.20568275804909253	0.4935195554926128
MOLM13_14	CXorf66	RAB3GAP1	0.2934395563826054	-0.17900311338716657	0.06357460645738679	3	-0.30950090023142535	1.5027355718000612	0.8437443278130853	0.39881229125076967	0.6815949255018959
MOLM13_14	FASN	RAB3GAP1	0.3431183425795823	0.043576943275232725	0.06357460645738679	9	0.33485461997069504	1.4854421641920386	1.287144199853534	0.19804403205788723	0.4835891092076245
MOLM13_14	GPX4	RAB3GAP1	-2.688419079133025	-2.9514065201068966	0.06357460645738679	9	0.8598915000795303	-0.5676670564671283	0.2066338857067953	0.8362957943757249	0.9362447178088804
MOLM13_14	GPX6	RAB3GAP1	-0.33702235363193145	0.05127182161231262	0.06357460645738679	3	-1.227049858543856	-0.051432101084994276	-0.9040232632782259	0.3659830660752509	0.6517722057494801
MOLM13_14	GSX2	RAB3GAP1	0.3656519465057486	-0.9657306780424616	0.06357460645738679	3	1.7423069318229614	4.056304796860842	4.100237674820166	4.1272603995698834e-05	0.001955142212139105
MOLM13_14	NDST4	RAB3GAP1	-0.06456475202514489	-0.0324461139714797	0.06357460645738679	3	-0.5358111358246231	0.39361296812286173	-0.10054928865421739	0.9199082543832411	0.9675284223327301
MOLM13_14	OPN5	RAB3GAP1	-0.14928203432289341	-0.8086096961838045	0.06357460645738679	3	-0.7891562370471004	0.2521264622911062	-0.37973739542904766	0.7041403582864272	0.8817709320535471
MOLM13_14	PRSS37	RAB3GAP1	-0.11091407282004995	-0.15603680183552116	0.06357460645738679	3	-1.8124391873245698	-0.1051400702092707	-1.3559332964648434	0.1751203922889395	0.46379856853362356
MOLM13_14	PSTK	RAB3GAP1	-1.8259006915808769	-1.8248427098480413	0.06357460645738679	9	-1.5983490345172948	-1.516352371136761	-2.202426485309254	0.02763519673239427	0.17290247615965926
MOLM13_14	PTEN	RAB3GAP1	0.19735310197422018	0.45563184846039523	0.06357460645738679	9	-2.0176414300221928	-1.9523012090714094	-2.8071733610247045	0.004997833696624379	0.06085133672808858
MOLM13_14	ACACA	RAX	-0.8358539237476793	-0.6685931429786102	0.281867156218242	3	0.31063653574646277	-0.11578866297847384	0.1377782521340186	0.8904156727018986	0.9576253522484999
MOLM13_14	ACACB	RAX	-0.14422597912557578	-0.04387173884533224	0.281867156218242	3	0.6925412235403056	0.17689150046021632	0.614781774926261	0.538698846758051	0.7769230591743481
MOLM13_14	ACAT1	RAX	-0.011437167001865756	0.012698096598999934	0.281867156218242	3	0.9301035794684932	0.5266391531694641	1.0300726646925211	0.302975896046223	0.5983014371111024
MOLM13_14	ACLY	RAX	-2.278208592976075	-1.9422873709044925	0.281867156218242	3	-1.4450595979117353	-0.8610940122778737	-1.6306968562229105	0.10295430027953124	0.3619613848956567
MOLM13_14	ACO1	RAX	-0.12291756136160521	0.145821725608721	0.281867156218242	3	0.1148835165155823	-0.6036247198226289	-0.3455922191036857	0.7296491943321715	0.895115298957561
MOLM13_14	ACSL4	RAX	-0.6107826583181691	-0.42495973470525206	0.281867156218242	3	-0.016232299586167356	-0.20738194983669847	-0.15811915213684843	0.874362909233266	0.9506188219729541
MOLM13_14	AGPAT1	RAX	-0.3962278692815415	-0.1370291665007574	0.281867156218242	3	0.16956676048680155	-0.5526181447184669	-0.2708582313331043	0.7865000710802793	0.9222389906632393
MOLM13_14	AGPAT2	RAX	0.18972982504420077	0.11576530748845543	0.281867156218242	3	1.3653178723675437	0.9760374586851737	1.6555882317546502	0.09780523499842206	0.35267052796945797
MOLM13_14	AMFR	RAX	0.02182299733135018	-0.007941620289833038	0.281867156218242	3	0.986707214103989	0.775482449121479	1.2460562606035668	0.21274374116011963	0.5017483966479066
MOLM13_14	C12orf49	RAX	-0.3703512173862591	-0.19947245333408023	0.281867156218242	3	1.2351445036585207	-0.14415187136421095	0.7714482885198679	0.4404412622817695	0.7069231489478933
MOLM13_14	CAPN3	RAX	-0.5339035120342164	-0.05813467553224353	0.281867156218242	3	-1.055691135341438	-1.5523717936285895	-1.8441789828359554	0.06515706026293173	0.2830445874047578
MOLM13_14	CDIPT	RAX	-0.47823247074297665	-1.6230423683956854	0.281867156218242	3	3.1183756394493116	5.9530065664798535	6.414435872547495	1.4134527132594258e-10	2.1304587259855708e-08
MOLM13_14	CDS2	RAX	-2.6103073668692742	-2.0743317219294273	0.281867156218242	3	-1.9144446658702683	-1.7794977612133878	-2.612011739503547	0.009001116322353658	0.08883244560989502
MOLM13_14	CHP1	RAX	0.7252836582775098	0.7153340188391404	0.281867156218242	3	1.3243489840113876	0.6661604349244723	1.407502708145241	0.1592783747777886	0.44533481514599244
MOLM13_14	CPT1A	RAX	-0.28470439252991925	-0.09221009907812805	0.281867156218242	3	-0.09063318995255586	-0.2464133016798729	-0.23832785980842533	0.8116268147882515	0.9322436306817413
MOLM13_14	CPT2	RAX	-0.1912288577465769	-0.07850773800243217	0.281867156218242	3	0.20140190563528484	0.12077794066513124	0.2278155540806638	0.8197896342183226	0.9322436306817413
MOLM13_14	CRLS1	RAX	-2.6465371455328675	-2.2757445497720363	0.281867156218242	3	-1.3849271014224989	-1.0134417151366018	-1.695902853975295	0.08990427909887568	0.33940913077868384
MOLM13_14	CYB5B	RAX	-1.3454598243390556	-1.1196543916934114	0.281867156218242	3	-1.0067419368186694	-0.3742727805969292	-0.9765248716029934	0.32880442883841987	0.6241330605675982
MOLM13_14	DERL2	RAX	0.2147066767537389	0.12002931777084298	0.281867156218242	3	2.1390562269988003	1.071359848352295	2.2701069773110616	0.02320109309920699	0.15700984636116402
MOLM13_14	FABP3	RAX	0.0966881181557553	0.1501907807375876	0.281867156218242	3	0.9179447477954873	0.3879095405060101	0.9233784224995216	0.35581003237432063	0.6462045351743738
MOLM13_14	FABP5	RAX	-0.9661234344081772	-1.1520414771883667	0.281867156218242	3	1.1663393224698837	1.5234365275837627	1.9019587434447434	0.05717654842753784	0.2623891774274411
MOLM13_14	FABP6	RAX	0.331466744897162	0.23765191615325895	0.281867156218242	3	1.0060407672768303	1.0644538549827829	1.4640607878100516	0.14317733999939916	0.4284982485902596
MOLM13_14	FASN	RAX	-0.09470874602604067	0.043576943275232725	0.281867156218242	3	-0.044347299824928056	-4.709363475702319e-05	-0.03139157666200703	0.974957258692283	0.9883759523864013
MOLM13_14	G6PD	RAX	-0.16757704847905094	-0.03179531800773833	0.281867156218242	3	0.4106199035606417	0.013368101226355894	0.29980479332664034	0.7643260588745747	0.9116925220244928
MOLM13_14	GLS	RAX	-0.6577971516655384	-0.5586088071753288	0.281867156218242	3	0.01684719209236384	0.19509453032187535	0.1498654291354654	0.880870787179967	0.9538669373440951
MOLM13_14	GLS2	RAX	-0.04323346833169136	-0.038371920741949665	0.281867156218242	3	1.0149547697204198	0.616710550569736	1.153761612604089	0.24859791619509086	0.5419687223959652
MOLM13_14	GLUD1	RAX	-0.3007603273528982	0.009928061546004369	0.281867156218242	3	-0.2632977359700312	-0.7935060067027437	-0.7472730928272423	0.4548987309567524	0.7183067580250433
MOLM13_14	GOT1	RAX	-0.6211588835368512	-0.4714953803574735	0.281867156218242	3	0.40437986524929	-0.03962737686789738	0.2579189579891501	0.79646945338017	0.9283940636170142
MOLM13_14	GOT2	RAX	-1.421127711057742	-1.122367800315632	0.281867156218242	3	-0.8019618423571063	-0.7103227054207948	-1.0693466588173852	0.28491349335610405	0.583914180450458
MOLM13_14	GPAM	RAX	-0.13625995170274852	0.0600208014395743	0.281867156218242	3	-0.6153811741875567	-0.2676532146682168	-0.6243996043808361	0.5323651848323853	0.7742644530281533
MOLM13_14	GPAT2	RAX	-1.3779434369683352	-1.2856215417877481	0.281867156218242	3	-0.2782377621446474	0.2448529408623792	-0.023606633517392825	0.9811663808452181	0.9911025070324117
MOLM13_14	GPAT3	RAX	-0.07262334518215363	0.12792322896884123	0.281867156218242	3	0.3051038622222517	-0.2889994920781132	0.01138750933565852	0.9909142784812188	0.9945132407517316
MOLM13_14	GPAT4	RAX	0.182918817165972	0.26590650270834937	0.281867156218242	3	0.6673938023368446	0.24918086919018356	0.6481161657005939	0.5169098190267697	0.7618973790195379
MOLM13_14	GPI	RAX	-0.6872154551226898	-0.441295442861031	0.281867156218242	3	-0.3781799950661338	-0.4838554315653788	-0.6095510957941811	0.5421592155999523	0.7769230591743481
MOLM13_14	GPX4	RAX	-3.4830293052962635	-2.9514065201068966	0.281867156218242	3	-1.556580408010662	-1.7375792361418587	-2.3293226226913117	0.019841980786188016	0.14303480062391186
MOLM13_14	GSR	RAX	-0.6827719847277153	-0.5746792838816325	0.281867156218242	3	-0.22908141089844497	0.15447078163530328	-0.052757681900562944	0.9579249794652676	0.9810749655951513
MOLM13_14	GSX2	RAX	-0.8746200841450358	-0.9657306780424616	0.281867156218242	1	-0.09409092131257467	0.3810554750424341	0.20291458190255493	0.8392017966655081	0.9381712337185267
MOLM13_14	HMGCR	RAX	-1.253650853685224	-1.5802699544392116	0.281867156218242	3	1.0563960959507106	2.1823526896630363	2.290141228867176	0.022013131031024855	0.15329878842110192
MOLM13_14	HMGCS1	RAX	-2.774931449221184	-3.147267494504234	0.281867156218242	3	0.5464929428157165	2.4320433442271536	2.1061432065782144	0.035191914700462124	0.19449398191122066
MOLM13_14	IDH1	RAX	0.055535259418619365	-0.012324264485758638	0.281867156218242	3	1.2211217275540733	0.9511034374174198	1.5359951444154094	0.12453957122771113	0.3986227974817472
MOLM13_14	IDH2	RAX	-0.3200538135472866	-0.17262192872773433	0.281867156218242	3	-0.1097721692605241	-0.036796201227196915	-0.10363948867932977	0.9174554489521467	0.9675284223327301
MOLM13_14	IDI1	RAX	-3.452844318355547	-3.1346615574227017	0.281867156218242	3	-0.8296843893526735	-0.7496451757828415	-1.1167546452357238	0.2640992460481474	0.5607060532708694
MOLM13_14	IDI2	RAX	-0.20868099543859917	-0.012053838006442183	0.281867156218242	3	0.4710331023950122	-0.2674524828505303	0.14395323659806175	0.8855373967070013	0.955509351566151
MOLM13_14	IRF8	RAX	-1.530472596191921	-1.2198706560623866	0.281867156218242	3	-1.1076430309716212	-0.7624510038479029	-1.322356173477397	0.18604957550865142	0.4751261192149097
MOLM13_14	KEAP1	RAX	-0.5355027287052629	-0.16212238887878527	0.281867156218242	3	-0.9235254754781214	-1.0780529041462656	-1.4153296453087856	0.156971866911801	0.4426393031624603
MOLM13_14	LDLR	RAX	-1.2511363066577756	-1.0953065391382197	0.281867156218242	3	-0.26348736138408463	-0.05248622060015534	-0.2234270624968596	0.8232031437958073	0.9333932060152871
MOLM13_14	LPCAT3	RAX	0.08696332831186811	0.3132699438785333	0.281867156218242	3	0.178336610879227	-0.4123021198399472	-0.1654385979498872	0.8685987754511044	0.9487066994057517
MOLM13_14	MBTPS1	RAX	-3.1265145637690446	-2.7085209099279304	0.281867156218242	3	-1.0918987569509804	-1.2201191740834365	-1.6348435572593274	0.10208184714987391	0.36011000547764027
MOLM13_14	MDH1	RAX	-0.12038074420978868	-0.2870873310989153	0.281867156218242	3	1.7639425995132312	1.4133632798813225	2.2466945332237755	0.024659555872737045	0.1635421745479921
MOLM13_14	MDH2	RAX	-0.9953118413228556	-0.7659273594029253	0.281867156218242	3	-1.0229467517203796	-0.39958005085730197	-1.0058783485222957	0.3144740926068579	0.609598095293264
MOLM13_14	ME1	RAX	-0.27748478493339696	-0.10052299601434427	0.281867156218242	3	0.18861284009010917	-0.17464436030218877	0.009877206780905742	0.9921192573457092	0.99512022303641
MOLM13_14	ME2	RAX	-0.5335312341160144	-0.235253432553676	0.281867156218242	3	-0.6393614425989612	-0.7302157181517265	-0.9684372977250295	0.3328260197119097	0.6258227592367853
MOLM13_14	MLYCD	RAX	-0.08648883086278965	0.08563087892317774	0.281867156218242	3	0.3824899746694373	-0.15697630883910174	0.15946224235886727	0.8733047038633298	0.9506188219729541
MOLM13_14	MPC1	RAX	-0.3658286343266635	-0.04094530805041265	0.281867156218242	3	-0.9788395774636429	-0.8576370683388894	-1.2985850897376958	0.19408635763926818	0.4817293128232135
MOLM13_14	MYB	RAX	-2.8569985240045894	-2.376812869523948	0.281867156218242	3	-1.472362564814492	-1.5149205000771417	-2.1123281125086075	0.03465831619909028	0.19347975844475312
MOLM13_14	NDUFA8	RAX	-1.3040899716999108	-1.016931370386678	0.281867156218242	3	-0.40926188878460107	-0.6595012275943064	-0.7557296470735927	0.44981130504893774	0.7136253737551252
MOLM13_14	NDUFS5	RAX	-1.36011454079803	-1.2082226480609994	0.281867156218242	3	-0.5089107058652411	-0.03152875293279802	-0.38214840613688117	0.7023512886404245	0.8817709320535471
MOLM13_14	PC	RAX	-0.5943731898811272	-0.10738841919021198	0.281867156218242	3	-1.0109817167291406	-1.6028182970291471	-1.8482357143939763	0.06456825093754216	0.2817214738274866
MOLM13_14	PDSS1	RAX	-1.6425486526526594	-1.4644513496088463	0.281867156218242	3	-0.18350441824875766	-0.14587559788977714	-0.2329068429988924	0.8158337446127061	0.9322436306817413
MOLM13_14	PDSS2	RAX	-2.1113177143735355	-1.9725028089569243	0.281867156218242	3	-0.4176872862327088	0.04777200376544759	-0.2615696046971376	0.7936532802540721	0.926764930163981
MOLM13_14	PEX26	RAX	-0.11148891773886893	-0.053206252695734264	0.281867156218242	3	0.15596722495949703	0.3709573316706081	0.37259192716686235	0.7094521820843578	0.8837503515370888
MOLM13_14	PEX6	RAX	-0.18928848463518802	-0.1794080344015397	0.281867156218242	3	0.41596401036970343	0.5971031274694206	0.7163466429632914	0.47377733268318944	0.7293619476218459
MOLM13_14	PGD	RAX	-2.9205474458442295	-2.474321501846983	0.281867156218242	3	-1.5408245565232417	-1.3560298151628498	-2.0483853703291306	0.04052225387704649	0.21396782461192065
MOLM13_14	PGP	RAX	-0.41367659952451036	-0.3785228426331185	0.281867156218242	3	-0.1653001643302841	0.48562694340848467	0.2265052376818407	0.8208084860017033	0.9327624878621138
MOLM13_14	PISD	RAX	-1.7960683534257929	-1.28471611408262	0.281867156218242	3	-1.4691281082321521	-1.685735960379376	-2.2308257766369928	0.025692671800579898	0.16640019470844325
MOLM13_14	PLPP1	RAX	0.03989814652419913	0.07171267493953233	0.281867156218242	3	1.1424548640205865	0.4897879366176847	1.1541699528742435	0.24843049865064537	0.5419687223959652
MOLM13_14	PLPP2	RAX	-0.5220972261745295	-0.32005244400582794	0.281867156218242	3	-0.3450908756644329	-0.2847348270294851	-0.4453540253404518	0.656063931111986	0.8598845832281998
MOLM13_14	PMVK	RAX	-3.211997235963702	-3.2718615496246053	0.281867156218242	3	-0.8059915894073957	0.9955222375920393	0.1340184065740433	0.8933880193954653	0.9576253522484999
MOLM13_14	PPARA	RAX	0.20895154817618714	0.05809816442312879	0.281867156218242	3	1.7918450332613791	1.3317191684261294	2.208693428484782	0.027195971828015374	0.17219034899247304
MOLM13_14	PPARD	RAX	0.038656085866545176	0.07380582230772721	0.281867156218242	3	0.5691060693367704	0.47436971029132435	0.7378487997789454	0.4606063350092614	0.7211381524507606
MOLM13_14	PPARG	RAX	0.05387618863050999	0.17464686608586621	0.281867156218242	3	0.3196960215743614	0.07738113348028512	0.28077594899340275	0.7788822517820115	0.918482769171106
MOLM13_14	PSTK	RAX	-1.3755926871110653	-1.8248427098480413	0.281867156218242	3	1.2137516160203399	2.753437488271624	2.805226317894233	0.005028126134950624	0.06085133672808858
MOLM13_14	PTDSS1	RAX	-0.37676989580882436	-0.29280257776994983	0.281867156218242	3	0.18823440635318217	0.258595116062745	0.31595618533464853	0.7520357648302848	0.9067997475625532
MOLM13_14	PTDSS2	RAX	-0.1411310399193463	0.014559409414044799	0.281867156218242	3	0.10286483840282049	-0.07951135218677784	0.016513408467710322	0.9868248051365911	0.9922107501009509
MOLM13_14	PTEN	RAX	0.28308581925673154	0.45563184846039523	0.281867156218242	3	0.9771758605787149	-0.16816392947224723	0.5720578225462072	0.5672828019998468	0.800663094133934
MOLM13_14	RAB18	RAX	0.1463343922127797	-0.10735071107263407	0.281867156218242	3	1.899305137658428	1.8096122029706503	2.6226006024191975	0.008726150105646814	0.08715636671784589
MOLM13_14	RAB3GAP1	RAX	0.21329078909792973	0.06357460645738679	0.281867156218242	3	1.5593843171923214	1.3263433110116523	2.040517574560402	0.04129880242269009	0.21737591878355608
MOLM13_14	RAX	RAX	1.1615833667478832	0.281867156218242	0.281867156218242	2	0.49740646379075076	0.49740646379075076	0.7034389671049215	0.4817822295968833	0.7357512088742323
MOLM13_14	ACACA	RXRA	-0.3356431426228508	-0.6685931429786102	0.27049644942300527	9	0.9519074670096833	-0.4801196299355966	0.33360437887642075	0.7386781135235221	0.9018617910324004
MOLM13_14	C12orf49	RXRA	0.1179314264224054	-0.19947245333408023	0.27049644942300527	9	1.6111914936379257	-0.7481158129369287	0.6102866665008704	0.5416719278640871	0.7769230591743481
MOLM13_14	CXorf66	RXRA	0.5740114823828134	-0.17900311338716657	0.27049644942300527	3	-0.026017170496358096	1.9471316831319727	1.3584330993205322	0.17432629744868489	0.46319391213128136
MOLM13_14	FASN	RXRA	0.4249909944646482	0.043576943275232725	0.27049644942300527	9	-0.43231153365620095	-0.1373675906710032	-0.40282397191218033	0.6870777247895852	0.8746386032365124
MOLM13_14	GPX4	RXRA	-2.4743677309634626	-2.9514065201068966	0.27049644942300527	9	1.6644649556660394	-0.6265713783171972	0.7339015866933306	0.4630087199798101	0.7228516551097223
MOLM13_14	GPX6	RXRA	0.3414401731605882	0.05127182161231262	0.27049644942300527	3	1.7318225829695144	1.6628395770741637	2.400388633204258	0.016377673448674364	0.12924313965203688
MOLM13_14	GSX2	RXRA	-0.16960321957125024	-0.9657306780424616	0.27049644942300527	3	-1.887570967132409	1.7715745512697347	-0.08202185224983179	0.9346293364199564	0.9715457302722806
MOLM13_14	NDST4	RXRA	0.34720688582010545	-0.0324461139714797	0.27049644942300527	3	0.5377689231312672	1.1288661160611708	1.1784889379760803	0.2386017398130007	0.5302971643565083
MOLM13_14	OPN5	RXRA	0.3199247368326004	-0.8086096961838045	0.27049644942300527	3	0.6433396688889949	1.1123025447783967	1.2414265146215742	0.21444822924000284	0.5044790740771016
MOLM13_14	PRSS37	RXRA	0.6650695021847245	-0.15603680183552116	0.27049644942300527	3	0.985708692031748	2.0321798810438607	2.1339694748871567	0.03284527962417314	0.18853531917146707
MOLM13_14	PSTK	RXRA	-1.5535460854244032	-1.8248427098480413	0.27049644942300527	9	-0.3268563405092538	-1.3942759973670007	-1.2170243474317555	0.22359495241672234	0.5120759604442698
MOLM13_14	PTEN	RXRA	0.6884071724337324	0.45563184846039523	0.27049644942300527	9	0.026681249769557103	-1.3820133536113366	-0.9583645213863521	0.33787897895283847	0.629336453518304
MOLM13_14	RAX	RXRA	0.14350582947948531	0.281867156218242	0.27049644942300527	3	0.046335108892363946	0.31426570404721343	0.25498328013095684	0.7987360130253895	0.9283940636170142
MOLM13_14	ACACA	RXRB	-0.5710963896818123	-0.6685931429786102	-0.033112634298013414	9	0.8658026098140859	0.17261927863698126	0.7342751590562901	0.4627810544667623	0.7228516551097223
MOLM13_14	C12orf49	RXRB	-0.3783040603813775	-0.19947245333408023	-0.033112634298013414	9	-0.32214047049560746	-1.7030654234141303	-1.4320368208825394	0.1521332838688091	0.4371524864029211
MOLM13_14	CXorf66	RXRB	0.12299912995208802	-0.17900311338716657	-0.033112634298013414	3	-0.650584324368339	1.324974658130716	0.47686597817003584	0.6334575598275674	0.8429154367528946
MOLM13_14	FASN	RXRB	0.05380735266820021	0.043576943275232725	-0.033112634298013414	9	-0.9950553812449511	-0.1979397980932419	-0.8435749812328976	0.3989069497079666	0.6815949255018959
MOLM13_14	GPX4	RXRB	-3.0978462339827684	-2.9514065201068966	-0.033112634298013414	9	-1.0817253074747062	-2.7010917913558896	-2.6748556225715365	0.007476143855771983	0.0785430910365692
MOLM13_14	GPX6	RXRB	-0.3693399444479432	0.05127182161231262	-0.033112634298013414	3	-0.8179466171755443	0.02748249354327399	-0.5589425421050598	0.576200934292607	0.8021336264123782
MOLM13_14	GSX2	RXRB	0.09187677509960916	-0.9657306780424616	-0.033112634298013414	3	0.8149465854682661	3.9271645510997417	3.353178941807484	0.0007988903875744478	0.018933079930705178
MOLM13_14	NDST4	RXRB	-0.05178294505133222	-0.0324461139714797	-0.033112634298013414	3	0.043313882903607236	0.6724417571788951	0.5061156667748552	0.6127754529494367	0.8307291095585986
MOLM13_14	OPN5	RXRB	-0.05030002420001652	-0.8086096961838045	-0.033112634298013414	3	0.09624085694922652	0.9739964174669613	0.7567720342182943	0.44918645002925783	0.7136253737551252
MOLM13_14	PRSS37	RXRB	-0.010503088684446382	-0.15603680183552116	-0.033112634298013414	3	-0.777939240467876	0.46373754953680146	-0.22217414631764254	0.8241783194248373	0.9333932060152871
MOLM13_14	PSTK	RXRB	-1.6116538190880176	-1.8248427098480413	-0.033112634298013414	9	-0.025146852595262503	0.7132456288026437	0.48655931078240383	0.6265706643856661	0.8404968944590894
MOLM13_14	PTEN	RXRB	0.392430986365803	0.45563184846039523	-0.033112634298013414	9	0.16276432871745736	-0.518553276662812	-0.25158077776338783	0.8013651179468209	0.9290814570185376
MOLM13_14	RAX	RXRB	-0.43839248789156154	0.281867156218242	-0.033112634298013414	3	-1.2282370703622778	-0.8403135724342333	-1.4626861867492047	0.14355326760479944	0.42876100036289694
MOLM13_14	ACACA	SCAP	-1.2716792218833024	-0.6685931429786102	-1.0112281620440293	9	1.1724382777860614	0.14060049919392467	0.9284586231634389	0.35316972140917546	0.6434674704356187
MOLM13_14	C12orf49	SCAP	-1.414380056698394	-0.19947245333408023	-1.0112281620440293	9	-1.9103387322844172	-2.50745040987819	-3.12384866027548	0.0017850224227157732	0.031193254997201537
MOLM13_14	CXorf66	SCAP	-0.6564138155075864	-0.17900311338716657	-1.0112281620440293	3	0.909399463790863	0.7814645077004722	1.1956213803055402	0.2318443441870317	0.5244173569742135
MOLM13_14	FASN	SCAP	-0.3376522810134944	0.043576943275232725	-1.0112281620440293	9	2.6032634633872767	2.039090932360278	3.2826402739042733	0.001028398059805375	0.022435315567859368
MOLM13_14	GPX4	SCAP	-2.480537489608967	-2.9514065201068966	-1.0112281620440293	9	2.826140384138347	-0.038042245643480056	1.9714831003433102	0.04866864415088818	0.24159464671309164
MOLM13_14	GPX6	SCAP	-1.3750588224117568	0.05127182161231262	-1.0112281620440293	3	-0.9510263004912901	-0.7067105352572471	-1.1721969579805207	0.2411179894650829	0.5330377206548377
MOLM13_14	GSX2	SCAP	-0.6123592992362229	-0.9657306780424616	-1.0112281620440293	3	1.7763035971298269	1.9736948702928612	2.651649345753743	0.008009968035704742	0.08147562578649363
MOLM13_14	NDST4	SCAP	-1.0786339378180996	-0.0324461139714797	-1.0112281620440293	3	-0.18781849551777782	-0.21979570984819505	-0.2882267687222454	0.7731731593528545	0.9156579272907376
MOLM13_14	OPN5	SCAP	-0.3704335524977475	-0.8086096961838045	-1.0112281620440293	3	2.5969092671219	1.9911001074840549	3.244212540931321	0.0011777582858931736	0.024048313658364205
MOLM13_14	PRSS37	SCAP	-0.9645673119310875	-0.15603680183552116	-1.0112281620440293	3	-0.2766498937408234	0.02739830463280873	-0.17624748887980016	0.8600995139422425	0.9455746300762949
MOLM13_14	PSTK	SCAP	-2.000646276428092	-1.8248427098480413	-1.0112281620440293	9	0.19769213201722236	-0.8095813513014125	-0.43267101629079324	0.6652537889550243	0.864835664128746
MOLM13_14	PTEN	SCAP	-0.7490699844374855	0.45563184846039523	-1.0112281620440293	9	-0.5628581874033688	-0.6078972313544381	-0.8278490957145413	0.40775596642871803	0.6873220024895341
MOLM13_14	RAX	SCAP	-1.1789374117859655	0.281867156218242	-1.0112281620440293	3	-0.10931357263201562	-0.5808195221761513	-0.4879977912601133	0.6255514055605704	0.8404896518795995
MOLM13_14	ACACA	SCD	-1.2756385891280917	-0.6685931429786102	-2.0969690999020973	9	6.32933496744494	4.293471431883678	7.511458440197118	5.847223503254177e-14	1.0771885075994918e-11
MOLM13_14	C12orf49	SCD	-2.2091868041045273	-0.19947245333408023	-2.0969690999020973	9	-0.20534472061700862	-1.942575685227406	-1.5188090844215467	0.12881055858378596	0.40546236644175604
MOLM13_14	CXorf66	SCD	-1.9676262945441991	-0.17900311338716657	-2.0969690999020973	3	0.27562341701029036	-0.3065562054233182	-0.021872784447860637	0.9825494344445229	0.9914163649098736
MOLM13_14	FASN	SCD	-1.189022911477248	0.043576943275232725	-2.0969690999020973	9	3.541521327623657	2.682738320173281	4.401216204823006	1.076457956591279e-05	0.0006374168900101216
MOLM13_14	GPX4	SCD	-3.6186357523707127	-2.9514065201068966	-2.0969690999020973	9	-1.7217563957314914	-1.2716921693091112	-2.11668777947335	0.0342863546751444	0.19270093576742173
MOLM13_14	GPX6	SCD	-2.0946000090466765	0.05127182161231262	-2.0969690999020973	3	1.3986201208074747	-0.3496898560009826	0.7417057032364714	0.4582656635788718	0.7208771064646768
MOLM13_14	GSX2	SCD	-1.9956516319083353	-0.9657306780424616	-2.0969690999020973	3	-0.16906400570286312	0.6940803178647162	0.37124259456319963	0.7104568504072575	0.884337430912337
MOLM13_14	NDST4	SCD	-2.1065120501071934	-0.0324461139714797	-2.0969690999020973	3	0.14533915925222562	-0.6897455702463313	-0.38495346493536275	0.7002718931779183	0.8817709320535471
MOLM13_14	OPN5	SCD	-1.6893407216042557	-0.8086096961838045	-2.0969690999020973	3	0.6651381893283258	0.6395738136802648	0.9225707048228575	0.3562309681238707	0.6462045351743738
MOLM13_14	PRSS37	SCD	-1.5984192384635456	-0.15603680183552116	-2.0969690999020973	3	2.4305240026086805	0.5691922952724547	2.121119735867556	0.03391172750223383	0.19124368775069278
MOLM13_14	PSTK	SCD	-2.777449520161304	-1.8248427098480413	-2.0969690999020973	9	-1.2598745066204897	-0.15410881941869345	-0.9998371983270153	0.3173893007537293	0.6133233807105863
MOLM13_14	PTEN	SCD	-1.9025620144434232	0.45563184846039523	-2.0969690999020973	9	-0.6385233418206738	-2.2317789211897208	-2.029610194229743	0.042396177865528455	0.2196651965657693
MOLM13_14	RAX	SCD	-2.421067596120952	0.281867156218242	-2.0969690999020973	3	-0.8027681324102983	-1.5173363077290813	-1.6405615826835735	0.10088845520628985	0.35916381228007943
MOLM13_14	ACACA	SEPSECS	-3.138612831882865	-0.6685931429786102	-2.8419402435751944	9	-2.1115201795438505	-1.4520018041817349	-2.519790559599699	0.011742468058844593	0.10485217273562512
MOLM13_14	C12orf49	SEPSECS	-2.633748548112716	-0.19947245333408023	-2.8419402435751944	9	2.303618514383175	0.20020980699557053	1.770473984973841	0.07664821440385321	0.3084532511689044
MOLM13_14	CXorf66	SEPSECS	-1.7285437057638156	-0.17900311338716657	-2.8419402435751944	3	5.879782347117544	2.0179142392208305	5.584514811953713	2.3435354489006035e-08	2.5903878495181335e-06
MOLM13_14	FASN	SEPSECS	-2.344488457318964	0.043576943275232725	-2.8419402435751944	9	0.4436777982309776	1.1067180758567028	1.0962954360910435	0.2729495060205547	0.5694836254542749
MOLM13_14	GPX4	SEPSECS	-3.197640893893223	-2.9514065201068966	-2.8419402435751944	9	1.0503487003134575	-0.37499883160416797	0.4775444718377832	0.6329744609415443	0.8429154367528946
MOLM13_14	GPX6	SEPSECS	-2.9621540856144173	0.05127182161231262	-2.8419402435751944	3	0.6581362603504611	-0.5259307129919696	0.09348343904766862	0.9255195058014626	0.9675284223327301
MOLM13_14	GSX2	SEPSECS	-2.829652541834532	-0.9657306780424616	-2.8419402435751944	3	-0.927303934213983	-0.07691875409324214	-0.7100926727234236	0.47764666980861015	0.7306003565486349
MOLM13_14	NDST4	SEPSECS	-3.1030078329220347	-0.0324461139714797	-2.8419402435751944	3	-1.1600229185783606	-0.8455657221770057	-1.41816532814883	0.15614250194138307	0.4426393031624603
MOLM13_14	OPN5	SEPSECS	-2.0638074020071637	-0.8086096961838045	-2.8419402435751944	3	1.93147686323273	1.429360490984295	2.376470883631913	0.01747914082223559	0.13093068439648822
MOLM13_14	PRSS37	SEPSECS	-3.3416780848914254	-0.15603680183552116	-2.8419402435751944	3	-2.3299277146090884	-1.5066352637948823	-2.7128596984787055	0.006670534244867888	0.07276148538151947
MOLM13_14	PSTK	SEPSECS	-2.69588900323748	-1.8248427098480413	-2.8419402435751944	9	0.9074531936224698	0.7747232029035335	1.1894783371354876	0.2342514905834867	0.5257784137569536
MOLM13_14	PTEN	SEPSECS	-2.5013306017119956	0.45563184846039523	-2.8419402435751944	9	0.8281188901960977	0.32419453529590087	0.8148086372176917	0.4151818561463718	0.6932240860933379
MOLM13_14	RAX	SEPSECS	-3.6144778327841967	0.281867156218242	-2.8419402435751944	3	-2.8502563159975653	-2.027818974920332	-3.449320117346585	0.000562000029481088	0.0143353238289176
MOLM13_14	ACACA	SLC1A5	-0.8495691156956338	-0.6685931429786102	-0.01626083141008842	9	-1.0020664306361184	-2.2319071766907004	-2.2867646679191145	0.022209562814107634	0.15343106310746024
MOLM13_14	C12orf49	SLC1A5	-0.433000916150125	-0.19947245333408023	-0.01626083141008842	9	-1.206696175408833	-2.365912216859521	-2.526215620696922	0.011529869221120058	0.10389414765552749
MOLM13_14	CXorf66	SLC1A5	0.1621178664326166	-0.17900311338716657	-0.01626083141008842	3	-0.5412210642964214	1.1433885706584705	0.42579672715879846	0.6702559719794712	0.864835664128746
MOLM13_14	FASN	SLC1A5	0.34444960553239956	0.043576943275232725	-0.01626083141008842	9	0.8697633934838472	1.6463977773609642	1.7791946264626493	0.07520785905342661	0.3045345185046075
MOLM13_14	GPX4	SLC1A5	-2.8776592158308048	-2.9514065201068966	-0.01626083141008842	9	-0.010814762992317428	-1.5715741000893868	-1.1189178955591443	0.26317516768069926	0.5607060532708694
MOLM13_14	GPX6	SLC1A5	-0.20746300195489167	0.05127182161231262	-0.01626083141008842	3	0.09401581516708754	0.5445884525233635	0.4515614081785872	0.6515849769782731	0.8574030887539499
MOLM13_14	GSX2	SLC1A5	0.13999814080032338	-0.9657306780424616	-0.01626083141008842	3	0.9786039790362222	3.671144931245896	3.287868985275245	0.001009488058586685	0.022435315567859368
MOLM13_14	NDST4	SLC1A5	-0.15787758565035268	-0.0324461139714797	-0.01626083141008842	3	-0.6047126418909439	0.0013570663578994758	-0.42663681892612787	0.6696438758238673	0.864835664128746
MOLM13_14	OPN5	SLC1A5	-0.21724083536282368	-0.8086096961838045	-0.01626083141008842	3	-0.7894107507162617	0.04616084044503943	-0.5255570516690742	0.5991960039019806	0.822406435819109
MOLM13_14	PRSS37	SLC1A5	0.16420097688675828	-0.15603680183552116	-0.01626083141008842	3	0.013977195063290832	0.9795127416632448	0.7025034712999273	0.48236523766362516	0.7357512088742323
MOLM13_14	PSTK	SLC1A5	-1.6633249473522602	-1.8248427098480413	-0.01626083141008842	9	-0.38036212600439523	-0.33327629566718303	-0.5046185672792378	0.613826766289782	0.8314744922454728
MOLM13_14	PTEN	SLC1A5	0.42453597066022897	0.45563184846039523	-0.01626083141008842	9	0.3480185887325134	-0.5408864399106296	-0.1363781654409238	0.8915223338503339	0.9576253522484999
MOLM13_14	RAX	SLC1A5	0.25429464373429916	0.281867156218242	-0.01626083141008842	3	1.8850670617676255	2.007152532794894	2.752214869182312	0.005919366828451053	0.06748826668025582
MOLM13_14	ACACA	SLC25A11	-0.7128063262067966	-0.6685931429786102	-0.2740806165890204	9	1.1223001127524805	0.6803913902677654	1.2746953861729855	0.20241708053704133	0.4878016272244397
MOLM13_14	C12orf49	SLC25A11	-0.669455441540325	-0.19947245333408023	-0.2740806165890204	9	-1.1913118988774059	-2.6249179063984065	-2.6984819738767443	0.006965651023019651	0.07403236792414476
MOLM13_14	CXorf66	SLC25A11	-0.06632679633973575	-0.17900311338716657	-0.2740806165890204	3	-0.2520031684818598	1.6538310749226655	0.9912420187008347	0.32156741748152984	0.6170701601910543
MOLM13_14	FASN	SLC25A11	-0.15659500113450767	0.043576943275232725	-0.2740806165890204	9	-0.8162855737676115	0.12389763962057891	-0.4895922034471114	0.6244224945895859	0.839841799212629
MOLM13_14	GPX4	SLC25A11	-3.221648289747144	-2.9514065201068966	-0.2740806165890204	9	-1.461174589336011	-2.9504687523458233	-3.1195029230797062	0.001811564633965403	0.031193254997201537
MOLM13_14	GPX6	SLC25A11	-0.495233226712872	0.05127182161231262	-0.2740806165890204	3	-0.083756196726474	0.6744677826013334	0.4176961680975727	0.6761692743121968	0.8675530858482806
MOLM13_14	GSX2	SLC25A11	-0.4141483800763452	-0.9657306780424616	-0.2740806165890204	3	-0.6134465667623573	2.9079777779783753	1.6224785790950287	0.1047009160482415	0.36253841663774383
MOLM13_14	NDST4	SLC25A11	-0.262490049998051	-0.0324461139714797	-0.2740806165890204	3	0.2090035257944315	0.8601104171634097	0.7559777189265773	0.4496625546561248	0.7136253737551252
MOLM13_14	OPN5	SLC25A11	-0.25682733896549853	-0.8086096961838045	-0.2740806165890204	3	0.08860002361796625	1.3237098347279117	0.9986538779729826	0.3179623905688421	0.6137155338336907
MOLM13_14	PRSS37	SLC25A11	0.053015822186907556	-0.15603680183552116	-0.2740806165890204	3	0.8557590661142382	2.0180489762347977	2.03208915457344	0.042144631134294605	0.2196651965657693
MOLM13_14	PSTK	SLC25A11	-1.7400624286152746	-1.8248427098480413	-0.2740806165890204	9	-0.12482296633639596	0.9940308958306328	0.6146228212064933	0.5388038396107475	0.7769230591743481
MOLM13_14	PTEN	SLC25A11	-0.05828789437372176	0.45563184846039523	-0.2740806165890204	9	-1.2477870451520527	-2.31487919400859	-2.5191854568148644	0.011762668352729959	0.10485217273562512
MOLM13_14	RAX	SLC25A11	-0.6052463607668429	0.281867156218242	-0.2740806165890204	3	-0.8807699176990423	-0.5410161188879368	-1.0053545478669976	0.31472615776298796	0.609598095293264
MOLM13_14	ACACA	SLC27A1	-0.797169731792007	-0.6685931429786102	-0.11145065691394389	9	-0.1674548049869666	-2.4519918870099855	-1.8522285188677146	0.06399301518970031	0.28142236922637925
MOLM13_14	C12orf49	SLC27A1	-0.3839752790295044	-0.19947245333408023	-0.11145065691394389	9	0.19961294654662365	-2.6512496956522735	-1.7335689702987476	0.08299459009964429	0.32296685615863985
MOLM13_14	CXorf66	SLC27A1	0.16550665582879884	-0.17900311338716657	-0.11145065691394389	3	0.030823258135882832	1.5740254324146505	1.1347993918666333	0.2564593811159672	0.5522203297276281
MOLM13_14	FASN	SLC27A1	0.12209391913763766	0.043576943275232725	-0.11145065691394389	9	0.013416580890295274	0.07578487949498659	0.06307495753017599	0.9497068155778077	0.9798468576403268
MOLM13_14	GPX4	SLC27A1	-2.796011445043325	-2.9514065201068966	-0.11145065691394389	9	0.446249107085726	-1.034170940796985	-0.415723515424861	0.6776123318296281	0.8675530858482806
MOLM13_14	GPX6	SLC27A1	-0.25038828150398845	0.05127182161231262	-0.11145065691394389	3	0.42687782471185803	0.4929176515749462	0.6503936185871095	0.5154379982936881	0.7609939458334237
MOLM13_14	GSX2	SLC27A1	-0.22966996802996187	-0.9657306780424616	-0.11145065691394389	3	-0.43583661791830086	2.8197823826211437	1.68570421620233	0.09185278439856359	0.34146169626192474
MOLM13_14	NDST4	SLC27A1	0.06894234085728994	-0.0324461139714797	-0.11145065691394389	3	1.09387197006101	1.291183606010375	1.6864889713468636	0.09170165754345119	0.34146169626192474
MOLM13_14	OPN5	SLC27A1	-0.3126199020265572	-0.8086096961838045	-0.11145065691394389	3	-0.8598241258835391	-0.42961660129179957	-0.9117722821237948	0.3618886043589926	0.6495158463285788
MOLM13_14	PRSS37	SLC27A1	0.1952052336138753	-0.15603680183552116	-0.11145065691394389	3	0.6892446977570363	1.500476270780295	1.5483665457591218	0.12153407098819385	0.39164956047594385
MOLM13_14	PSTK	SLC27A1	-1.5330706496140647	-1.8248427098480413	-0.11145065691394389	9	0.7624909761199948	0.834415298923917	1.1291832560029	0.25882053562258	0.555141588696297
MOLM13_14	PTEN	SLC27A1	0.4789417979945121	0.45563184846039523	-0.11145065691394389	9	1.397012593450298	-0.32919510268411883	0.7550609887903688	0.4502123889914723	0.7136253737551252
MOLM13_14	RAX	SLC27A1	-0.34185186917350957	0.281867156218242	-0.11145065691394389	3	-0.42057930493197565	-0.6491961930606215	-0.7564455089777812	0.44938213136163463	0.7136253737551252
MOLM13_14	ACACA	SLC27A2	-0.8458114520291808	-0.6685931429786102	-0.10698413017254493	9	-0.5537693184542674	-1.7721605591589844	-1.6446807890247268	0.10003565656855257	0.35822703799278655
MOLM13_14	C12orf49	SLC27A2	-0.30638608470038614	-0.19947245333408023	-0.10698413017254493	9	0.878250636111845	-1.1042992335019326	-0.15984049609223866	0.8730067229055387	0.9506188219729541
MOLM13_14	CXorf66	SLC27A2	0.17800760337017651	-0.17900311338716657	-0.10698413017254493	3	0.07111936847898277	1.8535519794046382	1.360948161643961	0.17353007195546966	0.4618183937434489
MOLM13_14	FASN	SLC27A2	0.10756570723718016	0.043576943275232725	-0.10698413017254493	9	-0.08027889018720784	0.5713501736253926	0.3472398345651216	0.7284111467803152	0.895115298957561
MOLM13_14	GPX4	SLC27A2	-3.036939279381926	-2.9514065201068966	-0.10698413017254493	9	-0.7402113840396943	-1.2960242262236705	-1.439836008110753	0.1499138011210139	0.4371524864029211
MOLM13_14	GPX6	SLC27A2	-0.3600392783602155	0.05127182161231262	-0.10698413017254493	3	-0.2914644575757271	0.34585323258488865	0.03845867162940757	0.9693219823505734	0.9871537445804006
MOLM13_14	GSX2	SLC27A2	-0.26977265137816325	-0.9657306780424616	-0.10698413017254493	3	-0.657155818746581	2.957897452493401	1.6268700109805923	0.10376470839368317	0.36253841663774383
MOLM13_14	NDST4	SLC27A2	0.04906409116742042	-0.0324461139714797	-0.10698413017254493	3	0.9655259111854996	1.5063599285337979	1.7478872395845184	0.08048355485664829	0.31745456253784715
MOLM13_14	OPN5	SLC27A2	-0.3061677891269496	-0.8086096961838045	-0.10698413017254493	3	-0.8468625951116421	0.030160938727493897	-0.5774952794355167	0.5636049265994003	0.7986811694887228
MOLM13_14	PRSS37	SLC27A2	0.15695120577744412	-0.15603680183552116	-0.10698413017254493	3	0.4714196505106749	1.555707072049272	1.4333950518465997	0.1517449716819539	0.4371524864029211
MOLM13_14	PSTK	SLC27A2	-1.7620819064032642	-1.8248427098480413	-0.10698413017254493	9	-0.5977920907377653	0.07712900202951982	-0.3681644007391333	0.7127506530260764	0.8858625057850336
MOLM13_14	PTEN	SLC27A2	0.19091018884814723	0.45563184846039523	-0.10698413017254493	9	-0.7337064884310269	-2.361188947985698	-2.1884215501535653	0.02863890994369981	0.1748135365448444
MOLM13_14	RAX	SLC27A2	-0.17731477104969265	0.281867156218242	-0.10698413017254493	3	0.3167902053655575	0.6058025979088151	0.6523716274692153	0.514161462986932	0.7604636089494498
MOLM13_14	ACACA	SLC27A3	-0.526525607971366	-0.6685931429786102	0.1350176530334829	9	0.34890930821057903	-1.4990431004005684	-0.8132674037293409	0.41606476149847293	0.6933018839843901
MOLM13_14	C12orf49	SLC27A3	-0.18933314784739005	-0.19947245333408023	0.1350176530334829	9	-0.04994048145621455	-1.8654974496667915	-1.3544191500390086	0.17560269144300034	0.46379856853362356
MOLM13_14	CXorf66	SLC27A3	0.5200609337051896	-0.17900311338716657	0.1350176530334829	3	0.47645828741761426	1.4936866377004325	1.3931028364712337	0.1635886955081155	0.44646496916768735
MOLM13_14	FASN	SLC27A3	0.8125048132676128	0.043576943275232725	0.1350176530334829	9	2.931660897820715	2.703833855072474	3.984896555111981	6.750952865923002e-05	0.0027982699629250842
MOLM13_14	GPX4	SLC27A3	-2.4681501934346954	-2.9514065201068966	0.1350176530334829	9	1.788686119036094	0.2725144666478669	1.457488911522812	0.14498147000255812	0.43156064140797373
MOLM13_14	GPX6	SLC27A3	-0.02244273658279609	0.05127182161231262	0.1350176530334829	3	0.30007307082668105	0.26525648971764676	0.39974836586610507	0.6893418647808052	0.8751369156252488
MOLM13_14	GSX2	SLC27A3	0.15293588514958736	-0.9657306780424616	0.1350176530334829	3	0.3492636140175539	2.5977556484800255	2.0838573047994164	0.037173148958784506	0.20207567532349088
MOLM13_14	NDST4	SLC27A3	-0.02759031543035297	-0.0324461139714797	0.1350176530334829	3	-0.7192324317106703	-0.14415517256335958	-0.6105072297745738	0.5415258556614273	0.7769230591743481
MOLM13_14	OPN5	SLC27A3	-0.048789089536391085	-0.8086096961838045	0.1350176530334829	3	-0.595073886868888	-0.12506730550006148	-0.5092167205358501	0.6106003242292692	0.8306877149906517
MOLM13_14	PRSS37	SLC27A3	0.4006293163516417	-0.15603680183552116	0.1350176530334829	3	0.3859718474103573	0.7651836474687193	0.8139898566291509	0.4156507618629821	0.6933018839843901
MOLM13_14	PSTK	SLC27A3	-1.607244889046357	-1.8248427098480413	0.1350176530334829	9	-0.32843275132528743	-1.434159282758057	-1.2463407797657229	0.21263931252939972	0.5017483966479066
MOLM13_14	PTEN	SLC27A3	0.8347652175496608	0.45563184846039523	0.1350176530334829	9	2.120988985683326	0.08372504129279092	1.558968239051913	0.11900389763715803	0.38763941509313954
MOLM13_14	RAX	SLC27A3	-0.1689342032236366	0.281867156218242	0.1350176530334829	3	-0.7655875601104818	-0.6015964493578231	-0.9667450842248513	0.33367148321189277	0.6258227592367853
MOLM13_14	ACACA	SLC27A4	-0.6025418080684788	-0.6685931429786102	0.04284778325693243	9	0.27665626932857007	-1.1210757833743645	-0.5970947645480303	0.5504441131413937	0.7863997709139768
MOLM13_14	C12orf49	SLC27A4	-0.16058244238453223	-0.19947245333408023	0.04284778325693243	9	0.8360892315456779	-1.0243658156474833	-0.1331316493570259	0.8940892653609331	0.9576253522484999
MOLM13_14	CXorf66	SLC27A4	0.2663392181664097	-0.17900311338716657	0.04284778325693243	3	-0.3325733000747078	1.7295261177898331	0.9877948104040201	0.3232531496736506	0.6181703831129328
MOLM13_14	FASN	SLC27A4	0.1245679388495751	0.043576943275232725	0.04284778325693243	9	-0.9448202429236675	-0.37349849452524947	-0.9321921190154169	0.3512372476133476	0.6413561195406722
MOLM13_14	GPX4	SLC27A4	-2.814055007373607	-2.9514065201068966	0.04284778325693243	9	0.23545800284057108	-1.480666441628277	-0.8804953310575009	0.37859103336309685	0.6621349507552896
MOLM13_14	GPX6	SLC27A4	-0.2401679310299234	0.05127182161231262	0.04284778325693243	3	-0.4862344437302358	0.20296822122229424	-0.20029946681646288	0.8412463795175936	0.9384165815532326
MOLM13_14	GSX2	SLC27A4	0.1278903524214985	-0.9657306780424616	0.04284778325693243	3	0.6467557111180402	4.656399585920534	3.749897072221335	0.0001769071681919015	0.006240682656641973
MOLM13_14	NDST4	SLC27A4	0.04847359516616997	-0.0324461139714797	0.04284778325693243	3	0.1693013016455058	0.7594281698153624	0.656710907157778	0.5113668198270475	0.7571523051518596
MOLM13_14	OPN5	SLC27A4	0.09488626713674318	-0.8086096961838045	0.04284778325693243	3	0.4899082014078966	1.3798832075445446	1.3221421846746202	0.18612080884337545	0.4751261192149097
MOLM13_14	PRSS37	SLC27A4	0.4458581980696323	-0.15603680183552116	0.04284778325693243	3	1.11674330612327	2.518087180287104	2.5702132854043724	0.010163591901170199	0.09414097973262675
MOLM13_14	PSTK	SLC27A4	-1.7636103607232991	-1.8248427098480413	0.04284778325693243	9	-1.217369253800418	-1.4769863185233971	-1.9051970961179305	0.056754455544964055	0.2623891774274411
MOLM13_14	PTEN	SLC27A4	0.407010872757371	0.45563184846039523	0.04284778325693243	9	-0.32324018695818535	-1.4189438592056611	-1.231910153117473	0.21798264828301195	0.5104734899056974
MOLM13_14	RAX	SLC27A4	-0.3668149105520193	0.281867156218242	0.04284778325693243	3	-1.250323352864639	-0.9700998985509902	-1.5700763381802736	0.11639735264113087	0.38443587784660355
MOLM13_14	ACACA	SLC27A5	-1.3922795093087783	-0.6685931429786102	-0.5481268713628679	9	-1.9484914909006665	-3.3018903514364646	-3.7125806045353036	0.00020515669227960678	0.006669603839207608
MOLM13_14	C12orf49	SLC27A5	-0.8948252088596208	-0.19947245333408023	-0.5481268713628679	9	-0.8294505247808739	-2.3989567208421723	-2.28282865581184	0.022440463298165157	0.15374499234858607
MOLM13_14	CXorf66	SLC27A5	-0.3803382569886608	-0.17900311338716657	-0.5481268713628679	3	-0.3221098240356069	1.1231245246345296	0.5664029266236104	0.5711199057178286	0.801550709147377
MOLM13_14	FASN	SLC27A5	-0.4039173674270986	0.043576943275232725	-0.5481268713628679	9	-0.7867217618687427	0.003738568599853498	-0.5536527255155286	0.5798165345482895	0.8064897770814295
MOLM13_14	GPX4	SLC27A5	-2.8363036460017192	-2.9514065201068966	-0.5481268713628679	9	0.6472637242754187	0.4827410190764882	0.7990340167970976	0.4242706877378073	0.6946954952371188
MOLM13_14	GPX6	SLC27A5	-0.7434768888129923	0.05127182161231262	-0.5481268713628679	3	0.09000709435346113	0.4478390754079978	0.3803146738735386	0.7037118442627583	0.8817709320535471
MOLM13_14	GSX2	SLC27A5	-0.4384471931017302	-0.9657306780424616	-0.5481268713628679	3	0.5223105908409504	3.55116722277508	2.8803837850208462	0.003971913529979244	0.05226533835480625
MOLM13_14	NDST4	SLC27A5	-0.5558927729663766	-0.0324461139714797	-0.5481268713628679	3	0.11421234353278674	0.562395866471741	0.4784342535006932	0.6323411586787429	0.8429154367528946
MOLM13_14	OPN5	SLC27A5	-0.7663757578164404	-0.8086096961838045	-0.5481268713628679	3	-1.2620446214194017	-0.16387157586717907	-1.0082750125050761	0.3133224552782853	0.609598095293264
MOLM13_14	PRSS37	SLC27A5	-0.2714080820301879	-0.15603680183552116	-0.5481268713628679	3	0.7073004270627954	1.5149990280969872	1.571403014570652	0.11608906620800295	0.3841829775905567
MOLM13_14	PSTK	SLC27A5	-1.8275462865289103	-1.8248427098480413	-0.5481268713628679	9	0.2717718122658051	1.1875637080918973	1.0319060424713302	0.30211613503404156	0.5983014371111024
MOLM13_14	PTEN	SLC27A5	-0.2388997147219076	0.45563184846039523	-0.5481268713628679	9	-0.468452132089561	-1.4986371018848494	-1.3909421365423567	0.1642429739530521	0.44715082235494313
MOLM13_14	RAX	SLC27A5	-0.7438476378243779	0.281867156218242	-0.5481268713628679	3	-0.24991318162187132	-0.1683136075814279	-0.2957309987195296	0.7674355219235525	0.9129378687827707
MOLM13_14	ACACA	SLC36A3	-0.5745143458927638	-0.6685931429786102	-0.3683541394623512	3	1.9384239814445372	-0.24099877578670126	1.200260873477626	0.2300380403183625	0.5228334413810378
MOLM13_14	ACACB	SLC36A3	0.15528097275942518	-0.04387173884533224	-0.3683541394623512	3	2.979048792180338	0.7722799730998332	2.6525900083897676	0.007987682807694288	0.08147562578649363
MOLM13_14	ACAT1	SLC36A3	0.10912845096191164	0.012698096598999934	-0.3683541394623512	3	2.478219768775827	0.2451128457121748	1.9256869591309558	0.054143473195835276	0.2572202824031372
MOLM13_14	ACLY	SLC36A3	-1.6525345401535274	-1.9422873709044925	-0.3683541394623512	3	0.6949301651420433	-0.046527780920407796	0.4584897228206437	0.6466006443673237	0.8535294551514717
MOLM13_14	ACO1	SLC36A3	0.1321928351849822	0.145821725608721	-0.3683541394623512	3	2.321148799703277	-0.26934774051679944	1.4508424425964987	0.14682373817683997	0.4354807833581408
MOLM13_14	ACSL4	SLC36A3	-0.49314114013278737	-0.42495973470525206	-0.3683541394623512	3	1.3133882575978237	-0.9665701727657982	0.24523741962285658	0.8062726041581424	0.9314105975648594
MOLM13_14	AGPAT1	SLC36A3	-0.16780831535965302	-0.1370291665007574	-0.3683541394623512	3	1.9824615990523868	-0.5603561128139921	1.0055804328817612	0.3146174403150511	0.609598095293264
MOLM13_14	AGPAT2	SLC36A3	0.1568595761509379	0.11576530748845543	-0.3683541394623512	3	2.242265024089765	0.011544908486947059	1.5936842868305885	0.11100676536968111	0.37408377435555135
MOLM13_14	AMFR	SLC36A3	0.21102242487412579	-0.007941620289833038	-0.3683541394623512	3	2.9740643138668763	0.9064807141682342	2.7439597040233674	0.006070298880243183	0.0680037536719135
MOLM13_14	C12orf49	SLC36A3	-0.31438244361962947	-0.19947245333408023	-0.3683541394623512	3	2.550965131653557	-1.0676542947972543	1.0488591513485843	0.29424294838354836	0.5927761949209274
MOLM13_14	CAPN3	SLC36A3	0.09687576222782897	-0.05813467553224353	-0.3683541394623512	3	2.8023669000698352	0.5189557574891128	2.3485297736684574	0.018847692272917434	0.13795529331582165
MOLM13_14	CDIPT	SLC36A3	-0.75803267184861	-1.6230423683956854	-0.3683541394623512	3	1.9124789382090963	3.347387745387507	3.719287400108355	0.00019978562598667855	0.00662489135771826
MOLM13_14	CDS2	SLC36A3	-1.6967303424309774	-2.0743317219294273	-0.3683541394623512	3	0.6028048653672115	0.34620332180155744	0.6710501245485888	0.502188598370065	0.7534580347373319
MOLM13_14	CHP1	SLC36A3	0.6566762337686306	0.7153340188391404	-0.3683541394623512	3	1.8484471927285446	-0.12214006008979439	1.220683479899565	0.22220588503229577	0.5120759604442698
MOLM13_14	CPT1A	SLC36A3	-0.07448227622945576	-0.09221009907812805	-0.3683541394623512	3	1.8627930791620964	-0.26174246935602224	1.132113743216732	0.2575866176803181	0.5539281609779084
MOLM13_14	CPT2	SLC36A3	-0.09455846874162388	-0.07850773800243217	-0.3683541394623512	3	1.5497053763210205	-0.4384954363819283	0.7857440838528282	0.43201743101242085	0.7015523022709048
MOLM13_14	CRLS1	SLC36A3	-1.8728191055408925	-2.2757445497720363	-0.3683541394623512	3	1.0042189681193165	0.34597327364707536	0.9547300900584821	0.3397142090767431	0.6307347801223293
MOLM13_14	CYB5B	SLC36A3	-0.9749732591525359	-1.1196543916934114	-0.3683541394623512	3	1.4929629875183263	-0.2752101259007103	0.8610813062591397	0.38919326420520206	0.6740126404366876
MOLM13_14	DERL2	SLC36A3	0.2882742054303731	0.12002931777084298	-0.3683541394623512	3	3.2204224548935114	0.7156676181698792	2.7832359820241765	0.005381964532962287	0.062416731865535854
MOLM13_14	FABP3	SLC36A3	0.12937487340128184	0.1501907807375876	-0.3683541394623512	3	2.1842405680237253	-0.30594571510124235	1.3281550275692766	0.1841268978442797	0.47404098854940335
MOLM13_14	FABP5	SLC36A3	-1.0192639778345327	-1.1520414771883667	-0.3683541394623512	3	1.537090467418564	-0.36334394503505296	0.8299641253715084	0.4065590670771506	0.6873220024895341
MOLM13_14	FABP6	SLC36A3	0.3686783738465529	0.23765191615325895	-0.3683541394623512	3	1.9633068862102125	0.5921164224735664	1.8069571503724642	0.07076896054923576	0.2933373414765822
MOLM13_14	FASN	SLC36A3	-0.029012285422824968	0.043576943275232725	-0.3683541394623512	3	1.0036180927280218	-0.6654866940537115	0.2390950049346968	0.8110319149533934	0.9322436306817413
MOLM13_14	G6PD	SLC36A3	0.2561589274687712	-0.03179531800773833	-0.3683541394623512	3	3.23333294621731	1.2703554409759845	3.184588598935484	0.0014495992872500163	0.02700489458719693
MOLM13_14	GLS	SLC36A3	-0.3982911774405305	-0.5586088071753288	-0.3683541394623512	3	1.7734868867755753	0.20065180168859023	1.3959268536157285	0.16273652315025133	0.44646496916768735
MOLM13_14	GLS2	SLC36A3	0.10464167874801689	-0.038371920741949665	-0.3683541394623512	3	2.6275976342620395	0.466525065577748	2.187875142879942	0.028678698395776647	0.1748135365448444
MOLM13_14	GLUD1	SLC36A3	-0.13801952973010426	0.009928061546004369	-0.3683541394623512	3	1.223651961797511	-1.1044125951517663	0.08431496473959514	0.9328060146273883	0.9707263563992139
MOLM13_14	GOT1	SLC36A3	-0.5376914478228317	-0.4714953803574735	-0.3683541394623512	3	1.6227635290087923	-0.9879403375240772	0.4488877835533282	0.653512609169617	0.8578969960437252
MOLM13_14	GOT2	SLC36A3	-0.7437771016194411	-1.122367800315632	-0.3683541394623512	3	2.0171211872823562	1.012780163391841	2.1424637913880042	0.032156179366152796	0.18839203317696585
MOLM13_14	GPAM	SLC36A3	0.5250401501639467	0.0600208014395743	-0.3683541394623512	3	2.7760192797386205	2.310530710638986	3.5967339910403733	0.0003222377172409172	0.009714002457917105
MOLM13_14	GPAT2	SLC36A3	-0.7476843595396886	-1.2856215417877481	-0.3683541394623512	3	1.9232352883912334	1.7781062921782202	2.6172437311083945	0.008864302164149712	0.0880060657973666
MOLM13_14	GPAT3	SLC36A3	0.14452802607733797	0.12792322896884123	-0.3683541394623512	3	2.2605478833954247	-0.11505677878476397	1.5170913090456146	0.12924363221147292	0.40546236644175604
MOLM13_14	GPAT4	SLC36A3	0.3227215102439673	0.26590650270834937	-0.3683541394623512	3	1.943589558945523	0.2025058867682223	1.5175186427377554	0.12913579026994482	0.40546236644175604
MOLM13_14	GPI	SLC36A3	0.029980618502015943	-0.441295442861031	-0.3683541394623512	3	3.404725791647207	1.9968779753175805	3.8195106529036007	0.0001337166848994798	0.004926716968074167
MOLM13_14	GPX4	SLC36A3	-2.6540981605731573	-2.9514065201068966	-0.3683541394623512	3	0.8917650076416955	-0.7056780220463815	0.13158336940500992	0.8953138404288068	0.9583152662562696
MOLM13_14	GSR	SLC36A3	-0.19199200730053315	-0.5746792838816325	-0.3683541394623512	3	2.996448131895288	1.4157299364161975	3.119881031905613	0.001809240954895594	0.031193254997201537
MOLM13_14	HMGCR	SLC36A3	-1.4030127813946465	-1.5802699544392116	-0.3683541394623512	3	1.0972501357501985	-0.4154612632073789	0.48209753511255843	0.62973666077455	0.8421036290136509
MOLM13_14	HMGCS1	SLC36A3	-2.684121167520633	-3.147267494504234	-0.3683541394623512	3	0.9442276297341388	0.0727997309773919	0.7191469434113801	0.4720503859179661	0.7277459050512766
MOLM13_14	IDH1	SLC36A3	0.07888519652668628	-0.012324264485758638	-0.3683541394623512	3	2.1928179225314652	0.19894510019502976	1.6912318523611392	0.09079252974463968	0.33980590139190203
MOLM13_14	IDH2	SLC36A3	-0.04615977146218494	-0.17262192872773433	-0.3683541394623512	3	2.1343573921584182	0.2820193786833476	1.7086364005638648	0.08751832162394278	0.33447722787818185
MOLM13_14	IDI1	SLC36A3	-2.8138159373909075	-3.1346615574227017	-0.3683541394623512	3	1.2133165820167602	-0.7031510029812139	0.3607415404639963	0.7182926679390913	0.8880561705222246
MOLM13_14	IDI2	SLC36A3	-0.006037746854728188	-0.012053838006442183	-0.3683541394623512	3	2.1673207904144	-0.27065879266474735	1.3411425602276037	0.1798741713394857	0.4696557103635705
MOLM13_14	IRF8	SLC36A3	-1.2605264499453028	-1.2198706560623866	-0.3683541394623512	3	0.8182245972180419	-1.3668334164741676	-0.38792501631475146	0.6980715246535114	0.8817709320535471
MOLM13_14	KEAP1	SLC36A3	-0.023479718606201978	-0.16212238887878527	-0.3683541394623512	3	2.156935415656429	0.35647953304574687	1.777252754162947	0.07552666325630099	0.3046793374183626
MOLM13_14	LDLR	SLC36A3	-1.059295355540812	-1.0953065391382197	-0.3683541394623512	3	1.0566530317798288	-0.8575523200531594	0.1407854634009959	0.8880394272048501	0.9567011865251775
MOLM13_14	LPCAT3	SLC36A3	0.3329272786864979	0.3132699438785333	-0.3683541394623512	3	2.2582300245286615	0.03049604750693952	1.618373725814824	0.10558208079705739	0.36253841663774383
MOLM13_14	MBTPS1	SLC36A3	-2.322735459650545	-2.7085209099279304	-0.3683541394623512	3	1.606507395912912	-0.049098958633759786	1.1012540670772322	0.2707860962507138	0.5661580675708493
MOLM13_14	MDH1	SLC36A3	-0.22601337996040569	-0.2870873310989153	-0.3683541394623512	3	2.194171330254949	-0.15805250790974132	1.4397534265818634	0.14993717198851012	0.4371524864029211
MOLM13_14	MDH2	SLC36A3	-0.5260695615498876	-0.7659273594029253	-0.3683541394623512	3	1.643660159136643	0.4952904961637722	1.512466512986333	0.13041522537539246	0.40797819560830323
MOLM13_14	ME1	SLC36A3	-0.044326137636431596	-0.10052299601434427	-0.3683541394623512	3	2.2622446348568803	-0.05538134962648805	1.5604879941380325	0.11864460494324303	0.38763941509313954
MOLM13_14	ME2	SLC36A3	-0.190859529058559	-0.235253432553676	-0.3683541394623512	3	1.763481508781837	-0.21403554972854216	1.0956237447286783	0.2732434660759354	0.5694836254542749
MOLM13_14	MLYCD	SLC36A3	0.01922921834562485	0.08563087892317774	-0.3683541394623512	3	2.0960371232366057	-0.6021601882240034	1.0563305110055863	0.29081724109712803	0.5887362463236121
MOLM13_14	MPC1	SLC36A3	0.1278794183981882	-0.04094530805041265	-0.3683541394623512	3	1.9282325806815002	0.6070711924094602	1.792730490320458	0.07301602868733027	0.299654890008895
MOLM13_14	MYB	SLC36A3	-2.021087895333745	-2.376812869523948	-0.3683541394623512	3	2.061827950382538	0.015500159515025093	1.4688927932580005	0.1418618696705841	0.4276490543887789
MOLM13_14	NDUFA8	SLC36A3	-0.9820233830780397	-1.016931370386678	-0.3683541394623512	3	1.5290473677918368	-0.8092056994801164	0.509004925043855	0.6107487719548111	0.8306877149906517
MOLM13_14	NDUFS5	SLC36A3	-1.1998289170146232	-1.2082226480609994	-0.3683541394623512	3	0.5490680033312324	-1.0882645955489807	-0.3812695667498474	0.7030032334453447	0.8817709320535471
MOLM13_14	PC	SLC36A3	-0.010472715394852145	-0.10738841919021198	-0.3683541394623512	3	2.39736634897018	0.16439140193695007	1.8114362774236301	0.07007334466008336	0.2926488802176781
MOLM13_14	PDSS1	SLC36A3	-1.2063772579784662	-1.4644513496088463	-0.3683541394623512	3	1.7015625324562083	0.11063073940265225	1.2814141513520367	0.20004823617015732	0.48480830768923044
MOLM13_14	PDSS2	SLC36A3	-1.7203494371732677	-1.9725028089569243	-0.3683541394623512	3	1.461581861511419	-0.27485090910153204	0.8391455038930009	0.401387663839028	0.6826023304930624
MOLM13_14	PEX26	SLC36A3	0.10658571288907692	-0.053206252695734264	-0.3683541394623512	3	1.9665595884485783	0.5487457904355034	1.778589490163932	0.0753070884118752	0.3045345185046075
MOLM13_14	PEX6	SLC36A3	-0.2379411186481971	-0.1794080344015397	-0.3683541394623512	3	0.9314722422622954	-0.7428342031512948	0.1333872366451217	0.8938871388904902	0.9576253522484999
MOLM13_14	PGD	SLC36A3	-1.643769931725865	-2.474321501846983	-0.3683541394623512	3	2.0114001205710674	2.566173692780131	3.236833484802596	0.0012086391441442248	0.024056064607548767
MOLM13_14	PGP	SLC36A3	-0.1777022396029427	-0.3785228426331185	-0.3683541394623512	3	1.7969016896508054	0.5490684230345154	1.6588513751407594	0.09714574492368831	0.3517830739026962
MOLM13_14	PISD	SLC36A3	-0.693946471835631	-1.28471611408262	-0.3683541394623512	3	2.563693483618166	2.070075268359047	3.2765693069734123	0.0010507652017959332	0.02262556759191763
MOLM13_14	PLPP1	SLC36A3	-0.04265538637504888	0.07171267493953233	-0.3683541394623512	3	1.608877026130095	-0.8763328206457273	0.5179869752169082	0.6044673568680778	0.8275861913189703
MOLM13_14	PLPP2	SLC36A3	-0.37170615336843094	-0.32005244400582794	-0.3683541394623512	3	1.0687910573533075	-0.8025734061326194	0.1882443064497037	0.8506851417500679	0.9433331788457787
MOLM13_14	PMVK	SLC36A3	-2.7967849427926037	-3.2718615496246053	-0.3683541394623512	3	0.7238592889526317	0.052059994280162586	0.5486577868273143	0.5832403207073242	0.8098931756555642
MOLM13_14	PPARA	SLC36A3	0.1601369888122949	0.05809816442312879	-0.3683541394623512	3	2.549647839672625	0.30756979049173827	2.020357961614978	0.04334627061766383	0.22319290895679078
MOLM13_14	PPARD	SLC36A3	0.24788785044101905	0.07380582230772721	-0.3683541394623512	3	2.367488749455911	0.7157546781163293	2.180182335685185	0.029243948455633818	0.17695790707825135
MOLM13_14	PPARG	SLC36A3	0.32996157118296354	0.17464686608586621	-0.3683541394623512	3	2.080170618217005	0.6822960863509012	1.9533589396020212	0.05077707803071364	0.248610060069624
MOLM13_14	PSTK	SLC36A3	-1.6438382095729895	-1.8248427098480413	-0.3683541394623512	3	0.689704085484745	-0.5646481930785585	0.08842786954774977	0.9295366113581922	0.9686811449603285
MOLM13_14	PTDSS1	SLC36A3	-0.22413619571428356	-0.29280257776994983	-0.3683541394623512	3	1.6930169657143346	-0.12015381687950175	1.1121821984195361	0.2660598202619483	0.5612305114431428
MOLM13_14	PTDSS2	SLC36A3	0.06207554597704041	0.014559409414044799	-0.3683541394623512	3	1.9134485749948433	-0.023327862121909435	1.3365171733336028	0.18138029112927667	0.4712180153974247
MOLM13_14	PTEN	SLC36A3	0.3738973746608964	0.45563184846039523	-0.3683541394623512	3	2.337495199656057	-0.4297528768328753	1.3489775332248475	0.1773441825244545	0.4674668595000724
MOLM13_14	RAB18	SLC36A3	-0.1098640378271473	-0.10735071107263407	-0.3683541394623512	3	1.5124385275797052	-0.3838754674649675	0.7980145928037724	0.42486202181570476	0.6946954952371188
MOLM13_14	RAB3GAP1	SLC36A3	0.23793355091950788	0.06357460645738679	-0.3683541394623512	3	2.4333063262623567	0.7101763199668187	2.222777895690883	0.026230780304999785	0.16922425581980408
MOLM13_14	RXRA	SLC36A3	0.12911940155500012	0.27049644942300527	-0.3683541394623512	3	1.227287664695132	-0.8872199615753096	0.24046417893856012	0.8099704297226356	0.9322436306817413
MOLM13_14	RXRB	SLC36A3	0.14184572578077148	-0.033112634298013414	-0.3683541394623512	3	2.716460240725657	0.6463342480225839	2.37785478673063	0.017413682046634658	0.13093068439648822
MOLM13_14	SCAP	SLC36A3	-0.44907147740529246	-1.0112281620440293	-0.3683541394623512	3	1.736693887977265	2.1022238320791167	2.714524752269068	0.006637094025644846	0.07276148538151947
MOLM13_14	SCD	SLC36A3	-2.039022124883316	-2.0969690999020973	-0.3683541394623512	3	0.023407296264645633	-1.4322253452414926	-0.99618479588953	0.31916036533317516	0.614596847528925
MOLM13_14	SEPSECS	SLC36A3	-2.692701372612703	-2.8419402435751944	-0.3683541394623512	3	0.012882699754817421	-1.4461725058597557	-1.0134889413023536	0.3108266756769046	0.6091614991398437
MOLM13_14	SLC1A5	SLC36A3	0.14325912947891917	-0.01626083141008842	-0.3683541394623512	3	2.364001693747085	0.5729037545986215	2.0767057582289667	0.03782872482152665	0.20496740442513461
MOLM13_14	SLC25A11	SLC36A3	-0.2693153430719373	-0.2740806165890204	-0.3683541394623512	3	2.2394119371196513	-0.45952906959878165	1.2585672453417642	0.20818668412690666	0.49736818772681735
MOLM13_14	SLC27A1	SLC36A3	0.001919445364347035	-0.11145065691394389	-0.3683541394623512	3	2.3552141624437035	0.25230665461011986	1.8437956518238454	0.06521292665175964	0.2830445874047578
MOLM13_14	SLC27A2	SLC36A3	-0.10698413017254493	-0.10698413017254493	-0.3683541394623512	3	2.0915588201228026	-0.36976135403939797	1.2174946640973898	0.22341606538049275	0.5120759604442698
MOLM13_14	SLC27A3	SLC36A3	0.35057536024999036	0.1350176530334829	-0.3683541394623512	3	2.128699996631472	0.9869793183094842	2.2031179715974067	0.02758643483091029	0.17290247615965926
MOLM13_14	SLC27A4	SLC36A3	0.13983372307017086	0.04284778325693243	-0.3683541394623512	3	2.7126288998162056	0.269114974468019	2.1084113132678235	0.034995426699672934	0.1940549079199255
MOLM13_14	SLC27A5	SLC36A3	-0.5108741217885693	-0.5481268713628679	-0.3683541394623512	3	1.846785443689305	-0.4706996569258668	0.9730395913148525	0.3305336254093266	0.6255544427821156
MOLM13_14	ACACA	SLC3A2	-2.35478786662387	-0.6685931429786102	-2.072267886654346	9	-0.6351194789959526	-0.9088074127051148	-1.091721174778093	0.27495567506787877	0.5712738211310062
MOLM13_14	C12orf49	SLC3A2	-2.3888431183666565	-0.19947245333408023	-2.072267886654346	9	-2.1878986099392357	-2.8165726259907546	-3.5386955471791186	0.0004021093305956716	0.011409072615337423
MOLM13_14	CXorf66	SLC3A2	-1.6164783375548115	-0.17900311338716657	-2.072267886654346	3	1.994037702524977	1.4868265584158773	2.4613427233011778	0.013841807098762529	0.11532520688315714
MOLM13_14	FASN	SLC3A2	-1.648243361448278	0.043576943275232725	-2.072267886654346	9	0.35567241899902324	1.411498993782847	1.2495788894970719	0.21145341872006096	0.5015590389668971
MOLM13_14	GPX4	SLC3A2	-3.3583523142617158	-2.9514065201068966	-2.072267886654346	9	-0.5106078302248137	-1.120672076690579	-1.1534890841932341	0.24870969542839338	0.5419687223959652
MOLM13_14	GPX6	SLC3A2	-2.326686869189778	0.05127182161231262	-2.072267886654346	3	-0.2184074560093492	-0.7873398974116365	-0.7111707737644022	0.47697841712061206	0.7306003565486349
MOLM13_14	GSX2	SLC3A2	-1.8661143058839365	-0.9657306780424616	-2.072267886654346	3	0.366289128720061	1.7042994215237437	1.4641272049246166	0.14315919531213375	0.4284982485902596
MOLM13_14	NDST4	SLC3A2	-1.694804750906961	-0.0324461139714797	-2.072267886654346	3	2.1831398218093634	1.3609867346525772	2.5060759214575654	0.012207940355992576	0.10823938561623364
MOLM13_14	OPN5	SLC3A2	-2.120152237543674	-0.8086096961838045	-2.072267886654346	3	-1.5423231767832772	-0.3180483327412287	-1.3154813099110318	0.18834819467140074	0.4751261192149097
MOLM13_14	PRSS37	SLC3A2	-2.140932604601993	-0.15603680183552116	-2.072267886654346	3	-0.44817935196711106	-0.5609046961643527	-0.7135301732209305	0.475517748845543	0.7305578259720271
MOLM13_14	PSTK	SLC3A2	-2.3316015841801097	-1.8248427098480413	-2.072267886654346	9	1.1982310845207729	2.3266729292436987	2.4924835311645372	0.012685321318807726	0.11011655888263461
MOLM13_14	PTEN	SLC3A2	-1.6545077690527727	0.45563184846039523	-2.072267886654346	9	1.0932191042166444	0.17265847593656733	0.8951106210783533	0.37072795686006443	0.6575509743816632
MOLM13_14	RAX	SLC3A2	-2.231707799542228	0.281867156218242	-2.072267886654346	3	-0.04476504200438913	-0.6538238598775765	-0.4939769497824016	0.6213224584139341	0.836842108895453
MOLM13_14	SLC36A3	SLC3A2	-2.101067684992936	-0.3683541394623512	-2.072267886654346	3	-1.8934286222867998	0.3619916183230553	-1.0828894904627733	0.278857477240839	0.5743424810749206
MOLM13_14	ACACA	SLC7A11	-0.9403845772658393	-0.6685931429786102	-0.16451940324934386	9	-0.8440001449178499	-1.4445241126740032	-1.6182310214531084	0.10561281980460209	0.36253841663774383
MOLM13_14	C12orf49	SLC7A11	-0.45448576275660685	-0.19947245333408023	-0.16451940324934386	9	-0.08202168313656656	-1.1677394735145794	-0.8837145887315684	0.37685030300989475	0.6603002906734765
MOLM13_14	CXorf66	SLC7A11	0.17697277300941763	-0.17900311338716657	-0.16451940324934386	3	0.4005280428017212	2.0234565559732838	1.7140159472855585	0.08652579708832633	0.33208280456584505
MOLM13_14	FASN	SLC7A11	-0.1367844225853164	0.043576943275232725	-0.16451940324934386	9	-1.412665076807177	-0.6281026362320361	-1.4430406887165899	0.14900900959259689	0.4371524864029211
MOLM13_14	GPX4	SLC7A11	-3.0080972737697014	-2.9514065201068966	-0.16451940324934386	9	-0.5671808398208746	-2.0711151348207983	-1.8655569744462985	0.062103373993693145	0.2753138879185648
MOLM13_14	GPX6	SLC7A11	-0.17277663224291473	0.05127182161231262	-0.16451940324934386	3	1.251471444460326	1.421859906566572	1.8903307266697142	0.05871374179668693	0.26525172724497803
MOLM13_14	GSX2	SLC7A11	-0.2408229709505593	-0.9657306780424616	-0.16451940324934386	3	-0.2481864371064051	2.7873806307609184	1.7954814330826137	0.0725770283416074	0.2988914957219686
MOLM13_14	NDST4	SLC7A11	-0.10337523848895237	-0.0324461139714797	-0.16451940324934386	3	0.4671493062168547	1.156788898344147	1.148297716672991	0.2508456814055462	0.5450879944566128
MOLM13_14	OPN5	SLC7A11	-0.05549890187504255	-0.8086096961838045	-0.16451940324934386	3	0.6169260446461842	1.509622848438408	1.5036971428248616	0.13265936524705005	0.41266271590921005
MOLM13_14	PRSS37	SLC7A11	-0.16831121551164374	-0.15603680183552116	-0.16451940324934386	3	-0.8604817149733155	0.31993619932078765	-0.3822233996578815	0.7022956667220963	0.8817709320535471
MOLM13_14	PSTK	SLC7A11	-1.511049782102766	-1.8248427098480413	-0.16451940324934386	9	0.9591605830272399	1.4459222523706128	1.7006503822251906	0.08900865743456039	0.33770332729176455
MOLM13_14	PTEN	SLC7A11	0.0640459284181221	0.45563184846039523	-0.16451940324934386	9	-1.2384958334686926	-1.4902908088860312	-1.929543539220295	0.05366342037636333	0.2556722729425586
MOLM13_14	RAX	SLC7A11	-0.5885622623801648	0.281867156218242	-0.16451940324934386	3	-1.3114066860071352	-0.6940773748027897	-1.4180913789602325	0.15616408789593142	0.4426393031624603
MOLM13_14	SLC36A3	SLC7A11	-0.1767442684551647	-0.3683541394623512	-0.16451940324934386	3	-0.4771315310335074	1.7206260675565723	0.8792834191438822	0.3792476238147038	0.6625843627869115
MOLM13_14	ACACA	SQLE	-2.0345721190747583	-0.6685931429786102	-0.3788773749217171	9	-6.862463602314435	-5.242297683173907	-8.559358789613196	1.1349698830859653e-17	3.763560132313061e-15
MOLM13_14	C12orf49	SQLE	-0.741379515862246	-0.19947245333408023	-0.3788773749217171	9	-1.0639223619083662	-1.1727979924487844	-1.5816001301839187	0.11374088429164905	0.3786395487497143
MOLM13_14	CXorf66	SQLE	-0.14306852140354567	-0.17900311338716657	-0.3788773749217171	3	-0.04898437844119209	1.3381961602663333	0.9116103933141491	0.3619738492205108	0.6495158463285788
MOLM13_14	FASN	SQLE	-0.0644928580248276	0.043576943275232725	-0.3788773749217171	9	0.2980695006758068	1.5738292133753378	1.3236322743999422	0.18562520097743895	0.4751261192149097
MOLM13_14	GPX4	SQLE	-3.159857792878857	-2.9514065201068966	-0.3788773749217171	9	-1.0782260147070037	0.028661218156552103	-0.7421543849355033	0.45799380220705654	0.7208771064646768
MOLM13_14	GPX6	SQLE	-0.601767353265477	0.05127182161231262	-0.3788773749217171	3	-0.09033632684537354	0.31430219932677694	0.15836778718596192	0.8741669955242601	0.9506188219729541
MOLM13_14	GSX2	SQLE	-0.47847772068043826	-0.9657306780424616	-0.3788773749217171	3	-0.4547411249345215	2.1882408698555182	1.2257694248187871	0.2202854561401415	0.5120759604442698
MOLM13_14	NDST4	SQLE	-0.2522263376707266	-0.0324461139714797	-0.3788773749217171	3	0.8177917852784392	1.0755998312946435	1.3388300515205862	0.1806260052299683	0.47018874462378335
MOLM13_14	OPN5	SQLE	0.06631552418947322	-0.8086096961838045	-0.3788773749217171	3	2.1028778332515072	2.2835348508803373	3.1016621540323124	0.001924374449304864	0.031309190852394385
MOLM13_14	PRSS37	SQLE	-0.12362800447297954	-0.15603680183552116	-0.3788773749217171	3	0.5330125564189289	1.079479279198138	1.1402039115727716	0.25420135826126444	0.5480700286049108
MOLM13_14	PSTK	SQLE	-1.8158105570931218	-1.8248427098480413	-0.3788773749217171	9	-0.1573953119755841	1.1656604048150334	0.7129510843804584	0.4758760265680273	0.7305578259720271
MOLM13_14	PTEN	SQLE	-0.4116569100552651	0.45563184846039523	-0.3788773749217171	9	-3.052276798213983	-2.901069452422083	-4.20965150457627	2.5576488802860076e-05	0.0012850248010649093
MOLM13_14	RAX	SQLE	-0.5437227663156952	0.281867156218242	-0.3788773749217171	3	-0.1118825283416758	0.19559164395922637	0.05919128330029874	0.9527997523895414	0.9805999269626121
MOLM13_14	SLC36A3	SQLE	-0.4466146676724995	-0.3683541394623512	-0.3788773749217171	3	-0.9321178046887654	1.0505574542258491	0.08374947934903004	0.9332556164658304	0.9707263563992139
MOLM13_14	ACACA	SREBF1	-0.2708279510367415	-0.6685931429786102	0.09136798956645882	9	2.1798242155537513	1.9328146299317626	2.9080748162140204	0.003636613232880944	0.05024587283430504
MOLM13_14	ACACB	SREBF1	0.15514319477139038	-0.04387173884533224	0.09136798956645882	9	-0.03714484990699559	0.5648482265201342	0.37314263605818887	0.7090422875172371	0.8837503515370888
MOLM13_14	ACAT1	SREBF1	0.191707051706548	0.012698096598999934	0.09136798956645882	9	0.21630398131628878	0.4195371221930065	0.4496075560485601	0.6529934388080513	0.857894708037836
MOLM13_14	ACLY	SREBF1	-1.8658832888801706	-1.9422873709044925	0.09136798956645882	9	-1.4245690035632566	-1.450469820317241	-2.032959448540496	0.0420566200930141	0.2196651965657693
MOLM13_14	ACO1	SREBF1	0.2447684522642275	0.145821725608721	0.09136798956645882	9	-0.04661196243783447	-0.1970387865738524	-0.17228709686734528	0.8632118278844544	0.9459386719315436
MOLM13_14	ACSL4	SREBF1	-0.5487445971615875	-0.42495973470525206	0.09136798956645882	9	-2.68717770522977	-2.356355680620658	-3.5663166582755848	0.00036203388380506477	0.01071878891694281
MOLM13_14	AGPAT1	SREBF1	-0.16497006561351574	-0.1370291665007574	0.09136798956645882	9	-0.9748772247028792	-1.340416930560229	-1.6371601976281227	0.1015970011817595	0.35916381228007943
MOLM13_14	AGPAT2	SREBF1	0.3336323548761385	0.11576530748845543	0.09136798956645882	9	0.3736245660288429	0.7307501580358564	0.7809108563571711	0.4348549264406727	0.703299885912744
MOLM13_14	AMFR	SREBF1	0.10951092806478963	-0.007941620289833038	0.09136798956645882	9	-0.9728949574221074	-0.07372731076844986	-0.7400737031783884	0.4592552740401593	0.7210655723092653
MOLM13_14	C12orf49	SREBF1	-0.0533325766797714	-0.19947245333408023	0.09136798956645882	9	1.5010733230863291	-0.0036242118103453347	1.058856421065017	0.28966517362913313	0.5887362463236121
MOLM13_14	CAPN3	SREBF1	0.24188454098926318	-0.05813467553224353	0.09136798956645882	9	1.0150026551925369	1.360501310816186	1.6797349631003058	0.09300889399102201	0.34344932346796103
MOLM13_14	CDIPT	SREBF1	-1.6033677364652237	-1.6230423683956854	0.09136798956645882	9	-0.6896287736379497	-2.0009769159065507	-1.9025455285760227	0.05709987265405641	0.2623891774274411
MOLM13_14	CDS2	SREBF1	-1.5434189326891476	-2.0743317219294273	0.09136798956645882	9	0.4523247398783032	2.5140687366480536	2.0975569429193244	0.035944302012573266	0.1979179795598118
MOLM13_14	CHP1	SREBF1	0.889959146696579	0.7153340188391404	0.09136798956645882	9	0.45909788155039677	0.7062580519456588	0.8240310830710401	0.40992189674301616	0.687905369230689
MOLM13_14	CPT1A	SREBF1	0.03744988493229709	-0.09221009907812805	0.09136798956645882	9	-0.6299274404071803	-0.1222148205378892	-0.5318448931312404	0.5948334268775395	0.8194476894050919
MOLM13_14	CPT2	SREBF1	0.055237553880238	-0.07850773800243217	0.09136798956645882	9	-0.5585060268221343	-0.015766390641428835	-0.4060719206368774	0.6846897566715663	0.8734302571860082
MOLM13_14	CRLS1	SREBF1	-2.0604569986256025	-2.2757445497720363	0.09136798956645882	9	-0.3153228716429107	-0.4353412816319491	-0.5307997131743112	0.5955575788499009	0.8194476894050919
MOLM13_14	CXorf66	SREBF1	0.36659551344643454	-0.17900311338716657	0.09136798956645882	3	-0.08332072754437078	2.0256500667049258	1.3734342470180139	0.16961738924781777	0.45358972802077724
MOLM13_14	CYB5B	SREBF1	-0.9720516218604938	-1.1196543916934114	0.09136798956645882	9	-0.6082555028448248	-0.34241148465479704	-0.6722230735111694	0.5014416940488675	0.7530709499393319
MOLM13_14	DERL2	SREBF1	0.0274370751731886	0.12002931777084298	0.09136798956645882	9	-0.8109034298021066	-1.7906404483430096	-1.8395693177907608	0.06583149239290258	0.2842411833006054
MOLM13_14	FABP3	SREBF1	0.3241708066530377	0.1501907807375876	0.09136798956645882	9	-0.11437961022672154	0.39975417542031383	0.2017902902265516	0.8400806726824965	0.9381712337185267
MOLM13_14	FABP5	SREBF1	-1.1437435124929705	-1.1520414771883667	0.09136798956645882	9	-0.843196196458677	-1.5713775911915946	-1.7073614989227937	0.08775488186188729	0.33447722787818185
MOLM13_14	FABP6	SREBF1	0.5127673100710823	0.23765191615325895	0.09136798956645882	9	-0.23101545858700626	1.3628906839465353	0.8003566473087745	0.4235041912214228	0.6945301177498704
MOLM13_14	FASN	SREBF1	0.5884338874985008	0.043576943275232725	0.09136798956645882	9	1.8124185441188498	3.4576614185604035	3.7265092790058474	0.00019414992801462637	0.00662489135771826
MOLM13_14	G6PD	SREBF1	0.13079032033654522	-0.03179531800773833	0.09136798956645882	9	0.03202023588044103	0.2624804417632302	0.20824342622587338	0.8350389025197799	0.9354692570120237
MOLM13_14	GLS	SREBF1	-0.3993573832989903	-0.5586088071753288	0.09136798956645882	9	-0.5041340288511601	-0.0813023713968869	-0.4139660485688358	0.6788989715220707	0.8685297027651182
MOLM13_14	GLS2	SREBF1	0.05064545697331482	-0.038371920741949665	0.09136798956645882	9	-0.42990158159946007	-0.3357175628702304	-0.5413744888607611	0.5882494874146873	0.8138427214994507
MOLM13_14	GLUD1	SREBF1	0.09665146662802959	0.009928061546004369	0.09136798956645882	9	-0.38242694829469787	-0.4444948400230921	-0.5847220040304161	0.5587346560826325	0.7938149612553597
MOLM13_14	GOT1	SREBF1	-0.378605938596645	-0.4714953803574735	0.09136798956645882	9	-0.40724642122882776	-0.5338011079337935	-0.6654210892897348	0.505781199804828	0.7544987247028994
MOLM13_14	GOT2	SREBF1	-0.8258326564858943	-1.122367800315632	0.09136798956645882	9	0.3517310388486769	0.8650010397198601	0.8603595036430155	0.3895909016115171	0.6740126404366876
MOLM13_14	GPAM	SREBF1	0.36991076873307355	0.0600208014395743	0.09136798956645882	9	0.054314721381625075	1.4946027783550393	1.0952500675623078	0.27340709641833705	0.5694836254542749
MOLM13_14	GPAT2	SREBF1	-0.9781249221481565	-1.2856215417877481	0.09136798956645882	9	-0.21035389904240284	0.6525178059262866	0.31265709695353133	0.7545411941087045	0.9067997475625532
MOLM13_14	GPAT3	SREBF1	0.16936786862165348	0.12792322896884123	0.09136798956645882	9	-0.46566064936772505	-0.7046950511014395	-0.827566452202078	0.4079160738538611	0.6873220024895341
MOLM13_14	GPAT4	SREBF1	0.31892208361337154	0.26590650270834937	0.09136798956645882	9	-0.5995829677844023	-0.483731279736116	-0.7660188505777605	0.4436650858972181	0.7100354366965131
MOLM13_14	GPI	SREBF1	-0.0927266916347673	-0.441295442861031	0.09136798956645882	9	1.0481950162845115	1.5435571220632447	1.8326455121804333	0.06685530522255885	0.2862085177240111
MOLM13_14	GPX4	SREBF1	-2.835093531087951	-2.9514065201068966	0.09136798956645882	9	0.06895539041638689	-1.6301061253219054	-1.1039002711060542	0.2696364012683131	0.5644661026551302
MOLM13_14	GPX6	SREBF1	0.040744307519369714	0.05127182161231262	0.09136798956645882	3	0.9742239159505616	1.5422716735638422	1.7794310961716733	0.07516911211893908	0.3045345185046075
MOLM13_14	GSR	SREBF1	-0.3299722778431035	-0.5746792838816325	0.09136798956645882	9	-0.4720753340125829	0.6143655704741057	0.10061439109858009	0.9198565722368862	0.9675284223327301
MOLM13_14	GSX2	SREBF1	-0.1130425193899413	-0.9657306780424616	0.09136798956645882	3	-0.7824111441858193	2.8087990447629103	1.4328726258124322	0.15189424153643233	0.4371524864029211
MOLM13_14	HMGCR	SREBF1	-1.0659830355740172	-1.5802699544392116	0.09136798956645882	9	1.4840431784962425	2.4016716116450705	2.7476152778657847	0.006003040193728794	0.06770775946396149
MOLM13_14	HMGCS1	SREBF1	-2.8412424475136904	-3.147267494504234	0.09136798956645882	9	0.9968902597424999	0.024955022271767092	0.7225537282357681	0.469954104982674	0.7275293240534767
MOLM13_14	IDH1	SREBF1	0.11982863914776917	-0.012324264485758638	0.09136798956645882	9	-0.5335944009726626	-0.03470610934605267	-0.4018491445981391	0.6877950516454343	0.8746386032365124
MOLM13_14	IDH2	SREBF1	-0.023360580490359953	-0.17262192872773433	0.09136798956645882	9	-0.6511290619346769	-0.03508362544218652	-0.4852256445804245	0.6275162929109868	0.8410848938127858
MOLM13_14	IDI1	SREBF1	-2.8946678942757336	-3.1346615574227017	0.09136798956645882	9	1.2075907550740252	-0.5878610173641796	0.4382151000375923	0.6612303634774015	0.864835664128746
MOLM13_14	IDI2	SREBF1	0.11938572095271589	-0.012053838006442183	0.09136798956645882	9	0.11543574506967276	-0.05243522764325692	0.0445480930904799	0.9644675172601318	0.9846595711929178
MOLM13_14	IRF8	SREBF1	-1.013684922471831	-1.2198706560623866	0.09136798956645882	9	-0.10844540293424354	-0.1373916638867577	-0.17383305701614038	0.8619966641501029	0.9457703622131832
MOLM13_14	KEAP1	SREBF1	-0.0020146563027909872	-0.16212238887878527	0.09136798956645882	9	-0.2549174240702934	0.16406587675967468	-0.06424174518462893	0.9487777381736038	0.9798468576403268
MOLM13_14	LDLR	SREBF1	-0.8963311805950808	-1.0953065391382197	0.09136798956645882	9	0.034219092974028364	0.10241478574659872	0.09661474218317573	0.9230323486976898	0.9675284223327301
MOLM13_14	LPCAT3	SREBF1	0.5039592740500711	0.3132699438785333	0.09136798956645882	9	0.3282277446480221	0.6956069194105163	0.7239604337696434	0.46909002619496776	0.72687033965538
MOLM13_14	MBTPS1	SREBF1	-2.6212446280219797	-2.7085209099279304	0.09136798956645882	9	0.7377278967730406	-1.6312770305310327	-0.6318346518036415	0.5274949281251144	0.7692054448825327
MOLM13_14	MDH1	SREBF1	-0.20627917423499598	-0.2870873310989153	0.09136798956645882	9	-0.46807478931469726	-0.5036917344752915	-0.6871426987019794	0.4919928093090561	0.7429181036743305
MOLM13_14	MDH2	SREBF1	-0.5301791535717302	-0.7659273594029253	0.09136798956645882	9	-0.8506462421877611	0.4066251456045491	-0.3139703283838761	0.7535435745890545	0.9067997475625532
MOLM13_14	ME1	SREBF1	0.04219506738872328	-0.10052299601434427	0.09136798956645882	9	-0.1597100416839008	0.006219538841268098	-0.10853417540775862	0.9135719725670386	0.9675284223327301
MOLM13_14	ME2	SREBF1	0.1324535313979058	-0.235253432553676	0.09136798956645882	9	0.7049674419376113	1.8626675296252753	1.815592100003845	0.06943296635758268	0.2912611124317111
MOLM13_14	MLYCD	SREBF1	0.2195091159580858	0.08563087892317774	0.09136798956645882	9	-0.17309467376731627	0.028761967561255167	-0.10205863530531148	0.9187101337587474	0.9675284223327301
MOLM13_14	MPC1	SREBF1	0.02921844110839603	-0.04094530805041265	0.09136798956645882	9	-1.5436935698161083	-0.48675937962985977	-1.43574704943347	0.15107433192053485	0.4371524864029211
MOLM13_14	MYB	SREBF1	-2.3407412500748266	-2.376812869523948	0.09136798956645882	9	-0.33108612493416284	-1.901408035862515	-1.5786117600587013	0.11442513556887034	0.37943374954637404
MOLM13_14	NDST4	SREBF1	-0.03136353826640103	-0.0324461139714797	0.09136798956645882	3	-0.508053422227249	0.31607629366141	-0.13574832944162643	0.8920202399450423	0.9576253522484999
MOLM13_14	NDUFA8	SREBF1	-0.912305788598232	-1.016931370386678	0.09136798956645882	9	0.44925882440747017	-0.6841552034932192	-0.16609682252769906	0.8680807546802242	0.9487066994057517
MOLM13_14	NDUFS5	SREBF1	-0.837032653789067	-1.2082226480609994	0.09136798956645882	9	1.0638302259548142	1.4343878583728802	1.766506948310979	0.07731083689931295	0.3096168299011132
MOLM13_14	OPN5	SREBF1	0.13485206998451135	-0.8086096961838045	0.09136798956645882	3	0.48353391805518875	1.5018098773375854	1.403850060708868	0.16036350323173698	0.4460570497932083
MOLM13_14	PC	SREBF1	0.03269750749595188	-0.10738841919021198	0.09136798956645882	9	-0.09536663679417934	0.04340872339230769	-0.03673979290276684	0.9706924798996521	0.9871537445804006
MOLM13_14	PDSS1	SREBF1	-1.2726948539534595	-1.4644513496088463	0.09136798956645882	9	0.021754325398598673	-0.20287295929663554	-0.12807021422854556	0.898093407506699	0.9584044915381372
MOLM13_14	PDSS2	SREBF1	-2.007211749974804	-1.9725028089569243	0.09136798956645882	9	-0.8464870124659806	-2.291585811062499	-2.2189525733742035	0.026489951248738073	0.16957659911354334
MOLM13_14	PEX26	SREBF1	0.19660439639036442	-0.053206252695734264	0.09136798956645882	9	-0.5112535852426273	0.9616270246866808	0.31846211309719913	0.7501344291665357	0.9067997475625532
MOLM13_14	PEX6	SREBF1	-0.0297837675707585	-0.1794080344015397	0.09136798956645882	9	-0.6808050945176644	0.07369775613270352	-0.4292897158801217	0.6677124000473149	0.864835664128746
MOLM13_14	PGD	SREBF1	-2.5421128821259296	-2.474321501846983	0.09136798956645882	9	-0.9756325469062075	-2.6990136844353483	-2.5983672686432047	0.00936682498565918	0.09081985863288258
MOLM13_14	PGP	SREBF1	0.0013216512646728616	-0.3785228426331185	0.09136798956645882	9	-0.07011886929614886	1.8556227406482948	1.2625418952679353	0.20675386087770942	0.49537268979081245
MOLM13_14	PISD	SREBF1	-0.9951982291337779	-1.28471611408262	0.09136798956645882	9	0.4325074309164178	0.7689984593317921	0.8495929626300889	0.3955514258654197	0.6801902872494339
MOLM13_14	PLPP1	SREBF1	0.13501090705323499	0.07171267493953233	0.09136798956645882	9	-0.5071133284309787	-0.5727334758943017	-0.7635669979810287	0.4451253222901922	0.7116854236809438
MOLM13_14	PLPP2	SREBF1	-0.1252568550176695	-0.32005244400582794	0.09136798956645882	9	-0.5157099864945806	0.33169289746784575	-0.1301197315050128	0.89647169935273	0.9584044915381372
MOLM13_14	PMVK	SREBF1	-2.7878941479702357	-3.2718615496246053	0.09136798956645882	9	0.5021032798286525	1.382471576364878	1.332595660468108	0.18266453002945948	0.4723948276997508
MOLM13_14	PPARA	SREBF1	0.30665183158829196	0.05809816442312879	0.09136798956645882	9	0.3687777287424645	0.9685870565864368	0.9456597086261576	0.3443221792868174	0.6370603522335936
MOLM13_14	PPARD	SREBF1	0.2241189119306359	0.07380582230772721	0.09136798956645882	9	-1.0499668976752823	0.18093512710100998	-0.6144982580396199	0.5388861238240374	0.7769230591743481
MOLM13_14	PPARG	SREBF1	0.3882085314390539	0.17464686608586621	0.09136798956645882	9	-0.12187733020517129	0.7593213038121575	0.45074095636399847	0.652176260191194	0.8575005863576524
MOLM13_14	PRSS37	SREBF1	0.46725305287650815	-0.15603680183552116	0.09136798956645882	3	0.960704416049968	2.316532215426243	2.3173562456697874	0.020484333727053314	0.14702608363400171
MOLM13_14	PSTK	SREBF1	-1.4574611580454355	-1.8248427098480413	0.09136798956645882	9	0.5623484237986748	1.157538461977583	1.216143679806205	0.22393019373212986	0.5121051878729259
MOLM13_14	PTDSS1	SREBF1	0.006705736086418273	-0.29280257776994983	0.09136798956645882	9	0.3344142628854995	1.2955782241920268	1.1525787408956447	0.24908333321213838	0.5419687223959652
MOLM13_14	PTDSS2	SREBF1	0.24657030767337215	0.014559409414044799	0.09136798956645882	9	-0.15223687832624963	0.7518027010079623	0.4239570589859301	0.6715971301663051	0.8658693948800418
MOLM13_14	PTEN	SREBF1	0.5082937845786915	0.45563184846039523	0.09136798956645882	9	0.09021243782736144	-0.43625319496393145	-0.24468776593819583	0.8066982015097336	0.9314105975648594
MOLM13_14	RAB18	SREBF1	-0.010740880211539756	-0.10735071107263407	0.09136798956645882	9	-0.7507858410143055	-0.3928721429507742	-0.8086883158198437	0.4186944506231516	0.6939588273651345
MOLM13_14	RAB3GAP1	SREBF1	0.0932109732038663	0.06357460645738679	0.09136798956645882	9	-0.5185695683446115	-0.8115945650787925	-0.9405680788348165	0.34692624665162597	0.6384059011635914
MOLM13_14	RAX	SREBF1	-0.20698035258083616	0.281867156218242	0.09136798956645882	3	-0.7386828106409177	-0.20520448577116232	-0.6674291079688186	0.5044980782137647	0.7542450979967735
MOLM13_14	RXRA	SREBF1	0.45332132493915317	0.27049644942300527	0.09136798956645882	9	-0.19588197688285192	0.5466405569148852	0.2480237705000151	0.8041160151108827	0.9303728911750478
MOLM13_14	RXRB	SREBF1	0.01450431359188064	-0.033112634298013414	0.09136798956645882	9	-0.8407304069022814	-0.7362951959332809	-1.115125497869829	0.26479664638787137	0.5607060532708694
MOLM13_14	SCAP	SREBF1	-0.7055567534601884	-1.0112281620440293	0.09136798956645882	9	0.22136514795879436	0.9653102795275607	0.8391062418430466	0.4014096937459203	0.6826023304930624
MOLM13_14	SCD	SREBF1	-1.65962642261954	-2.0969690999020973	0.09136798956645882	9	0.20137091680913258	1.4736522211646887	1.184420219505659	0.23624676021073843	0.5275074599845843
MOLM13_14	SEPSECS	SREBF1	-2.2469414875994596	-2.8419402435751944	0.09136798956645882	9	1.6461765627696023	2.5267302979089945	2.9506907384457035	0.003170642089065495	0.046113373540970094
MOLM13_14	SLC1A5	SREBF1	0.10795686746317903	-0.01626083141008842	0.09136798956645882	9	-0.39026128639929003	-0.10215226903827301	-0.34818896419807877	0.7276982751579608	0.895115298957561
MOLM13_14	SLC25A11	SREBF1	-0.24460049836233003	-0.2740806165890204	0.09136798956645882	9	-1.0439802567898953	-1.0233877422601392	-1.4618499313363433	0.14378233787802816	0.42876100036289694
MOLM13_14	SLC27A1	SREBF1	0.13593690794764612	-0.11145065691394389	0.09136798956645882	9	-0.1511366704618898	0.91181666481131	0.5378819823174196	0.5906585282062722	0.8154136883980011
MOLM13_14	SLC27A2	SREBF1	0.02533405898107757	-0.10698413017254493	0.09136798956645882	9	-0.6383612273804745	-0.08048575498369535	-0.508301575865191	0.611241865071529	0.8306877149906517
MOLM13_14	SLC27A3	SREBF1	0.326134450398977	0.1350176530334829	0.09136798956645882	9	-0.41846433433648106	0.5505738251176435	0.09341551679046166	0.9255734638043391	0.9675284223327301
MOLM13_14	SLC27A4	SREBF1	0.17806561289466277	0.04284778325693243	0.09136798956645882	9	-0.5763031577620609	-0.003914090543014097	-0.4102755508379173	0.6816038249760673	0.8713177654667075
MOLM13_14	SLC27A5	SREBF1	-0.414780334997874	-0.5481268713628679	0.09136798956645882	9	-0.4649379446095638	-0.3305181745762172	-0.5624724160126002	0.5737941922029504	0.801550709147377
MOLM13_14	SLC36A3	SREBF1	0.02732110475936474	-0.3683541394623512	0.09136798956645882	3	-0.5851906574095402	1.8800746754533755	0.9156212700088796	0.35986557135414265	0.649246047122055
MOLM13_14	SLC3A2	SREBF1	-1.8216233050837758	-2.072267886654346	0.09136798956645882	9	0.30998636625171955	0.020090696540583926	0.23339972941457562	0.8154510232684484	0.9322436306817413
MOLM13_14	SLC7A11	SREBF1	-0.03590464552079172	-0.16451940324934386	0.09136798956645882	9	0.19317492424735358	-0.05737290818576585	0.09602652645595312	0.9234995048450415	0.9675284223327301
MOLM13_14	SQLE	SREBF1	-0.48944658835047705	-0.3788773749217171	0.09136798956645882	9	-0.8563907333964429	-2.1830834949236935	-2.149232838086917	0.0316159474197429	0.18686106133525998
MOLM13_14	SREBF1	SREBF1	0.015279167898107978	0.09136798956645882	0.09136798956645882	3	-1.9767227295750307	-1.9767227295750307	-2.795508093216172	0.005181820434728927	0.06155701040132333
MOLM13_14	ACACA	SREBF2	-1.2759545603065328	-0.6685931429786102	-0.3875359532792266	9	-1.9459921754792606	-1.389765925635116	-2.358737173695937	0.018337237867643904	0.1363369523971013
MOLM13_14	C12orf49	SREBF2	-1.0200281363694204	-0.19947245333408023	-0.3875359532792266	9	-3.4432650694347227	-2.198826362661332	-3.989561111709639	6.61956634574042e-05	0.0027982699629250842
MOLM13_14	CXorf66	SREBF2	-0.25441071317563874	-0.17900311338716657	-0.3875359532792266	3	-0.5890504665657001	1.337611220748861	0.5293123854130293	0.5965887651986961	0.8201858811769802
MOLM13_14	FASN	SREBF2	-0.6733532544708029	0.043576943275232725	-0.3875359532792266	9	-3.555627301108377	-1.3975412710167057	-3.502419085709735	0.00046105379756302583	0.012329470909024141
MOLM13_14	GPX4	SREBF2	-2.980950694619458	-2.9514065201068966	-0.3875359532792266	9	-0.14557757732891252	0.00819160473647577	-0.09714655286002119	0.9226100118296187	0.9675284223327301
MOLM13_14	GPX6	SREBF2	-0.6464332229429269	0.05127182161231262	-0.3875359532792266	3	-0.3165753095592311	0.7176171045031212	0.28357937274404954	0.7767327465992172	0.9170640455885182
MOLM13_14	GSX2	SREBF2	-0.3598367162593963	-0.9657306780424616	-0.3875359532792266	3	0.17911458294243707	2.961850666445348	2.220997827313398	0.026351108550719916	0.16934162006625436
MOLM13_14	NDST4	SREBF2	-0.5660985739616891	-0.0324461139714797	-0.3875359532792266	3	-0.7896094873309428	0.41973193219852856	-0.2615429274428312	0.7936738498510523	0.926764930163981
MOLM13_14	OPN5	SREBF2	-0.21759143005797865	-0.8086096961838045	-0.3875359532792266	3	0.751779220240172	1.8321643362520437	1.8271240109989304	0.06768112582839736	0.287081452137586
MOLM13_14	PRSS37	SREBF2	-0.4355073460940479	-0.15603680183552116	-0.3875359532792266	3	-0.9973948752896891	0.655271731315672	-0.241917595104889	0.8088440160950343	0.9322436306817413
MOLM13_14	PSTK	SREBF2	-1.940471864355904	-1.8248427098480413	-0.3875359532792266	9	-0.8361525238351573	0.49730231450593737	-0.2396032808231725	0.8106378211270718	0.9322436306817413
MOLM13_14	PTEN	SREBF2	0.10115602797610329	0.45563184846039523	-0.3875359532792266	9	0.788821732035368	1.0694520857423147	1.3139980178520139	0.1888468712681698	0.4751261192149097
MOLM13_14	RAX	SREBF2	-0.5451653041737569	0.281867156218242	-0.3875359532792266	3	-0.07842077591846183	0.7586575332993168	0.48100002395635083	0.6305164816958726	0.8423822132568548
MOLM13_14	SLC36A3	SREBF2	-0.36786320983557746	-0.3683541394623512	-0.3875359532792266	3	-0.4561157073086189	1.9349331344159069	1.0456818308444062	0.2957079541522636	0.5935639079714927
MOLM13_14	SREBF1	SREBF2	-1.209203176269448	0.09136798956645882	-0.3875359532792266	9	-8.191313992441492	-4.737172443431305	-9.141820429283953	6.140974404640529e-20	3.3939118542979986e-17
MOLM13_14	ACACA	SYVN1	-0.7298819942162803	-0.6685931429786102	-0.08464475930321151	9	0.08921233231842596	-0.8676419203582991	-0.5504328403792449	0.5820225290245666	0.8088795918882913
MOLM13_14	C12orf49	SYVN1	-0.264062780804425	-0.19947245333408023	-0.08464475930321151	9	1.034399672846159	-0.5709159185400163	0.3277325056396732	0.743113923632668	0.9059432980757085
MOLM13_14	CXorf66	SYVN1	0.18574104261632737	-0.17900311338716657	-0.08464475930321151	3	-0.017900138367045636	1.701037525361375	1.1901578600122966	0.2339843524171018	0.5257784137569536
MOLM13_14	FASN	SYVN1	0.3288716170372018	0.043576943275232725	-0.08464475930321151	9	1.059129429746629	2.2610755779164387	2.347739475848088	0.01888772713069452	0.13795529331582165
MOLM13_14	GPX4	SYVN1	-2.9772838413030964	-2.9514065201068966	-0.08464475930321151	9	-0.45737436362055095	-2.29429442300705	-1.9457236586037356	0.05168794315408133	0.2520547345572554
MOLM13_14	GPX6	SYVN1	-0.3460334265796181	0.05127182161231262	-0.08464475930321151	3	-0.34483639957062656	0.3169032887707269	-0.019751692066244254	0.9842414545024307	0.9914169693590705
MOLM13_14	GSX2	SYVN1	0.3965427803661485	-0.9657306780424616	-0.08464475930321151	3	2.5770940712436428	5.235265680600865	5.524172557598105	3.3104199117518936e-08	3.4304226335529e-06
MOLM13_14	NDST4	SYVN1	-0.18743687109234206	-0.0324461139714797	-0.08464475930321151	3	-0.39842712859809154	0.21868816042732625	-0.12709464323702116	0.8988654911591094	0.9584044915381372
MOLM13_14	OPN5	SYVN1	-0.07925599919563366	-0.8086096961838045	-0.08464475930321151	3	0.16892231852758144	1.0217336912006874	0.8419209385393747	0.3998322092090817	0.6815949255018959
MOLM13_14	PRSS37	SYVN1	0.000373231708194736	-0.15603680183552116	-0.08464475930321151	3	-0.44226044910062057	0.6921108108102692	0.17667088504680423	0.8597669114621042	0.9455746300762949
MOLM13_14	PSTK	SYVN1	-1.675773367856005	-1.8248427098480413	-0.08464475930321151	9	-0.2729294504579976	-0.09684306082305716	-0.261468650223213	0.7937311223358583	0.926764930163981
MOLM13_14	PTEN	SYVN1	0.10576600874417956	0.45563184846039523	-0.08464475930321151	9	-1.5360193605385695	-2.3011474840260013	-2.713286696335795	0.006661944194469117	0.07276148538151947
MOLM13_14	RAX	SYVN1	-0.46198839943337155	0.281867156218242	-0.08464475930321151	3	-1.0982440940476692	-0.6798895446320445	-1.2573303537663358	0.20863403704572314	0.4977197603191496
MOLM13_14	SLC36A3	SYVN1	-0.07483229555933901	-0.3683541394623512	-0.08464475930321151	3	-0.30013706539871304	1.8818498752772117	1.1184398537547147	0.26337918106950275	0.5607060532708694
MOLM13_14	SREBF1	SYVN1	-0.05748762796783444	0.09136798956645882	-0.08464475930321151	9	-0.9410520744452159	-1.0042574952152334	-1.3755415882139883	0.16896360158166923	0.45330364307832943
MOLM13_14	ACACA	TBC1D20	-0.918937167820807	-0.6685931429786102	-0.3254148742653496	9	0.0974339321006118	-1.3090095216980504	-0.8567133153244384	0.39160334267401575	0.6749255115940938
MOLM13_14	C12orf49	TBC1D20	-0.7150964435090031	-0.19947245333408023	-0.3254148742653496	9	-1.233247096638287	-2.5455848534812167	-2.672037696893886	0.007539217845538643	0.0785430910365692
MOLM13_14	CXorf66	TBC1D20	-0.14025246117396106	-0.17900311338716657	-0.3254148742653496	3	-0.3452404537988596	0.9978792338306894	0.4614853070258224	0.6444504604781431	0.8534335970229724
MOLM13_14	FASN	TBC1D20	0.1341255122775205	0.043576943275232725	-0.3254148742653496	9	1.4022522841872458	1.8286365053736924	2.2845833723581355	0.02233726883299477	0.1536729947099806
MOLM13_14	GPX4	TBC1D20	-2.6961839794888314	-2.9514065201068966	-0.3254148742653496	9	1.1413374573804818	-0.8829052264165472	0.18273918299176614	0.8550026698128418	0.9455746300762949
MOLM13_14	GPX6	TBC1D20	-0.5293694441891077	0.05127182161231262	-0.3254148742653496	3	0.02660583012794092	0.3564135991839442	0.2708356357926355	0.7865174504208808	0.9222389906632393
MOLM13_14	GSX2	TBC1D20	-0.3581338592814641	-0.9657306780424616	-0.3254148742653496	3	-0.0973956510357727	2.3452154195915536	1.5894486012309685	0.11195914945408487	0.37649275326383536
MOLM13_14	NDST4	TBC1D20	-0.45367718000293583	-0.0324461139714797	-0.3254148742653496	3	-0.5262904942427159	0.1518259695323361	-0.26478640473650705	0.7911740106462702	0.9257350103398138
MOLM13_14	OPN5	TBC1D20	-0.23457512406709094	-0.8086096961838045	-0.3254148742653496	3	0.41064647613066657	1.4005420531368504	1.2807036910523508	0.20029776282697398	0.48480830768923044
MOLM13_14	PRSS37	TBC1D20	-0.4813703226394333	-0.15603680183552116	-0.3254148742653496	3	-1.5677165850331858	-0.468730011438779	-1.439985197889591	0.1498715869253334	0.4371524864029211
MOLM13_14	PSTK	TBC1D20	-1.5180568495310303	-1.8248427098480413	-0.3254148742653496	9	1.2791037673961627	1.3114867649695896	1.8318241327134914	0.0669776265843886	0.2862085177240111
MOLM13_14	PTEN	TBC1D20	-0.07234452684674192	0.45563184846039523	-0.3254148742653496	9	-0.9043857272261899	-1.8301936906346823	-1.933639650062584	0.053157448675887654	0.25457115772252276
MOLM13_14	RAX	TBC1D20	-0.42756387902341064	0.281867156218242	-0.3254148742653496	3	0.1756409939350884	-0.025935024438910603	0.10585810621485374	0.9156949336361255	0.9675284223327301
MOLM13_14	SLC36A3	TBC1D20	-0.26646407364779795	-0.3683541394623512	-0.3254148742653496	3	-0.19637821287063448	1.736495299288273	1.0890272356271802	0.2761418754489027	0.5715895499304378
MOLM13_14	SREBF1	TBC1D20	-0.4218649708581488	0.09136798956645882	-0.3254148742653496	9	-2.1109026553395416	-2.204538587896115	-3.051477766904038	0.002277179122572561	0.035618518728540625
MOLM13_14	ACACA	TMEM41A	-0.5308045538528723	-0.6685931429786102	-0.0233171857798354	9	1.0554637080327773	0.2989626551182108	0.957724066001897	0.3382019180246133	0.629336453518304
MOLM13_14	C12orf49	TMEM41A	-0.5110148053787549	-0.19947245333408023	-0.0233171857798354	9	-1.7357709339521594	-2.8871213465731382	-3.268878480254381	0.0010797466323770348	0.02295153739078364
MOLM13_14	CXorf66	TMEM41A	0.5246504993321103	-0.17900311338716657	-0.0233171857798354	3	1.4224197693387328	2.732212368289526	2.937768557852503	0.0033058371227506467	0.04766154738713541
MOLM13_14	FASN	TMEM41A	0.3355858842042012	0.043576943275232725	-0.0233171857798354	9	0.8120599279563631	1.647531552548367	1.7391938148135544	0.08200067705917369	0.32141163726739946
MOLM13_14	GPX4	TMEM41A	-3.0633712979989345	-2.9514065201068966	-0.0233171857798354	9	-0.9132012620261692	-2.045553208953759	-2.0921553502959234	0.0364246211480462	0.1986579666561204
MOLM13_14	GPX6	TMEM41A	-0.2947709217312611	0.05127182161231262	-0.0233171857798354	3	-0.4107248209096853	0.26960229156714954	-0.09978869747630457	0.9205120813671884	0.9675284223327301
MOLM13_14	GSX2	TMEM41A	0.08966733076974338	-0.9657306780424616	-0.0233171857798354	3	0.7589365488050692	3.579017389198274	3.067396646037052	0.00215932118760529	0.0340967098004721
MOLM13_14	NDST4	TMEM41A	0.044711573600709396	-0.0324461139714797	-0.0233171857798354	3	0.4997209405539536	0.9504639874431056	1.0254355965612456	0.3051576993087809	0.6001796743226082
MOLM13_14	OPN5	TMEM41A	-0.09899150249761268	-0.8086096961838045	-0.0233171857798354	3	-0.18235734890446637	0.5827848938113228	0.283145032377519	0.7770656625481847	0.9170640455885182
MOLM13_14	PRSS37	TMEM41A	0.11494347029732548	-0.15603680183552116	-0.0233171857798354	3	-0.19674825691615716	0.7247120701342252	0.3733267925476037	0.7089052379791618	0.8837503515370888
MOLM13_14	PSTK	TMEM41A	-1.668464740056182	-1.8248427098480413	-0.0233171857798354	9	-0.2293718649061284	0.29059777183087004	0.04329325397078121	0.9654677687337283	0.9850741911141672
MOLM13_14	PTEN	TMEM41A	0.31520715956645406	0.45563184846039523	-0.0233171857798354	9	-0.43242978210108923	-1.452389023198463	-1.3327681585352402	0.18260789803244593	0.4723948276997508
MOLM13_14	RAX	TMEM41A	-0.051384711635162894	0.281867156218242	-0.0233171857798354	3	0.5094201407129341	0.8192374855042692	0.9395028173734055	0.34747264641308784	0.6387024919655208
MOLM13_14	SLC36A3	TMEM41A	0.03447006962517755	-0.3683541394623512	-0.0233171857798354	3	0.007006767722030131	2.0902659522060087	1.482995762258671	0.13807553668744105	0.423943036718106
MOLM13_14	SREBF1	TMEM41A	-0.14411448685880326	0.09136798956645882	-0.0233171857798354	9	-2.0823309368547025	-2.2903148316582604	-3.0919274746421785	0.001988614283434272	0.032010897882854585
MOLM13_14	ACACA	TP53	0.8775283524578691	-0.6685931429786102	1.850247082534502	9	1.029884479997144	0.09214157448981684	0.7933922317957167	0.4275493352623614	0.6976699372823176
MOLM13_14	ACACB	TP53	1.8769599793593106	-0.04387173884533224	1.850247082534502	9	-1.0290822681069964	1.1498513452556451	0.0853966334094508	0.9319460695376628	0.9705820246818121
MOLM13_14	ACAT1	TP53	1.7475791800706117	0.012698096598999934	1.850247082534502	9	-0.758573982802511	-0.22952556641328578	-0.6986918917378606	0.4847446022461539	0.738360632374386
MOLM13_14	ACLY	TP53	-0.8202644650884819	-1.9422873709044925	1.850247082534502	9	-0.6625861269134962	0.4913717979188193	-0.12106681306844053	0.9036381151176192	0.9609870321591872
MOLM13_14	ACO1	TP53	1.6859915664333394	0.145821725608721	1.850247082534502	9	-2.127053991121049	-1.8044478893140565	-2.7799916399033258	0.005436029789849667	0.06258984299701907
MOLM13_14	ACSL4	TP53	1.183195207839199	-0.42495973470525206	1.850247082534502	9	0.24436473889565527	-0.07010291111483523	0.12322172012578014	0.9019315264622274	0.9598218683404192
MOLM13_14	AGPAT1	TP53	1.5531616609014458	-0.1370291665007574	1.850247082534502	9	-0.40496431143207795	-0.18604953703120775	-0.41790990002354783	0.6760129939628541	0.8675530858482806
MOLM13_14	AGPAT2	TP53	1.9032234302393354	0.11576530748845543	1.850247082534502	9	-0.32372954274274685	-0.1753749694027221	-0.35292018505886463	0.7241482778197338	0.8939969059010563
MOLM13_14	AMFR	TP53	1.7386693360268797	-0.007941620289833038	1.850247082534502	9	-1.606316952066492	-0.14908830134859208	-1.2412589584202958	0.21451010085908118	0.5044790740771016
MOLM13_14	C12orf49	TP53	1.349747828788738	-0.19947245333408023	1.850247082534502	9	-0.18406170195842142	-1.0306651048080564	-0.8589415623536574	0.39037275747709965	0.6740126404366876
MOLM13_14	CAPN3	TP53	1.7162901708115226	-0.05813467553224353	1.850247082534502	9	-1.1630179407068202	0.06755621153121234	-0.7746084172304135	0.438571082024121	0.7066577784217615
MOLM13_14	CDIPT	TP53	-0.6160562760782444	-1.6230423683956854	1.850247082534502	9	-0.22789421172499438	-0.8600375350337036	-0.769283915601201	0.44172478353107714	0.7082975735923848
MOLM13_14	CDS2	TP53	-1.2789945662561486	-2.0743317219294273	1.850247082534502	9	-0.9217998949401673	-1.4266358124203078	-1.6605948138552185	0.0967948512656508	0.3517830739026962
MOLM13_14	CHP1	TP53	2.5503435129263896	0.7153340188391404	1.850247082534502	9	-1.3610383079628245	-1.3268147947590219	-1.9005991557679196	0.0573545361869535	0.2623891774274411
MOLM13_14	CPT1A	TP53	1.558292263778332	-0.09221009907812805	1.850247082534502	9	-1.4590292833605953	-0.5031659654359347	-1.387481566436051	0.1652949682291277	0.4483138257675662
MOLM13_14	CPT2	TP53	1.6565787826264353	-0.07850773800243217	1.850247082534502	9	-0.345680952668727	0.016561353122308442	-0.23272270066067352	0.8159767405648047	0.9322436306817413
MOLM13_14	CRLS1	TP53	-1.7156510645991547	-2.2757445497720363	1.850247082534502	9	-1.5267912462901947	-2.616360250932923	-2.9296505191696633	0.0033934341944140255	0.048502705985676325
MOLM13_14	CXorf66	TP53	2.1960742466377265	-0.17900311338716657	1.850247082534502	3	-0.6192436218393156	2.75192362991261	1.5080324958096074	0.13154621033518937	0.4099692043904962
MOLM13_14	CYB5B	TP53	0.19819999917115913	-1.1196543916934114	1.850247082534502	9	-0.5715437908636999	-0.4341911083057341	-0.7111619672786753	0.4769838736792693	0.7306003565486349
MOLM13_14	DERL2	TP53	1.5859509022850857	0.12002931777084298	1.850247082534502	9	-1.7948747922860144	-2.30635547521305	-2.900007733356107	0.0037315345356945602	0.05111099213403083
MOLM13_14	FABP3	TP53	1.753976446506823	0.1501907807375876	1.850247082534502	9	-2.1834232853744298	-1.5492610880294466	-2.63940643246294	0.008305134578029184	0.08396288494129504
MOLM13_14	FABP5	TP53	0.8276877706415763	-1.1520414771883667	1.850247082534502	9	2.178551377230248	4.200582274459775	4.5107286632053185	6.460531684283952e-06	0.0004119831358670305
MOLM13_14	FABP6	TP53	2.0537331738212448	0.23765191615325895	1.850247082534502	9	-1.8084218129663159	-0.2715775812874614	-1.4707816765407569	0.14135016934654934	0.4276490543887789
MOLM13_14	FASN	TP53	1.8725555944704095	0.043576943275232725	1.850247082534502	9	-0.6145242956165136	0.1646228381702771	-0.3181283714259447	0.7503875634131231	0.9067997475625532
MOLM13_14	G6PD	TP53	1.5252185540608103	-0.03179531800773833	1.850247082534502	9	-1.2482350242149558	-1.3428529269559286	-1.83217586092369	0.06692522402609334	0.2862085177240111
MOLM13_14	GLS	TP53	1.0813054239326685	-0.5586088071753288	1.850247082534502	9	-0.1966255486183112	0.49816964920602863	0.21322387835237336	0.8311523442634532	0.9353347653286384
MOLM13_14	GLS2	TP53	1.7157346083790657	-0.038371920741949665	1.850247082534502	9	-1.2126489987023954	-0.018341244154773933	-0.8704415482987793	0.38405914932966534	0.6688761235174213
MOLM13_14	GLUD1	TP53	1.7373754325288975	0.009928061546004369	1.850247082534502	9	-0.14861018586930225	-0.3492540944125227	-0.35204320869783834	0.7248058581840129	0.8941429411228373
MOLM13_14	GOT1	TP53	1.398103843282318	-0.4714953803574735	1.850247082534502	9	0.22472141907060536	1.7936675879346708	1.4272165539258128	0.15351748439696386	0.43960619884311936
MOLM13_14	GOT2	TP53	0.13152557287123667	-1.122367800315632	1.850247082534502	9	-1.1350480369957372	-0.7253733032700022	-1.3155165455660696	0.18833636041476776	0.4751261192149097
MOLM13_14	GPAM	TP53	2.0253326021612064	0.0600208014395743	1.850247082534502	9	-0.7256857913799147	1.1352449887123157	0.28960208573106005	0.7721206711704391	0.9150650984993481
MOLM13_14	GPAT2	TP53	0.30005296022816325	-1.2856215417877481	1.850247082534502	9	0.899637839760011	2.0225981895688663	2.0663329125660996	0.03879705575308456	0.2068344644328431
MOLM13_14	GPAT3	TP53	1.6584535361237893	0.12792322896884123	1.850247082534502	9	-0.9513192537871268	-1.8890282243399434	-2.0084289627097602	0.04459772775927348	0.2261254820332582
MOLM13_14	GPAT4	TP53	2.3095532370427345	0.26590650270834937	1.850247082534502	9	0.41608992138955064	1.2011256436739277	1.1435440926968197	0.2528127587345276	0.5472109059815231
MOLM13_14	GPI	TP53	1.0592602146983656	-0.441295442861031	1.850247082534502	9	-1.4835284772179735	-0.6817132059741615	-1.5310570770929326	0.125755286832938	0.4009658953250215
MOLM13_14	GPX4	TP53	-2.880304287090144	-2.9514065201068966	1.850247082534502	9	-1.7777655697926997	-4.423017454346648	-4.38461572503536	1.1619070210617707e-05	0.0006642902899725571
MOLM13_14	GPX6	TP53	1.7872187172559626	0.05127182161231262	1.850247082534502	3	0.8230940536826927	2.5053848990256458	2.3535900384967636	0.018593104353592457	0.13762217418864417
MOLM13_14	GSR	TP53	1.4287662416563527	-0.5746792838816325	1.850247082534502	9	0.9821568764092685	3.1066424859702675	2.8912177560498016	0.003837521196604876	0.051728537755860844
MOLM13_14	GSX2	TP53	1.6959663100815685	-0.9657306780424616	1.850247082534502	3	0.20620330844489326	4.399987232078751	3.2570685666415975	0.001125692375182879	0.023625290608268526
MOLM13_14	HMGCR	TP53	-0.26219624866594565	-1.5802699544392116	1.850247082534502	9	0.17906989044578023	0.841005726004885	0.7213023857153131	0.47072348946894904	0.7277459050512766
MOLM13_14	HMGCS1	TP53	-3.1747262265386986	-3.147267494504234	1.850247082534502	9	-1.3777377763778855	-4.500281197177059	-4.15638707614389	3.2331986467214636e-05	0.0015766598106659372
MOLM13_14	IDH1	TP53	1.7391749054305017	-0.012324264485758638	1.850247082534502	9	-0.5282265876574015	-0.13038832719062363	-0.4657110724796391	0.6414223257177085	0.8501024908392971
MOLM13_14	IDH2	TP53	1.82517753056737	-0.17262192872773433	1.850247082534502	9	0.9033473461610365	2.0064731766539805	2.0575538237182833	0.039632983153748386	0.21061373740036804
MOLM13_14	IDI1	TP53	-3.1812469061400925	-3.1346615574227017	1.850247082534502	9	-1.5690282368249815	-4.608390123358142	-4.368094412711769	1.2533531376818593e-05	0.0006926865007588408
MOLM13_14	IDI2	TP53	1.7121190121234113	-0.012053838006442183	1.850247082534502	9	-0.3457617236626566	-0.27072485500689397	-0.4359218402877332	0.6628934385186722	0.864835664128746
MOLM13_14	IRF8	TP53	0.6080691679701764	-1.2198706560623866	1.850247082534502	9	2.084669063762908	3.352622631387741	3.844745828930322	0.00012067745525984027	0.004547345927745799
MOLM13_14	KEAP1	TP53	1.5622024974337654	-0.16212238887878527	1.850247082534502	9	-0.3753714372181895	0.11852011153986973	-0.1816213141438943	0.8558799207763311	0.9455746300762949
MOLM13_14	LDLR	TP53	0.5747721059188926	-1.0953065391382197	1.850247082534502	9	1.198433068266193	1.9844083676392998	2.2506087627703018	0.024410327929179968	0.16253945263686903
MOLM13_14	LPCAT3	TP53	1.9476587074157967	0.3132699438785333	1.850247082534502	9	-2.125798578372248	-1.655391532463036	-2.673705168327142	0.007501837234158196	0.0785430910365692
MOLM13_14	MBTPS1	TP53	-2.205374068412793	-2.7085209099279304	1.850247082534502	9	1.1666806584120222	-1.815773316713465	-0.4589778203033528	0.6462500936315771	0.8535294551514717
MOLM13_14	MDH1	TP53	1.6398932215610218	-0.2870873310989153	1.850247082534502	9	-0.09122814700401238	1.7489550718434346	1.1721899499094774	0.241120802467508	0.5330377206548377
MOLM13_14	MDH2	TP53	0.9306472116496732	-0.7659273594029253	1.850247082534502	9	-0.3925560625183719	1.3019014882479139	0.643004316974327	0.5202212987125141	0.7622947083333487
MOLM13_14	ME1	TP53	1.580339727632794	-0.10052299601434427	1.850247082534502	9	0.294082472154826	-0.3006303092189693	-0.0046300199901603434	0.99630579173249	0.996907062578436
MOLM13_14	ME2	TP53	1.621093678163547	-0.235253432553676	1.850247082534502	9	-1.8933028881437786	1.1460688691976888	-0.5283742419300571	0.5972396117485814	0.8204003945974714
MOLM13_14	MLYCD	TP53	1.8234680944438182	0.08563087892317774	1.850247082534502	9	-0.8137879593079497	-0.5338796013303135	-0.9529448709124486	0.3406180036777984	0.6317054251653129
MOLM13_14	MPC1	TP53	1.824731612128309	-0.04094530805041265	1.850247082534502	9	-0.11382867257247907	0.7236834712730856	0.43123246370035573	0.6662993513178737	0.864835664128746
MOLM13_14	MYB	TP53	-1.216934061819934	-2.376812869523948	1.850247082534502	9	1.3239821173066944	1.6071064668036534	2.072592614082903	0.03821020899610807	0.20619800209850672
MOLM13_14	NDST4	TP53	1.7552319910657788	-0.0324461139714797	1.850247082534502	3	-0.4080421541973535	1.3234829276682711	0.6473143786959439	0.517428497452352	0.7618973790195379
MOLM13_14	NDUFA8	TP53	0.02584092875752559	-1.016931370386678	1.850247082534502	9	-0.7791738208212046	-2.3758753788187668	-2.2309566840426127	0.025683998398979124	0.16640019470844325
MOLM13_14	NDUFS5	TP53	0.32370191037097495	-1.2082226480609994	1.850247082534502	9	0.5207183967583583	1.3836308450724886	1.346578262646052	0.17811609892657676	0.4685926320345547
MOLM13_14	OPN5	TP53	1.670412549006934	-0.8086096961838045	1.850247082534502	3	0.6764547025158686	1.3231427941236278	1.4139289495174323	0.15738276494553705	0.4426393031624603
MOLM13_14	PC	TP53	1.5393775028843182	-0.10738841919021198	1.850247082534502	9	-1.8673939509608353	-0.49202682892839084	-1.6683624331321243	0.0952438010307858	0.3485965167970041
MOLM13_14	PDSS1	TP53	-0.2513648098792648	-1.4644513496088463	1.850247082534502	9	0.4857313629597863	-0.13471980681049756	0.24820265162800464	0.8039776148318736	0.9303728911750478
MOLM13_14	PDSS2	TP53	-1.0600695941096656	-1.9725028089569243	1.850247082534502	9	0.6433326189708796	-1.0238042283092483	-0.2690340550121195	0.7879034763417085	0.9232072733785739
MOLM13_14	PEX26	TP53	1.8023153718902118	-0.053206252695734264	1.850247082534502	9	-0.6769022121298501	0.681269562182106	0.0030881828377655397	0.9975359905093022	0.9975359905093022
MOLM13_14	PEX6	TP53	1.8283275799396936	-0.1794080344015397	1.850247082534502	9	1.203953503719499	1.9941293290312219	2.261386057834318	0.02373536135333287	0.15997247611311338
MOLM13_14	PGD	TP53	-2.0935034560347345	-2.474321501846983	1.850247082534502	9	-0.5845426126139607	-3.5470221045892623	-2.9214574284454793	0.0034839788576664517	0.049271456324028795
MOLM13_14	PGP	TP53	1.4360452720877006	-0.3785228426331185	1.850247082534502	9	-1.4616816178489132	1.2123162092977218	-0.1763279713799013	0.8600362883135688	0.9455746300762949
MOLM13_14	PISD	TP53	-0.07564482237900257	-1.28471611408262	1.850247082534502	9	-0.5427131263445171	-0.5028419691224547	-0.7393190981088439	0.45971325507735017	0.7211017757031661
MOLM13_14	PLPP1	TP53	1.8926263607434548	0.07171267493953233	1.850247082534502	9	-0.21821641168971206	0.18922216725611704	-0.020502026854375348	0.9836428952211954	0.9914163649098736
MOLM13_14	PLPP2	TP53	1.682500695122051	-0.32005244400582794	1.850247082534502	9	0.7702416719807464	2.3964867959792002	2.239215173870965	0.025141919008664065	0.16541786395382946
MOLM13_14	PMVK	TP53	-2.3190202559793933	-3.2718615496246053	1.850247082534502	9	0.80955592545016	2.349852197924408	2.2340389085740213	0.025480513074875113	0.16632555385095646
MOLM13_14	PPARA	TP53	1.913606344424475	0.05809816442312879	1.850247082534502	9	-0.35156042219745526	0.5071798025740195	0.11003951914831732	0.9123780334561863	0.9675284223327301
MOLM13_14	PPARD	TP53	2.0752044842582453	0.07380582230772721	1.850247082534502	9	-0.16944765768572764	1.3163256205290772	0.8109651847199457	0.417385664479175	0.6933088014326981
MOLM13_14	PPARG	TP53	1.9731956936193558	0.17464686608586621	1.850247082534502	9	-0.6601341676945164	-0.21754130898936763	-0.62061028124431	0.5348560733723838	0.776127141709735
MOLM13_14	PRSS37	TP53	1.919220640439977	-0.15603680183552116	1.850247082534502	3	-1.2743984070653633	1.4076669737765424	0.09423510724048648	0.9249223973031684	0.9675284223327301
MOLM13_14	PSTK	TP53	-1.1922601374758404	-1.8248427098480413	1.850247082534502	9	-2.487181755794712	-3.2160059388389968	-4.032762693255168	5.512493911293176e-05	0.00247019321754705
MOLM13_14	PTDSS1	TP53	1.3675135677836374	-0.29280257776994983	1.850247082534502	9	-0.6894858084716687	-0.04400736930478555	-0.5186579999598007	0.603999255184926	0.8275861913189703
MOLM13_14	PTDSS2	TP53	1.8062910258347604	0.014559409414044799	1.850247082534502	9	-1.5512138552547858	0.12418513142160965	-1.009061687570424	0.3129450506059426	0.609598095293264
MOLM13_14	PTEN	TP53	2.6685157287636816	0.45563184846039523	1.850247082534502	9	2.262616479389932	1.9789513830598608	2.999241398401178	0.0027065277342761236	0.04059459835847961
MOLM13_14	RAB18	TP53	1.5219240933012292	-0.10735071107263407	1.850247082534502	9	-1.0002180769255766	-0.6700430150010875	-1.1810529444533915	0.23758169140689722	0.5287388514800477
MOLM13_14	RAB3GAP1	TP53	1.7689331279387543	0.06357460645738679	1.850247082534502	9	-0.09011758782285473	-0.6109846207885002	-0.4957541260139545	0.6200678941458178	0.8358313564989966
MOLM13_14	RAX	TP53	1.9277231269330823	0.281867156218242	1.850247082534502	3	0.94897827366677	2.3622954139025705	2.3414240788448657	0.01921033261469256	0.13969619068052747
MOLM13_14	RXRA	TP53	1.991971899798122	0.27049644942300527	1.850247082534502	9	-1.7881109292255983	-0.9593174698922301	-1.9427252518407168	0.052049363498595305	0.2524223643913706
MOLM13_14	RXRB	TP53	1.694248014757569	-0.033112634298013414	1.850247082534502	9	-0.5539043258059427	-0.21774818181143965	-0.545640720855855	0.5853129273342208	0.8120910740754294
MOLM13_14	SCAP	TP53	0.24946425565593802	-1.0112281620440293	1.850247082534502	9	-0.06689233173603315	-0.9569899502725279	-0.7239941047450104	0.4690693543359975	0.72687033965538
MOLM13_14	SCD	TP53	-0.8091868337380397	-2.0969690999020973	1.850247082534502	9	-0.5836808864321563	1.6876967907824019	0.7806571325038574	0.4350041795085341	0.703299885912744
MOLM13_14	SEPSECS	TP53	-2.515442828080014	-2.8419402435751944	1.850247082534502	9	-0.5650352613440749	-2.8901195872391714	-2.443163423482792	0.01455914282488717	0.12009481991872102
MOLM13_14	SLC1A5	TP53	1.6816558127220196	-0.01626083141008842	1.850247082534502	9	-0.8210965541519486	-0.46329080047448734	-0.9081990081266038	0.36377308805167297	0.6506999930326718
MOLM13_14	SLC25A11	TP53	1.457568849578926	-0.2740806165890204	1.850247082534502	9	0.017851956252490364	0.43979493697868954	0.3236052215927232	0.7462369342668035	0.9064181956149159
MOLM13_14	SLC27A1	TP53	1.8313653032610442	-0.11145065691394389	1.850247082534502	9	0.40058710749887944	1.4311650699792569	1.2952443861480143	0.19523593744138223	0.481782923740276
MOLM13_14	SLC27A2	TP53	1.8047538050429186	-0.10698413017254493	1.850247082534502	9	-0.12838216347359774	1.2914415999977713	0.822407214489248	0.4108451746898988	0.6887576336055129
MOLM13_14	SLC27A3	TP53	1.8445369174915218	0.1350176530334829	1.850247082534502	9	-1.600757052475429	-0.8701117567872765	-1.747168090451989	0.08060818505936891	0.31745456253784715
MOLM13_14	SLC27A4	TP53	1.858243337533334	0.04284778325693243	1.850247082534502	9	-0.21190853809473867	0.24463416740473556	0.02314051440369604	0.9815381885085765	0.9911025070324117
MOLM13_14	SLC27A5	TP53	1.2906244241744185	-0.5481268713628679	1.850247082534502	9	1.6232386039822602	1.8163185506884414	2.43213418834636	0.015010145202647759	0.12080980944655331
MOLM13_14	SLC36A3	TP53	1.566172148405445	-0.3683541394623512	1.850247082534502	3	-0.5770079222476449	2.0460234964614727	1.0387508741952476	0.2989206139949947	0.5964023802691952
MOLM13_14	SLC3A2	TP53	-1.1241356937379814	-2.072267886654346	1.850247082534502	9	-0.20127331509134982	-0.6270306843976402	-0.5856993749226034	0.5580775542195714	0.7935613935643648
MOLM13_14	SLC7A11	TP53	1.4527827628163996	-0.16451940324934386	1.850247082534502	9	-0.454144007644256	-0.6039446983748965	-0.7481816991230421	0.4543505681226866	0.7181837315621977
MOLM13_14	SQLE	TP53	1.5723223202046637	-0.3788773749217171	1.850247082534502	9	1.2969881202802038	2.2084244075936588	2.4787009693158857	0.013186180332802146	0.11255195515271664
MOLM13_14	SREBF1	TP53	1.7686572944872874	0.09136798956645882	1.850247082534502	9	-0.905710790379103	-0.9107993075083375	-1.2844666083100482	0.19897873994995718	0.48480830768923044
MOLM13_14	SREBF2	TP53	1.3029541609330424	-0.3875359532792266	1.850247082534502	9	1.2407152779495652	0.42060978419618683	1.1747342171984236	0.240101065392322	0.5322026289043715
MOLM13_14	SYVN1	TP53	1.5292151060785935	-0.08464475930321151	1.850247082534502	9	-1.0351462566448575	-0.9455839395657503	-1.4005877534414815	0.16133738520494367	0.44646496916768735
MOLM13_14	TBC1D20	TP53	1.536492567395251	-0.3254148742653496	1.850247082534502	9	1.4932057086752657	1.3115605441171763	1.983269236992718	0.04733736371238853	0.23783439101557632
MOLM13_14	TMEM41A	TP53	1.8426935447648194	-0.0233171857798354	1.850247082534502	9	-0.29409584466487787	0.7108499116254267	0.29468962683487654	0.7682309880651397	0.9130659342021517
MOLM13_14	TP53	TP53	2.1095687319835523	1.850247082534502	1.850247082534502	3	-16.979358574698963	-16.979358574698963	-24.012439176735178	2.061840431880165e-127	3.4185314360573134e-124
MOLM13_14	ACACA	TSC1	-1.017703191567508	-0.6685931429786102	-0.39290049438699376	9	-0.2453500465370415	-1.1350886484859255	-0.9761175622630482	0.3290062092497472	0.6241330605675982
MOLM13_14	C12orf49	TSC1	-0.7739331789870161	-0.19947245333408023	-0.39290049438699376	9	-1.3140274360396913	-2.294203424260215	-2.551404509404634	0.010728972037040081	0.09773975624951899
MOLM13_14	CXorf66	TSC1	-0.27609443125120975	-0.17900311338716657	-0.39290049438699376	3	-0.6728171713928061	0.7804441360680983	0.07610375656042412	0.9393365515078128	0.973737183702784
MOLM13_14	FASN	TSC1	-0.1575897893428886	0.043576943275232725	-0.39290049438699376	9	-0.13627917330078787	0.6223622145242003	0.343712614668855	0.7310624234226262	0.8956189524623787
MOLM13_14	GPX4	TSC1	-2.903897191851877	-2.9514065201068966	-0.39290049438699376	9	0.184207520476285	0.12321231083995894	0.21737864739494064	0.8279132702654032	0.9350682575613342
MOLM13_14	GPX6	TSC1	-0.660923834697762	0.05127182161231262	-0.39290049438699376	3	-0.37378403645576724	0.11875725859307237	-0.18033116401086685	0.856892591350892	0.9455746300762949
MOLM13_14	GSX2	TSC1	-0.37292002114436995	-0.9657306780424616	-0.39290049438699376	3	0.13821122201601804	2.917572725723727	2.1607655512877724	0.03071345437883704	0.18383721068632422
MOLM13_14	NDST4	TSC1	-0.5660420975809602	-0.0324461139714797	-0.39290049438699376	3	-0.7609155636146174	-0.17593113820726713	-0.662450655790506	0.5076824485828151	0.7545266985038753
MOLM13_14	OPN5	TSC1	0.07955249445835888	-0.8086096961838045	-0.39290049438699376	3	2.225825229720104	2.9038293149328984	3.6272135136685293	0.000286496376230568	0.008962471543212863
MOLM13_14	PRSS37	TSC1	-0.31644600844663445	-0.15603680183552116	-0.39290049438699376	3	-0.3659348925350445	0.6200578181801257	0.17969204397860172	0.8573943397628967	0.9455746300762949
MOLM13_14	PSTK	TSC1	-1.99438947833024	-1.8248427098480413	-0.39290049438699376	9	-1.4657441720009057	-0.7301154223799086	-1.5527072097202155	0.12049309911741116	0.3903128976037914
MOLM13_14	PTEN	TSC1	-0.2697912867289571	0.45563184846039523	-0.39290049438699376	9	-1.9081031117650626	-2.851652097132755	-3.3656551849996386	0.0007636209984860081	0.018618876698379434
MOLM13_14	RAX	TSC1	-0.720755263526978	0.281867156218242	-0.39290049438699376	3	-0.862553546539954	-0.6323722052567072	-1.0570721364658167	0.29047866659894905	0.5887362463236121
MOLM13_14	SLC36A3	TSC1	-0.45771585194002196	-0.3683541394623512	-0.39290049438699376	3	-0.9257438348101538	1.2892103387230405	0.25700962965096896	0.7971713393263291	0.9283940636170142
MOLM13_14	SREBF1	TSC1	-0.28517390441248514	0.09136798956645882	-0.39290049438699376	9	-0.41912341304683015	-0.7160068612173544	-0.8026583144623503	0.42217225304465267	0.6939588273651345
MOLM13_14	TP53	TSC1	1.6317447292074903	1.850247082534502	-0.39290049438699376	9	2.7166881390434887	2.0774876592667844	3.389994217185624	0.0006989409803514051	0.01729618127496462
MOLM13_14	ACACA	TSSK1B	-0.5385342589716858	-0.6685931429786102	-0.11276768952970118	3	0.8770143955176919	0.40287624012786116	0.9050193476421312	0.36545513739434765	0.6515318470965897
MOLM13_14	ACACB	TSSK1B	0.17052853304630103	-0.04387173884533224	-0.11276768952970118	3	1.0267351727545828	0.5724545921716774	1.1307979271834794	0.2581401525915872	0.5543994468871134
MOLM13_14	ACAT1	TSSK1B	-0.00836994339455649	0.012698096598999934	-0.11276768952970118	3	0.10741389937875753	-0.748443451448213	-0.45327634320928695	0.650349765333998	0.8564574352055351
MOLM13_14	ACLY	TSSK1B	-2.0895541137435076	-1.9422873709044925	-0.11276768952970118	3	-1.183218327630871	-0.5220330878919889	-1.205794839544173	0.22789660576635407	0.5197421903172146
MOLM13_14	ACO1	TSSK1B	0.21235899837215064	0.145821725608721	-0.11276768952970118	3	0.7547508212910686	-0.32956419066148673	0.3006523497880372	0.7636796078241027	0.9115772424567044
MOLM13_14	ACSL4	TSSK1B	-0.46756310531753414	-0.42495973470525206	-0.11276768952970118	3	-0.061865246917080695	-0.6608398063170305	-0.5110296439396249	0.6093302994670803	0.8306877149906517
MOLM13_14	AGPAT1	TSSK1B	-0.11802407908048111	-0.1370291665007574	-0.11276768952970118	3	0.4200056805661258	-0.45771151639399105	-0.02666205220419019	0.9787292803185981	0.9900895381903612
MOLM13_14	AGPAT2	TSSK1B	0.34286220460880035	0.11576530748845543	-0.11276768952970118	3	1.1956159773095998	0.5671129277098632	1.2464375621327999	0.21260379840512522	0.5017483966479066
MOLM13_14	AMFR	TSSK1B	0.2729687075842886	-0.007941620289833038	-0.11276768952970118	3	1.1627314174287768	0.9211238460988183	1.4735081878516425	0.14061405768516852	0.42699287113921136
MOLM13_14	C12orf49	TSSK1B	-0.22330734719422582	-0.19947245333408023	-0.11276768952970118	3	0.9792346706104972	-0.6637980096588988	0.22304740199371706	0.8234986141924687	0.9333932060152871
MOLM13_14	CAPN3	TSSK1B	0.0425031091138591	-0.05813467553224353	-0.11276768952970118	3	0.5619027702951471	-0.04613948772492467	0.3646997145924377	0.7153355716782535	0.8864173227522752
MOLM13_14	CDIPT	TSSK1B	-1.8338524195059407	-1.6230423683956854	-0.11276768952970118	3	-0.5243020793860608	-1.0215512206374606	-1.0930833511662343	0.27435720512961836	0.5707456036448021
MOLM13_14	CDS2	TSSK1B	-2.1447808513500735	-2.0743317219294273	-0.11276768952970118	3	-0.5674064509939883	-0.037653591774257346	-0.4278420592664489	0.6687661132787508	0.864835664128746
MOLM13_14	CHP1	TSSK1B	1.0242378199050168	0.7153340188391404	-0.11276768952970118	3	1.4773666374824679	0.7345978406743752	1.5640950822484665	0.11779524070764748	0.38674160216490994
MOLM13_14	CPT1A	TSSK1B	-0.08972850647890018	-0.09221009907812805	-0.11276768952970118	3	-0.10093858988202979	-0.569627698269934	-0.47416196958734597	0.6353844106541104	0.8448014056652086
MOLM13_14	CPT2	TSSK1B	0.16562357107056722	-0.07850773800243217	-0.11276768952970118	3	0.9981181580028482	0.7521748699853028	1.2376440691539572	0.21584806630370712	0.5069066486282526
MOLM13_14	CRLS1	TSSK1B	-2.61152616107559	-2.2757445497720363	-0.11276768952970118	3	-1.4420555351645723	-1.401288709226899	-2.0105479964569493	0.04437322169366656	0.22595991941349153
MOLM13_14	CYB5B	TSSK1B	-0.996434662039832	-1.1196543916934114	-0.11276768952970118	3	0.03370802292858912	0.5775668995718778	0.4322366428693614	0.6655694298205578	0.864835664128746
MOLM13_14	DERL2	TSSK1B	0.3816666883931945	0.12002931777084298	-0.11276768952970118	3	1.9318940074666209	0.7549612498144006	1.8998935724901358	0.0574470876997353	0.2623891774274411
MOLM13_14	FABP3	TSSK1B	0.2573938914960892	0.1501907807375876	-0.11276768952970118	3	0.6369519070623743	-0.10809664066547818	0.37395714513546324	0.7084361999743991	0.8837503515370888
MOLM13_14	FABP5	TSSK1B	-0.8266851581239516	-1.1520414771883667	-0.11276768952970118	3	0.9937847373232899	1.7038727541475165	1.907531905537698	0.05645174350559404	0.2623891774274411
MOLM13_14	FABP6	TSSK1B	0.30016010141600197	0.23765191615325895	-0.11276768952970118	3	-0.06449461352716138	-0.39492846299346923	-0.32486117284132404	0.7452861439635534	0.9064181956149159
MOLM13_14	FASN	TSSK1B	0.116869503400308	0.043576943275232725	-0.11276768952970118	3	-0.03440755434818215	-0.2443136797606559	-0.19708567469904262	0.8437604935046389	0.9389043972284163
MOLM13_14	G6PD	TSSK1B	0.13704621846863052	-0.03179531800773833	-0.11276768952970118	3	0.8245011113277698	0.31635302639009644	0.8067056971250346	0.4198360610347286	0.6939588273651345
MOLM13_14	GLS	TSSK1B	-0.38787739153516015	-0.5586088071753288	-0.11276768952970118	3	0.5443531702526678	0.5746749131949453	0.791272346143993	0.42878508208123145	0.6976699372823176
MOLM13_14	GLS2	TSSK1B	0.018823883054177298	-0.038371920741949665	-0.11276768952970118	3	0.5032574423194162	-0.29422352066682605	0.14780930349856394	0.8824932668629406	0.9538669373440951
MOLM13_14	GLUD1	TSSK1B	0.13349436696508002	0.009928061546004369	-0.11276768952970118	3	0.7873092234036178	0.04785703600434723	0.5905517254455752	0.5548208184186009	0.789607654024069
MOLM13_14	GOT1	TSSK1B	-0.5053934291298342	-0.4714953803574735	-0.11276768952970118	3	0.07433911791599283	-0.5910891045842827	-0.36539741975120577	0.7148147670350067	0.8864173227522752
MOLM13_14	GOT2	TSSK1B	-1.1312262884180109	-1.122367800315632	-0.11276768952970118	3	-0.2625013475930969	-0.14713693353881063	-0.28965800642197315	0.7720778856251492	0.9150650984993481
MOLM13_14	GPAM	TSSK1B	0.26659712420221754	0.0600208014395743	-0.11276768952970118	3	0.5440248570321561	0.48055459379524723	0.7244870775444456	0.46876675777859256	0.72687033965538
MOLM13_14	GPAT2	TSSK1B	-1.318433209238164	-1.2856215417877481	-0.11276768952970118	3	-0.38817711754176176	-0.20196589636207812	-0.4172941270012722	0.6764632837463199	0.8675530858482806
MOLM13_14	GPAT3	TSSK1B	0.23323056999519368	0.12792322896884123	-0.11276768952970118	3	1.0905102996345006	-0.10803715716825255	0.6947134213715409	0.4872349153012079	0.738360632374386
MOLM13_14	GPAT4	TSSK1B	0.5260096323344695	0.26590650270834937	-0.11276768952970118	3	1.1488825296125258	0.677874034140111	1.2917119538065251	0.1964569161916665	0.481782923740276
MOLM13_14	GPI	TSSK1B	-0.4312606125573158	-0.441295442861031	-0.11276768952970118	3	-0.05424004545562332	-0.36382071956367973	-0.295613601893185	0.7675251848579667	0.9129378687827707
MOLM13_14	GPX4	TSSK1B	-2.8795118876706964	-2.9514065201068966	-0.11276768952970118	3	0.01566299333633911	1.1575301127378694	0.8295728009463813	0.40678036010516316	0.6873220024895341
MOLM13_14	GSR	TSSK1B	-0.28922937414264727	-0.5746792838816325	-0.11276768952970118	3	0.7448756571014629	1.2127995781501937	1.3842854342074158	0.16627107227019888	0.44914744618585734
MOLM13_14	HMGCR	TSSK1B	-1.4405403273618456	-1.5802699544392116	-0.11276768952970118	3	-0.04779550711664705	0.8850944482850023	0.59205975918046	0.5538105722976951	0.7888470179291912
MOLM13_14	HMGCS1	TSSK1B	-3.2619496352544797	-3.147267494504234	-0.11276768952970118	3	-0.5602086251166856	0.22417058559939618	-0.23761477647930834	0.8121798887494447	0.9322436306817413
MOLM13_14	IDH1	TSSK1B	0.20909792965150883	-0.012324264485758638	-0.11276768952970118	3	1.016630272026457	0.5962041018443475	1.1404461226948053	0.25410048672120966	0.5480700286049108
MOLM13_14	IDH2	TSSK1B	0.023804543346329126	-0.17262192872773433	-0.11276768952970118	3	0.6032234749446751	0.5342534837925637	0.8043176709665523	0.42121353474527423	0.6939588273651345
MOLM13_14	IDI1	TSSK1B	-3.33660172682757	-3.1346615574227017	-0.11276768952970118	3	-0.6025305063135094	-0.26138443032591313	-0.6108801100660822	0.5412789533647601	0.7769230591743481
MOLM13_14	IDI2	TSSK1B	0.07300575108719264	-0.012053838006442183	-0.11276768952970118	3	0.6923970394922783	-0.15345356596710635	0.3810905848058816	0.7031360334736496	0.8817709320535471
MOLM13_14	IRF8	TSSK1B	-1.1408944277551905	-1.2198706560623866	-0.11276768952970118	3	-0.09549231882519807	0.3815428993771824	0.20226830527065684	0.8397069765733746	0.9381712337185267
MOLM13_14	KEAP1	TSSK1B	0.08417612297987576	-0.16212238887878527	-0.11276768952970118	3	1.0065048388159976	0.8034386353429518	1.2798233041421319	0.200607285961657	0.48484967948167246
MOLM13_14	LDLR	TSSK1B	-1.0732340787251962	-1.0953065391382197	-0.11276768952970118	3	-0.05304970292392453	0.010142222091423205	-0.030340170660293497	0.97579575975355	0.9883759523864013
MOLM13_14	LPCAT3	TSSK1B	0.4527832713294102	0.3132699438785333	-0.11276768952970118	3	0.8719862600459941	-0.007250242906713906	0.6114607016554315	0.5408946272030949	0.7769230591743481
MOLM13_14	MBTPS1	TSSK1B	-2.800558146559387	-2.7085209099279304	-0.11276768952970118	3	-0.1599805333412291	0.14215342031274514	-0.012605672511420064	0.9899423948892093	0.9941396067391333
MOLM13_14	MDH1	TSSK1B	-0.1103738869527479	-0.2870873310989153	-0.11276768952970118	3	0.8932382014364426	0.47976969524730506	0.9708631943677565	0.3316164084479989	0.6255943754110225
MOLM13_14	MDH2	TSSK1B	-0.5395712421434177	-0.7659273594029253	-0.11276768952970118	3	0.12551857407711528	0.9779917580008151	0.7802996389217234	0.43521452529944227	0.703299885912744
MOLM13_14	ME1	TSSK1B	-0.00206295275037312	-0.10052299601434427	-0.11276768952970118	3	0.6281611105146708	-0.03816046120121997	0.41719346003400726	0.6765369084170842	0.8675530858482806
MOLM13_14	ME2	TSSK1B	0.13736970216617803	-0.235253432553676	-0.11276768952970118	3	1.0854700813390152	1.5322119097256106	1.8509806868717005	0.06417233160409402	0.28142236922637925
MOLM13_14	MLYCD	TSSK1B	0.2416173310645872	0.08563087892317774	-0.11276768952970118	3	1.0625923284237928	0.19042956285450513	0.8860202762980773	0.3756066011063982	0.6596988820279748
MOLM13_14	MPC1	TSSK1B	-0.020225017079690783	-0.04094530805041265	-0.11276768952970118	3	-0.3099858843024334	-0.4935036327748755	-0.5681528861376693	0.5699311595607518	0.801550709147377
MOLM13_14	MYB	TSSK1B	-2.3559710689080497	-2.376812869523948	-0.11276768952970118	3	0.18822350385529682	0.6064924931356607	0.5619490705897339	0.5741507191732598	0.801550709147377
MOLM13_14	NDUFA8	TSSK1B	-1.186158791299811	-1.016931370386678	-0.11276768952970118	3	-0.41724828325025815	-1.0782419561755865	-1.0574712894963083	0.2902965509736809	0.5887362463236121
MOLM13_14	NDUFS5	TSSK1B	-1.1707583477854546	-1.2082226480609994	-0.11276768952970118	3	-0.283827787997509	0.14788662995266286	-0.0961249146958629	0.9234213638628866	0.9675284223327301
MOLM13_14	PC	TSSK1B	0.20997299573471354	-0.10738841919021198	-0.11276768952970118	3	1.6743179042700604	1.168283411119924	2.0100226663220577	0.04442878994499291	0.22595991941349153
MOLM13_14	PDSS1	TSSK1B	-1.4362251461812365	-1.4644513496088463	-0.11276768952970118	3	0.061010123122125726	0.21769731858003658	0.19707592199475332	0.8437681253741498	0.9389043972284163
MOLM13_14	PDSS2	TSSK1B	-1.88312369551452	-1.9725028089569243	-0.11276768952970118	3	0.25375618545157813	0.7929342862113302	0.7401219303161883	0.459226012964833	0.7210655723092653
MOLM13_14	PEX26	TSSK1B	0.1186936200550724	-0.053206252695734264	-0.11276768952970118	3	0.3851950092505395	0.3432400888574135	0.5150813975264216	0.6064961413531398	0.8291298554867756
MOLM13_14	PEX6	TSSK1B	0.04881091374739096	-0.1794080344015397	-0.11276768952970118	3	0.5651111168364238	0.7121976800411304	0.903193711941349	0.3664230945716288	0.6518556768237774
MOLM13_14	PGD	TSSK1B	-2.6992071026591815	-2.474321501846983	-0.11276768952970118	3	-0.8365413964667254	-0.6982817638736409	-1.0852838645988407	0.2777959500655489	0.5728677676724877
MOLM13_14	PGP	TSSK1B	-0.050418584660579725	-0.3785228426331185	-0.11276768952970118	3	0.6024627588750459	1.3549363631330509	1.3840901926605194	0.16633083954048034	0.44914744618585734
MOLM13_14	PISD	TSSK1B	-1.089897109853662	-1.28471611408262	-0.11276768952970118	3	0.41687997220709655	1.048802235535864	1.0363938281595175	0.30001844852270454	0.5978000809495504
MOLM13_14	PLPP1	TSSK1B	0.0995682138723728	0.07171267493953233	-0.11276768952970118	3	0.42943207525596694	-0.5073042172038716	-0.05506391963688482	0.9560875404724346	0.9805999269626121
MOLM13_14	PLPP2	TSSK1B	-0.25240724087397126	-0.32005244400582794	-0.11276768952970118	3	-0.07756789756475639	-0.10422020479137316	-0.1285435999150534	0.8977187966513567	0.9584044915381372
MOLM13_14	PMVK	TSSK1B	-3.4798020720790226	-3.2718615496246053	-0.11276768952970118	3	-1.6313908200445935	-0.22979559090957982	-1.3160575322379482	0.18815473334223842	0.4751261192149097
MOLM13_14	PPARA	TSSK1B	0.26495520142726053	0.05809816442312879	-0.11276768952970118	3	1.0119326428283315	0.4830024168240182	1.0570787181136923	0.2904756630650287	0.5887362463236121
MOLM13_14	PPARD	TSSK1B	0.001030306056568615	0.07380582230772721	-0.11276768952970118	3	-0.6596639996664233	-1.0614177523414605	-1.2169885778211984	0.22360856173802857	0.5120759604442698
MOLM13_14	PPARG	TSSK1B	0.16261806986731311	0.17464686608586621	-0.11276768952970118	3	-0.08978128519253412	-0.7749762359872113	-0.6114759073082675	0.540884563560768	0.7769230591743481
MOLM13_14	PSTK	TSSK1B	-1.997392639877025	-1.8248427098480413	-0.11276768952970118	3	-0.9805648862612931	-0.7162775242054708	-1.1998487750459759	0.23019807732699493	0.5228334413810378
MOLM13_14	PTDSS1	TSSK1B	-0.03582245068165513	-0.29280257776994983	-0.11276768952970118	3	0.8435692354231507	0.9236531332542862	1.2496149207563685	0.21144024993435206	0.5015590389668971
MOLM13_14	PTDSS2	TSSK1B	0.2512840039630104	0.014559409414044799	-0.11276768952970118	3	0.8703171455031056	0.6676629919094328	1.087516184494624	0.2768087499069245	0.5715902080272837
MOLM13_14	PTEN	TSSK1B	0.7455075619482393	0.45563184846039523	-0.11276768952970118	3	1.9856568337249485	0.7522316046108197	1.9359794808794684	0.052870214119639804	0.2541840471832867
MOLM13_14	RAB18	TSSK1B	0.13001880711050914	-0.10735071107263407	-0.11276768952970118	3	0.954697014472513	0.7285823796030043	1.190258274182381	0.23394489530313844	0.5257784137569536
MOLM13_14	RAB3GAP1	TSSK1B	0.07098089640515119	0.06357460645738679	-0.11276768952970118	3	0.2552930123276438	-0.6158754992350784	-0.2549703216693565	0.7987460216886406	0.9283940636170142
MOLM13_14	RXRA	TSSK1B	0.38994620328988533	0.27049644942300527	-0.11276768952970118	3	0.4991503044227453	-0.09740116836555189	0.28407953844187833	0.7763494272326357	0.9170640455885182
MOLM13_14	RXRB	TSSK1B	0.0270654410779881	-0.033112634298013414	-0.11276768952970118	3	0.48449756072678335	-0.2803063486833244	0.14438499069463007	0.8851964683091176	0.955509351566151
MOLM13_14	SCAP	TSSK1B	-1.788517743858567	-1.0112281620440293	-0.11276768952970118	3	-2.181849447708752	-4.423199200266083	-4.670474689050042	3.0050451030745265e-06	0.0002166245556911985
MOLM13_14	SCD	TSSK1B	-2.0454908529694147	-2.0969690999020973	-0.11276768952970118	3	-0.7841412057931665	0.6431859772507079	-0.09967039794607203	0.9206060025035658	0.9675284223327301
MOLM13_14	SEPSECS	TSSK1B	-3.3110266495646576	-2.8419402435751944	-0.11276768952970118	3	-1.3524685903994975	-1.8675431433157286	-2.2768921324102878	0.02279266782824396	0.15551540435896494
MOLM13_14	SLC1A5	TSSK1B	0.13682219942341053	-0.01626083141008842	-0.11276768952970118	3	0.6889791516609394	0.222423870665602	0.6444592574810117	0.5192776692423698	0.7619136067290702
MOLM13_14	SLC25A11	TSSK1B	-0.10604427928880582	-0.2740806165890204	-0.11276768952970118	3	1.1923245323397844	0.4259537848591907	1.14429557193855	0.2525010790682931	0.5472109059815231
MOLM13_14	SLC27A1	TSSK1B	0.013290382193408945	-0.11145065691394389	-0.11276768952970118	3	0.23713246460185386	0.11143848300204419	0.24647688077533705	0.8053130989650117	0.9311081716066871
MOLM13_14	SLC27A2	TSSK1B	0.004652271919623363	-0.10698413017254493	-0.11276768952970118	3	0.5746011462757158	0.037305484449386445	0.43268332803873233	0.6652448433906997	0.864835664128746
MOLM13_14	SLC27A3	TSSK1B	0.19099715205472986	0.1350176530334829	-0.11276768952970118	3	0.12901992220986147	-0.38251131123660287	-0.17924548015320602	0.8577449539571071	0.9455746300762949
MOLM13_14	SLC27A4	TSSK1B	0.08728231000057107	0.04284778325693243	-0.11276768952970118	3	0.3198211527060816	-0.40259151880011784	-0.05852748714638613	0.9533284684397568	0.9805999269626121
MOLM13_14	SLC27A5	TSSK1B	-0.7632820263627623	-0.5481268713628679	-0.11276768952970118	3	-1.150017234502501	-1.5513214768291594	-1.9101349210643466	0.056115843751772886	0.2623891774274411
MOLM13_14	SLC3A2	TSSK1B	-2.2933681386336016	-2.072267886654346	-0.11276768952970118	3	-1.162432545589064	-0.8666935248847576	-1.4348088043144516	0.1513415883368643	0.4371524864029211
MOLM13_14	SLC7A11	TSSK1B	-0.37762867943539485	-0.16451940324934386	-0.11276768952970118	3	-0.5169778521695555	-1.720613103547887	-1.5822157383094912	0.11360032872311307	0.3786395487497143
MOLM13_14	SQLE	TSSK1B	-0.19139598107504696	-0.3788773749217171	-0.11276768952970118	3	1.0528540931362365	0.5821558885995654	1.1561266453930785	0.24762935862877444	0.5419687223959652
MOLM13_14	SREBF1	TSSK1B	0.16675615176673486	0.09136798956645882	-0.11276768952970118	3	0.6556030174172436	-0.2552868752899577	0.2830662587166416	0.777126045869643	0.9170640455885182
MOLM13_14	SREBF2	TSSK1B	-0.17250183869715396	-0.3875359532792266	-0.11276768952970118	3	1.3465539561672923	0.7376770958329756	1.473773910428961	0.14054247505120968	0.42699287113921136
MOLM13_14	SYVN1	TSSK1B	-0.14590522715730506	-0.08464475930321151	-0.11276768952970118	3	-0.1527151186357379	-0.9235526408224956	-0.7610362310853688	0.44663542706759496	0.7127252532031495
MOLM13_14	TBC1D20	TSSK1B	-0.17939560015008796	-0.3254148742653496	-0.11276768952970118	3	0.675083573627433	0.32909426063647357	0.7100609561252292	0.4776663368508566	0.7306003565486349
MOLM13_14	TMEM41A	TSSK1B	-0.06291828406353517	-0.0233171857798354	-0.11276768952970118	3	-0.08746828092328736	-0.8333623640108561	-0.6511255933573148	0.5149654165906175	0.7609738508977217
MOLM13_14	TP53	TSSK1B	1.7780173435487268	1.850247082534502	-0.11276768952970118	3	0.6874320262953808	-1.8944635371640128	-0.8535001664410536	0.39338199539510077	0.6772869661111911
MOLM13_14	TSC1	TSSK1B	-0.19743133600140528	-0.39290049438699376	-0.11276768952970118	3	0.6724163054175879	0.6326611117473876	0.9228290916507789	0.35609627771315977	0.6462045351743738
MOLM13_14	ACACA	UBE2G2	-0.8990677622390623	-0.6685931429786102	-0.3991806500000479	9	0.5849988886619298	-0.2285032496954871	0.25208048377660286	0.8009788546487654	0.9290814570185376
MOLM13_14	C12orf49	UBE2G2	-0.6792677513585299	-0.19947245333408023	-0.3991806500000479	9	-0.18722666821088962	-1.6415062274970058	-1.2931094315339642	0.19597321358438158	0.481782923740276
MOLM13_14	CXorf66	UBE2G2	-0.2058310758948978	-0.17900311338716657	-0.3991806500000479	3	-0.26364449557553465	1.0659861344491453	0.5673412136758581	0.5704823813001482	0.801550709147377
MOLM13_14	FASN	UBE2G2	0.04240495122957198	0.043576943275232725	-0.3991806500000479	9	1.1757931914978632	2.072596122589926	2.2969581119253935	0.021621159399765066	0.1531960781402157
MOLM13_14	GPX4	UBE2G2	-3.1385826851405176	-2.9514065201068966	-0.3991806500000479	9	-0.9295037992396962	-2.4952067584470647	-2.4216360589414716	0.015450815851388706	0.12375581005605059
MOLM13_14	GPX6	UBE2G2	-0.4591914459550126	0.05127182161231262	-0.3991806500000479	3	0.935527426901133	0.9097637535166745	1.3048179069371604	0.1919548600940596	0.4800319125730781
MOLM13_14	GSX2	UBE2G2	-0.28429483779600134	-0.9657306780424616	-0.3991806500000479	3	0.6108414869578946	3.2142327477779156	2.704735929923635	0.0068358707312249365	0.07359658228812302
MOLM13_14	NDST4	UBE2G2	-0.4592060933636102	-0.0324461139714797	-0.3991806500000479	3	-0.16494365367811759	0.24234798889998255	0.05473313032861744	0.9563510747277103	0.9805999269626121
MOLM13_14	OPN5	UBE2G2	-0.21995330348957878	-0.8086096961838045	-0.3991806500000479	3	0.7886315467653846	1.5069246175922446	1.6232033304118603	0.1045459461511659	0.36253841663774383
MOLM13_14	PRSS37	UBE2G2	-0.033124755952392615	-0.15603680183552116	-0.3991806500000479	3	1.1013804686546547	1.6908806956221987	1.9744268041040072	0.04833323272340932	0.24065014971595391
MOLM13_14	PSTK	UBE2G2	-1.6968718013848276	-1.8248427098480413	-0.3991806500000479	9	0.5508223562270134	1.119921606287048	1.1813943855201756	0.23744608738048245	0.5287388514800477
MOLM13_14	PTEN	UBE2G2	-0.24362909629949236	0.45563184846039523	-0.3991806500000479	9	-1.5731834897097725	-2.425024822917908	-2.8271602104554567	0.004696282576076411	0.058988155387384014
MOLM13_14	RAX	UBE2G2	-0.9259426785092998	0.281867156218242	-0.3991806500000479	3	-1.7788071368564682	-1.5242464391218788	-2.3356115821967642	0.01951149439285071	0.14126662752553046
MOLM13_14	SLC36A3	UBE2G2	-0.2485459475758942	-0.3683541394623512	-0.3991806500000479	3	0.2579760147681605	2.10256459652913	1.6691542735145524	0.09508680958675335	0.3485965167970041
MOLM13_14	SREBF1	UBE2G2	-0.3945396949291588	0.09136798956645882	-0.3991806500000479	9	-1.2643807201517794	-1.4176824179364675	-1.8965050325126709	0.05789329516796061	0.262733962539996
MOLM13_14	TP53	UBE2G2	1.254697210499494	1.850247082534502	-0.3991806500000479	9	0.225503067586443	-0.2698171423130106	-0.031334782741163365	0.9750025514033208	0.9883759523864013
MOLM13_14	TSSK1B	UBE2G2	-0.39731477830048717	-0.11276768952970118	-0.3991806500000479	3	-0.42854266446547695	-0.05417952058069123	-0.34133613047533296	0.7328505511903061	0.8967278331169944
MOLM13_21	ACACA	GSX2	-1.4623963256169163	-1.223785363859731	-1.538759202326883	3	0.8569044113015702	-0.6579201230403758	0.14070313957906927	0.8881044647477352	0.9555335512989909
MOLM13_21	ACACB	GSX2	-0.03249630431188407	-0.11663366119353184	-1.538759202326883	3	2.6215242876088207	0.6173247493149391	2.2902121172483088	0.022009023341978212	0.134157943753676
MOLM13_21	ACAT1	GSX2	-0.07583182732604137	-0.058138232468105816	-1.538759202326883	3	1.8339254270025733	0.2920587693660655	1.5032978419476972	0.13276225638454206	0.36747883319794783
MOLM13_21	ACLY	GSX2	-3.1374430751628206	-2.8065566545425473	-1.538759202326883	3	-0.9095935511444727	-1.2618742085936774	-1.5354595780388065	0.12467097886599292	0.36180917249289957
MOLM13_21	ACO1	GSX2	-0.09257430542189171	-0.007432126363828988	-1.538759202326883	3	2.1139459134857312	0.07887713412570896	1.5505600469082008	0.12100715299841669	0.3563585429331703
MOLM13_21	ACSL4	GSX2	-1.5853874274586925	-1.147277230564457	-1.538759202326883	3	-0.15920096570133177	-1.302356206674478	-1.0334769876787708	0.30138073432599066	0.565899498881645
MOLM13_21	AGPAT1	GSX2	-0.5115190174839227	-0.4990156698958666	-1.538759202326883	3	2.2034242190473825	0.22586213214208548	1.7177648523699975	0.08583951486138712	0.29445017965148157
MOLM13_21	AGPAT2	GSX2	0.018522521731875557	-0.030636990438493033	-1.538759202326883	3	2.6174946134740433	0.5180571715616246	2.2171699299603045	0.026611481585142385	0.15427215548309817
MOLM13_21	AMFR	GSX2	-0.4494344146390432	-0.3385255297869055	-1.538759202326883	3	1.2625121871256249	-0.06881052487415854	0.8440745400916655	0.39862775373214854	0.6615864020899922
MOLM13_21	C12orf49	GSX2	-0.3826938888719587	-0.44202732145766	-1.538759202326883	3	3.3311026801244368	0.4738943467331386	2.6905392000856434	0.0071336653556687765	0.07061438987595764
MOLM13_21	CAPN3	GSX2	-0.42467844071909466	-0.26374094318727853	-1.538759202326883	3	1.611368286676714	-0.21990661096635142	0.9839119866559941	0.3251587895152863	0.5891948338976445
MOLM13_21	CDIPT	GSX2	-2.9636873397995367	-2.458200224514514	-1.538759202326883	3	-0.9533455137496288	-1.7726890414722822	-1.9275975197462671	0.05390520762527465	0.22232545831518746
MOLM13_21	CDS2	GSX2	-2.4886080154588655	-2.7839616089085077	-1.538759202326883	3	0.4401624409037061	0.8107182484200175	0.884506217876108	0.3764230073996554	0.6427490692776814
MOLM13_21	CHP1	GSX2	0.9624842236923487	1.2767866678927782	-1.538759202326883	3	1.4569645312067323	-0.43522946510468313	0.7224757938168443	0.4700020024460948	0.7228787755618044
MOLM13_21	CPT1A	GSX2	-0.1266461562619939	-0.3097484082576753	-1.538759202326883	3	2.3843801161665414	0.907677822845486	2.327836492734414	0.01992078751243127	0.12703332959850402
MOLM13_21	CPT2	GSX2	-0.5476903075228767	-0.14669104536541763	-1.538759202326883	3	1.0109309130695014	-0.9906474659359109	0.014342563014000708	0.9885566827425737	0.9985891871535432
MOLM13_21	CRLS1	GSX2	-2.868515628915452	-3.4228130305176543	-1.538759202326883	3	0.9569164673158888	1.5451861727121747	1.7692537439886065	0.07685153893484474	0.27957640072474743
MOLM13_21	CYB5B	GSX2	-2.3616904028489	-1.8441640105742494	-1.538759202326883	3	-0.7162411633241594	-1.6963810201597844	-1.7059815063825914	0.08801152289818966	0.2959900709233234
MOLM13_21	DERL2	GSX2	-0.05591521063409277	0.07895024718406936	-1.538759202326883	3	2.1468834889717736	-0.06901818449907317	1.4692726471848967	0.1417588527336664	0.37426142966945686
MOLM13_21	FABP3	GSX2	-0.047462625475368884	0.0034800111858883653	-1.538759202326883	3	2.2222313790413	0.19389277629932022	1.7084577744299718	0.08755143499164529	0.2959900709233234
MOLM13_21	FABP5	GSX2	-1.548806098318093	-1.6409102341216808	-1.538759202326883	3	1.2226384301929594	0.3555040746265322	1.1159152668365864	0.2644584062035814	0.5235604831883778
MOLM13_21	FABP6	GSX2	0.1770158352997071	0.14282065683319103	-1.538759202326883	3	1.847753467466686	0.501422138460266	1.6611180011489644	0.09668974980469267	0.308301861364205
MOLM13_21	FASN	GSX2	-0.22447830564478477	-0.16930969659444553	-1.538759202326883	3	1.598043677492008	0.14727306785284952	1.2341253059517834	0.2171562150982138	0.4725343651958832
MOLM13_21	G6PD	GSX2	-0.18847050863365547	-0.4143385669920721	-1.538759202326883	3	2.6368974448802414	1.029152464159329	2.592288750850206	0.00953397135633799	0.08408151334472548
MOLM13_21	GLS	GSX2	-0.5138029300392802	-0.9485732140800911	-1.538759202326883	3	2.7578654572649857	1.6181206260051084	3.0942894338582434	0.0019728492027033255	0.03332695899621754
MOLM13_21	GLS2	GSX2	-0.2583825595403719	-0.13131637302192445	-1.538759202326883	3	1.7123438233849324	-0.08300561981610484	1.1521160925898253	0.24927337111340653	0.5058693381958728
MOLM13_21	GLUD1	GSX2	-0.4315975215375392	-0.16454612818651215	-1.538759202326883	3	0.9768749022655109	-0.5516247537344398	0.3006972637269069	0.7636453555086571	0.8976827173541972
MOLM13_21	GOT1	GSX2	-0.9976560464030783	-0.7797803700625936	-1.538759202326883	3	1.2793113024360083	-0.505506437824148	0.5471626670821848	0.5842669820006055	0.7915136205110861
MOLM13_21	GOT2	GSX2	-0.5888742385279965	-1.5857559133642016	-1.538759202326883	3	3.5513859201741353	3.354194169821193	4.882982509662505	1.0449314288280103e-06	8.662481544984205e-05
MOLM13_21	GPAM	GSX2	-0.1065664150925801	-0.09654410668094617	-1.538759202326883	3	1.4961501912885442	0.3101353596243589	1.2772367618097926	0.20151867199800844	0.4521055939888634
MOLM13_21	GPAT2	GSX2	-2.1891027610002225	-1.5216285134268583	-1.538759202326883	3	-0.5920832123067582	-2.1306543221503245	-1.925266174005744	0.054196067139575435	0.222425115542159
MOLM13_21	GPAT3	GSX2	-0.10542988228753551	0.014039631726719562	-1.538759202326883	3	1.620536763389479	-0.030439068898759452	1.124368862523483	0.2608565758089274	0.521070912588273
MOLM13_21	GPAT4	GSX2	0.7134065832018921	0.8019578160101725	-1.538759202326883	3	1.7440006707784474	0.2206163161468308	1.3891939938891469	0.164773767590346	0.4047331950589536
MOLM13_21	GPI	GSX2	-0.976411254559638	-0.7832104590181114	-1.538759202326883	3	1.1544747949802256	-0.424659582161544	0.5160572859971931	0.6058143995125842	0.8029098916002114
MOLM13_21	GPX4	GSX2	-3.3220418326306813	-3.4071736373314305	-1.538759202326883	3	0.5921676090192151	-0.0013995343511177755	0.41773611170633224	0.6761400665664629	0.8492241393791035
MOLM13_21	GSR	GSX2	-0.4559190214951359	-0.4718236150973465	-1.538759202326883	3	1.8388230169117397	0.32482688009858085	1.5299315142895729	0.12603368178124433	0.36304496077823534
MOLM13_21	ACACA	ACACA	-1.6527786539382927	-1.223785363859731	-1.223785363859731	3	1.6679995749900132	1.6679995749900132	2.3589076209834348	0.01832881783936767	0.11984101406480649
MOLM13_21	ACACA	ACACB	-1.3560210384042621	-1.223785363859731	-0.11663366119353184	9	-0.47551057938407587	-0.8869324220665394	-0.9633926853058832	0.3353504957133081	0.5961611168068429
MOLM13_21	ACACA	ACAT1	-1.1558625168817382	-1.223785363859731	-0.058138232468105816	9	0.2632901859665095	-1.062379302817687	-0.5650413332978371	0.5720456505956004	0.7870968370850668
MOLM13_21	ACACA	ACLY	-1.7178915521067808	-1.223785363859731	-2.8065566545425473	9	5.868626004646321	4.126734935930181	7.067787501488792	1.5742336104382498e-12	4.350132210177697e-10
MOLM13_21	ACACA	ACO1	-0.9381725209116796	-1.223785363859731	-0.007432126363828988	9	1.1359536526284988	0.24704352060954235	0.9779266795584451	0.32811058868002907	0.5901962609897522
MOLM13_21	ACACA	ACSL4	-1.8187495257521036	-1.223785363859731	-1.147277230564457	9	0.39870603972553703	-0.23489284963351517	0.11583341756186961	0.9077845653856937	0.9628374134696471
MOLM13_21	ACACA	AGPAT1	-1.3163229946043187	-1.223785363859731	-0.4990156698958666	9	0.7558798992196142	0.36209069115806236	0.7905245856231831	0.42922146984490883	0.687329648906752
MOLM13_21	ACACA	AGPAT2	-1.3717599079484408	-1.223785363859731	-0.030636990438493033	9	-0.9195763359932365	-2.4236611324729034	-2.3640258850693536	0.018077549450871158	0.11893879757755707
MOLM13_21	ACACA	AMFR	-1.1530071063292275	-1.223785363859731	-0.3385255297869055	9	1.1157387555224558	-0.3106314418881154	0.5692968410537266	0.5691547102297901	0.7853034686949332
MOLM13_21	ACACA	C12orf49	-1.566538267887003	-1.223785363859731	-0.44202732145766	9	-0.5392369883126598	-0.23514209571810685	-0.5475687015271823	0.5839880851388732	0.7915136205110861
MOLM13_21	ACACB	C12orf49	-0.7539617329263225	-0.11663366119353184	-0.44202732145766	9	-2.0979833103893624	-1.2950928154598766	-2.399267137670176	0.016427924945233305	0.11396443330207874
MOLM13_21	ACAT1	C12orf49	-0.3553586541482841	-0.058138232468105816	-0.44202732145766	9	-0.8457802355520196	0.8411445804477884	-0.0032779031594439493	0.9973846163608369	0.9985891871535432
MOLM13_21	ACLY	C12orf49	-2.708309430945794	-2.8065566545425473	-0.44202732145766	9	-0.7625848172314537	1.5441419288663798	0.5526443335216278	0.5805069781043762	0.7914084032272186
MOLM13_21	ACO1	C12orf49	-0.41387989133971814	-0.007432126363828988	-0.44202732145766	9	-1.1265164799861915	0.20201288917916638	-0.6537227582909606	0.5132904381845459	0.7571490627312963
MOLM13_21	ACSL4	C12orf49	-1.5155549179068328	-1.147277230564457	-0.44202732145766	9	-1.8031702402368515	-0.20436723855095773	-1.4195433647370046	0.15574066358782276	0.390039606541112
MOLM13_21	AGPAT1	C12orf49	-1.068212615836475	-0.4990156698958666	-0.44202732145766	9	-2.297442684032435	-1.1196761974745082	-2.41626793323415	0.01568051816659823	0.11063106008604197
MOLM13_21	AGPAT2	C12orf49	-0.5222362234260448	-0.030636990438493033	-0.44202732145766	9	-1.6049296653810192	-0.3768785578608087	-1.4013500336655595	0.16110942615973778	0.39921472931736557
MOLM13_21	AMFR	C12orf49	-0.5746488084133666	-0.3385255297869055	-0.44202732145766	9	-1.4241202713487058	1.1386212688480164	-0.20187828069023253	0.8400118819833486	0.9318751810017663
MOLM13_21	C12orf49	C12orf49	-0.676371282564452	-0.44202732145766	-0.44202732145766	3	1.195940839440404	1.195940839440404	1.6913157549324835	0.09077651257308078	0.30189447057041413
MOLM13_21	ACACA	CAPN3	-1.242687878034195	-1.223785363859731	-0.26374094318727853	9	0.46242516304298764	-0.14443922533929274	0.22485001287224568	0.822095957453508	0.926231620900249
MOLM13_21	C12orf49	CAPN3	-0.8487286373623282	-0.44202732145766	-0.26374094318727853	9	-0.9233029622764138	-2.422411130398371	-2.3657771228417372	0.01799227219449601	0.11884935178675055
MOLM13_21	ACACA	CDIPT	-2.815270965606073	-1.223785363859731	-2.458200224514514	9	-0.19830933260603897	-0.47014515560536324	-0.47266870152886553	0.6364495595324524	0.8211932838169698
MOLM13_21	C12orf49	CDIPT	-2.699763843825135	-0.44202732145766	-2.458200224514514	9	-0.31471790637783625	-1.112738740594873	-1.0093642749242142	0.31279996510427455	0.5801144766698962
MOLM13_21	ACACA	CDS2	-2.5227232123158387	-1.223785363859731	-2.7839616089085077	9	2.1235438975203045	1.5658972170671328	2.608828830913231	0.009085267488438142	0.08098587900984107
MOLM13_21	C12orf49	CDS2	-2.66862325244595	-0.44202732145766	-2.7839616089085077	9	1.9997440806708038	-0.0969250634035667	1.3454962304803855	0.1784650377931084	0.42306803213473154
MOLM13_21	ACACA	CHP1	-1.6835135644413535	-1.223785363859731	1.2767866678927782	9	-6.224660386609287	-5.231224287547305	-8.100533737587169	5.471858603185167e-16	1.8144683128162013e-13
MOLM13_21	C12orf49	CHP1	0.8861629017734374	-0.44202732145766	1.2767866678927782	9	1.196729079836792	0.09736728747509238	0.9150643168351106	0.3601578663635028	0.628193066096821
MOLM13_21	ACACA	CPT1A	-0.6864904837826022	-1.223785363859731	-0.3097484082576753	9	3.1590077210535283	2.36643753083589	3.9070798066860184	9.341830504733249e-05	0.0036020360411273783
MOLM13_21	C12orf49	CPT1A	-0.6199737167102344	-0.44202732145766	-0.3097484082576753	9	0.6808939424190684	-1.7291363189370015	-0.7412192927629325	0.4585604874668412	0.7105544749719838
MOLM13_21	ACACA	CPT2	-0.4665466111908852	-1.223785363859731	-0.14669104536541763	9	3.699574091595778	2.9621158288031926	4.710526116876183	2.470781337239632e-06	0.0001575598252747427
MOLM13_21	C12orf49	CPT2	-0.8483586852317406	-0.44202732145766	-0.14669104536541763	9	-1.9193710655961442	-2.559943768278146	-3.167353894102004	0.0015383298842281522	0.02865787582078962
MOLM13_21	ACACA	CRLS1	-2.4521100486453986	-1.223785363859731	-3.4228130305176543	9	4.428178116316565	2.188978483248105	4.679036303725494	2.882264110259621e-06	0.00017699236647446119
MOLM13_21	C12orf49	CRLS1	-2.934191264706252	-0.44202732145766	-3.4228130305176543	9	3.7024907420299944	0.36437010459226676	2.8757048827886647	0.0040312642642276264	0.051021650000682484
MOLM13_21	ACACA	CXorf66	-1.0391461743374	-1.223785363859731	-0.41092531409763305	3	2.0894058286859556	-0.032520114950701895	1.4544378363079298	0.14582495637472895	0.379666338881194
MOLM13_21	ACACB	CXorf66	0.19073594236567418	-0.11663366119353184	-0.41092531409763305	3	3.583543267116393	0.04881200412090542	2.5684630439705947	0.010215060355341513	0.08563255929158868
MOLM13_21	ACAT1	CXorf66	0.058303375919775746	-0.058138232468105816	-0.41092531409763305	3	2.528449583007075	-0.7758004090060354	1.239310115977136	0.21523067385439942	0.4714035102385657
MOLM13_21	ACLY	CXorf66	-2.5781454712786296	-2.8065566545425473	-0.41092531409763305	3	0.14430549912791554	0.7717106015649062	0.6477211964759536	0.5171652921431587	0.7598454401707854
MOLM13_21	ACO1	CXorf66	-0.023519052860623283	-0.007432126363828988	-0.41092531409763305	3	2.613589657578929	-1.3521474959279678	0.8919743065780116	0.3724067041960707	0.6419604735252373
MOLM13_21	ACSL4	CXorf66	-0.9245215022745129	-1.147277230564457	-0.41092531409763305	3	2.274626223064277	0.0975356473388696	1.677371744634229	0.09346981105175459	0.30566656158542227
MOLM13_21	AGPAT1	CXorf66	-0.3601502419189244	-0.4990156698958666	-0.41092531409763305	3	2.6700684163693817	-0.508824091924811	1.5282305176156947	0.12645531427595633	0.3631383113763033
MOLM13_21	AGPAT2	CXorf66	0.2724204387806924	-0.030636990438493033	-0.41092531409763305	3	3.840895652086777	-0.003004493284376997	2.713798863845074	0.006651653878607978	0.06765915417627011
MOLM13_21	AMFR	CXorf66	0.18831764810162013	-0.3385255297869055	-0.41092531409763305	3	3.718963768751314	1.0573342034575341	3.377352685116432	0.0007318714408463197	0.01617923798564264
MOLM13_21	C12orf49	CXorf66	-0.341674659543556	-0.44202732145766	-0.41092531409763305	3	3.8322339831366246	-0.6928734495909287	2.2198631218595795	0.026428060523425424	0.15374640122048897
MOLM13_21	CAPN3	CXorf66	0.08679515650616576	-0.26374094318727853	-0.41092531409763305	3	3.593255505009453	0.28772791290871486	2.7442696924824808	0.006064569192678333	0.0644554853939787
MOLM13_21	CDIPT	CXorf66	-2.152131964890534	-2.458200224514514	-0.41092531409763305	3	0.8552393462461862	0.9612290469642187	1.2844371186501093	0.19898905227766017	0.45134461031398215
MOLM13_21	CDS2	CXorf66	-2.947170090880693	-2.7839616089085077	-0.41092531409763305	3	-0.12869444375133393	-0.8815080225034128	-0.7143210142601057	0.4750287007969156	0.72663211012028
MOLM13_21	CHP1	CXorf66	1.8890975668933274	1.2767866678927782	-0.41092531409763305	3	3.4534055429400676	0.7830088625796295	2.995597354059354	0.0027390785045724175	0.041285383278009714
MOLM13_21	CPT1A	CXorf66	0.1845279564945037	-0.3097484082576753	-0.41092531409763305	3	3.797747159175995	0.9093097966916587	3.3283918929253247	0.000873488985539991	0.01905585181612244
MOLM13_21	CPT2	CXorf66	0.13727775568404713	-0.14669104536541763	-0.41092531409763305	3	3.126914313346063	-0.03766267938416761	2.184430779166078	0.028930608576673515	0.16205050344636718
MOLM13_21	CRLS1	CXorf66	-3.319743261434537	-3.4228130305176543	-0.41092531409763305	3	-0.1402878450706729	0.48698695312014	0.24515329033310573	0.806337741829131	0.9187846971466236
MOLM13_21	ACACA	CYB5B	-2.0288734886348143	-1.223785363859731	-1.8441640105742494	9	1.64225249852168	1.089156641981791	1.9313979254449238	0.05343386151849386	0.22232545831518746
MOLM13_21	C12orf49	CYB5B	-2.2035345172197593	-0.44202732145766	-1.8441640105742494	9	-0.5517241350177532	-2.1254115279497907	-1.8930207814406936	0.058355105892670824	0.2320210205516744
MOLM13_21	CXorf66	CYB5B	-1.6253207770098925	-0.41092531409763305	-1.8441640105742494	3	0.354283363442996	1.5522234618833362	1.348103904566686	0.17762496578228137	0.42306803213473154
MOLM13_21	ACACA	DERL2	-1.1040744054332814	-1.223785363859731	0.07895024718406936	9	0.10947133303619405	-0.28201382544501274	-0.12200596642510408	0.9028942930504981	0.9614635439163299
MOLM13_21	C12orf49	DERL2	-0.374865069436845	-0.44202732145766	0.07895024718406936	9	-0.09137594462504162	-0.2657661908547006	-0.25253762584517037	0.8006255350860065	0.9148429615248785
MOLM13_21	CXorf66	DERL2	0.2876476717801677	-0.41092531409763305	0.07895024718406936	3	-0.4421678243993488	3.3718896522681714	2.0716261714762916	0.038300317272828524	0.18528605990399197
MOLM13_21	ACACA	FABP3	-1.0543783433622806	-1.223785363859731	0.0034800111858883653	9	0.5314693681914557	-1.388235509133586	-0.6058251481512097	0.5446308683983359	0.7731147087366788
MOLM13_21	C12orf49	FABP3	-0.29948852586606206	-0.44202732145766	0.0034800111858883653	9	0.8438538739178939	-1.323967859529704	-0.3394918549686114	0.7342392319461151	0.8815124160511649
MOLM13_21	CXorf66	FABP3	0.20358383708059632	-0.41092531409763305	0.0034800111858883653	3	-0.448667341820746	3.4157416124899704	2.0980383370743385	0.035901758916192336	0.1785219855753702
MOLM13_21	ACACA	FABP5	-3.1366724748050476	-1.223785363859731	-1.6409102341216808	9	-4.26830262853136	-2.648191285269123	-4.890699748483805	1.004781345811512e-06	8.662481544984205e-05
MOLM13_21	C12orf49	FABP5	-2.233560066787299	-0.44202732145766	-1.6409102341216808	9	-2.065822646796637	-1.5873834084979512	-2.5832067747705607	0.009788663633538006	0.08457029088630279
MOLM13_21	CXorf66	FABP5	-1.149897914026474	-0.41092531409763305	-1.6409102341216808	3	1.4174126041607924	2.2575645505400628	2.5986012667946183	0.009360443112639201	0.08299259187569945
MOLM13_21	ACACA	FABP6	-0.9718753019618571	-1.223785363859731	0.14282065683319103	9	0.5180291327352752	-1.2278996831364333	-0.5019542799532857	0.6156996819933692	0.8096229685923901
MOLM13_21	C12orf49	FABP6	-0.16637915621392232	-0.44202732145766	0.14282065683319103	9	1.0591294294522857	-1.2938922890287659	-0.1660024099772743	0.8681550536007623	0.9432510346461754
MOLM13_21	CXorf66	FABP6	0.6802190401460552	-0.41092531409763305	0.14282065683319103	3	0.9129691180389794	3.6930418581892743	3.2569415955106673	0.0011261960257099148	0.021928800136354155
MOLM13_21	ACACA	FASN	-1.0629995696890218	-1.223785363859731	-0.16930969659444553	9	1.018565724573545	-0.17518539693546756	0.5963599487922169	0.5509347904304096	0.7747370033852292
MOLM13_21	ACACB	FASN	0.02261197150197777	-0.11663366119353184	-0.16930969659444553	9	0.39782594855587666	0.1015037837429144	0.3530794397565386	0.7240288862007888	0.8749824197697524
MOLM13_21	ACAT1	FASN	-0.1408057598897481	-0.058138232468105816	-0.16930969659444553	9	-1.1034100960732263	-0.951923595626104	-1.4533403910017773	0.14612926799242792	0.3797528625884726
MOLM13_21	ACLY	FASN	-1.8406103549537791	-2.8065566545425473	-0.16930969659444553	9	2.3347336940145635	3.3555169896784274	4.023614845090702	5.731161671425108e-05	0.00243647847467252
MOLM13_21	ACO1	FASN	-0.08001191475149448	-0.007432126363828988	-0.16930969659444553	9	-0.7426253434443953	-0.9017591443266083	-1.162755422180844	0.2449287482520378	0.5019676941926807
MOLM13_21	ACSL4	FASN	-0.5418935517715521	-1.147277230564457	-0.16930969659444553	9	2.4131312595494094	2.090463295644177	3.1845222496921983	0.0014499316409152222	0.027480461325384505
MOLM13_21	AGPAT1	FASN	-0.6099734238226079	-0.4990156698958666	-0.16930969659444553	9	-1.2072892419321484	-1.2884688485681786	-1.7647674699939702	0.0776028539129893	0.28031706271837964
MOLM13_21	AGPAT2	FASN	-0.23275284096388832	-0.030636990438493033	-0.16930969659444553	9	-1.4265089177824208	-1.5621566156719364	-2.1133056654040865	0.03457461413936917	0.1785219855753702
MOLM13_21	AMFR	FASN	0.045340633336512205	-0.3385255297869055	-0.16930969659444553	9	0.6299392425878071	1.297745283286207	1.36307880023389	0.17285767728914114	0.4148705549112847
MOLM13_21	C12orf49	FASN	-0.821110730009117	-0.44202732145766	-0.16930969659444553	9	-1.4100357762649463	-2.715749817065928	-2.917370970766025	0.0035299566280936594	0.047115344353037124
MOLM13_21	CAPN3	FASN	-0.10556129432000258	-0.26374094318727853	-0.16930969659444553	9	0.06385614398459949	0.16728887177484897	0.1634442080809774	0.8701686978207261	0.944819712499518
MOLM13_21	CDIPT	FASN	-1.7729700391626375	-2.458200224514514	-0.16930969659444553	9	1.5749990360063106	1.8542151972919243	2.4248206385066093	0.015315951637973828	0.10976065219778997
MOLM13_21	CDS2	FASN	-2.346773057251192	-2.7839616089085077	-0.16930969659444553	9	0.8152586940248169	0.6817337638498865	1.0585335183483198	0.28981227798217957	0.5523089159706364
MOLM13_21	CHP1	FASN	1.3049350625168068	1.2767866678927782	-0.16930969659444553	9	0.36855556211422824	0.12907304207617587	0.35187656053543115	0.7249308384114372	0.8749824197697524
MOLM13_21	CPT1A	FASN	-0.0898278400277715	-0.3097484082576753	-0.16930969659444553	9	-0.0827993850113587	0.47855309820639663	0.27984013427996735	0.7796001586252089	0.905365568442299
MOLM13_21	CPT2	FASN	-0.36063844562861247	-0.14669104536541763	-0.16930969659444553	9	-1.294382507138345	-1.677935926935904	-2.1017465205796815	0.03557548609408728	0.1785219855753702
MOLM13_21	CRLS1	FASN	-2.6248418602267876	-3.4228130305176543	-0.16930969659444553	9	1.4485544264929038	2.0750027455089977	2.4915311702210388	0.012719380602067835	0.09763302332513181
MOLM13_21	CXorf66	FASN	0.40854021616046926	-0.41092531409763305	-0.16930969659444553	3	1.2051733616375782	3.716735894649636	3.4803154115055257	0.0005008237998123866	0.01239352029983488
MOLM13_21	CYB5B	FASN	-1.0985637074092058	-1.8441640105742494	-0.16930969659444553	9	2.301138673586196	2.6301537350323314	3.486950302147904	0.0004885621364297089	0.012273273063643293
MOLM13_21	DERL2	FASN	-0.2717277026307179	0.07895024718406936	-0.16930969659444553	9	-1.2167700625897624	-2.283357560661678	-2.474963977419447	0.013324961498574003	0.1014446521543376
MOLM13_21	FABP3	FASN	0.10501343528135182	0.0034800111858883653	-0.16930969659444553	9	-0.17402741574496147	0.02495248688592433	-0.10541189310112731	0.9160489793124363	0.9649359642312704
MOLM13_21	FABP5	FASN	-2.4834815813916107	-1.6409102341216808	-0.16930969659444553	9	-2.9870533400528494	-5.552891921863679	-6.0386532056631035	1.554058336225489e-09	2.86292080162429e-07
MOLM13_21	FABP6	FASN	0.2964315813300462	0.14282065683319103	-0.16930969659444553	9	-0.31992634693140065	0.3116802868058725	-0.005830845032832942	0.9953476851340347	0.9985891871535432
MOLM13_21	FASN	FASN	0.7827914501197042	-0.16930969659444553	-0.16930969659444553	3	4.955340813864189	4.955340813864189	7.007910185147666	2.419040020705564e-12	5.729669077614036e-10
MOLM13_21	ACACA	G6PD	-1.6320221498440073	-1.223785363859731	-0.4143385669920721	9	-0.9547586828249367	-1.886530064520737	-2.009094540557157	0.044527108533810915	0.19770106206888122
MOLM13_21	C12orf49	G6PD	-0.9231187465532291	-0.44202732145766	-0.4143385669920721	9	-0.6722531458087645	-1.6768996804182361	-1.6611018934686554	0.09669298426380374	0.308301861364205
MOLM13_21	CXorf66	G6PD	-0.2678454825388634	-0.41092531409763305	-0.4143385669920721	3	-0.5099894850712812	2.614838707292601	1.4883531584079257	0.136657782794119	0.3696063395857247
MOLM13_21	FASN	G6PD	-0.15027314862604882	-0.16930969659444553	-0.4143385669920721	9	0.6504864360474372	1.0753619729126913	1.2203591132757208	0.22232876978704896	0.47748847190016475
MOLM13_21	ACACA	GLS	-1.8227677524091566	-1.223785363859731	-0.9485732140800911	9	-0.04723494430120553	-0.7525681267340795	-0.565546175142876	0.5717023263483341	0.7870968370850668
MOLM13_21	C12orf49	GLS	-1.3023373220862442	-0.44202732145766	-0.9485732140800911	9	0.006058326730683035	-1.3904718259398203	-0.9789281732569779	0.32761547054324935	0.5901962609897522
MOLM13_21	CXorf66	GLS	-0.7965421849620365	-0.41092531409763305	-0.9485732140800911	3	-0.27731931012908434	2.1363642541009855	1.3145432864130966	0.18866344121214484	0.43723559565447323
MOLM13_21	FASN	GLS	-0.5174560394049897	-0.16930969659444553	-0.9485732140800911	9	1.2903545597057693	1.5572712472107337	2.0135755183524737	0.04405411890851876	0.19770106206888122
MOLM13_21	ACACA	GLS2	-1.1265782155915456	-1.223785363859731	-0.13131637302192445	9	0.5133326351880515	0.17003149556653363	0.48321141087621766	0.6289456339898053	0.8170918300179
MOLM13_21	C12orf49	GLS2	-0.7526816467156684	-0.44202732145766	-0.13131637302192445	9	-1.2827691182517793	-2.083780434149477	-2.3805100177034646	0.01728869095220167	0.1174780721260261
MOLM13_21	CXorf66	GLS2	0.2510334809994168	-0.41092531409763305	-0.13131637302192445	3	0.36940014384872205	3.5731483568113354	2.787802779973582	0.005306683894174328	0.059975410726615
MOLM13_21	FASN	GLS2	0.02066008137906541	-0.16930969659444553	-0.13131637302192445	9	0.20056780149969866	0.5195299709347412	0.5091860180057197	0.6106218426790386	0.8054184687047303
MOLM13_21	ACACA	GLUD1	-1.085060067210949	-1.223785363859731	-0.16454612818651215	9	0.8371078536814752	-0.6854403662142329	0.10724510887361277	0.9145945300556945	0.9641698643441
MOLM13_21	C12orf49	GLUD1	-0.6698973315495722	-0.44202732145766	-0.16454612818651215	9	-0.5814136079281232	-2.2155784715215923	-1.9777720663039564	0.04795442609177664	0.20923273278990967
MOLM13_21	CXorf66	GLUD1	0.03520813789819987	-0.41092531409763305	-0.16454612818651215	3	-0.3842697762732114	3.1306785548558453	1.9420042712460437	0.05213658322245843	0.22104510532535138
MOLM13_21	FASN	GLUD1	-0.13674951028816246	-0.16930969659444553	-0.16454612818651215	9	-0.4276629599492314	-0.4500202809139995	-0.6206157713481765	0.534852460238319	0.7665651697468225
MOLM13_21	ACACA	GOT1	-1.7903901947273855	-1.223785363859731	-0.7797803700625936	9	-0.5644555467598542	-0.2874419096208372	-0.6023824682823579	0.5469195772262085	0.773713872901923
MOLM13_21	C12orf49	GOT1	-1.3322971903818783	-0.44202732145766	-0.7797803700625936	9	-1.1569498073079734	-1.7628436737612365	-2.0646057701283134	0.03896031686048398	0.18576666321818203
MOLM13_21	CXorf66	GOT1	-0.6357656303191663	-0.41092531409763305	-0.7797803700625936	3	-0.3771445633244041	2.786717873872145	1.7038256276544266	0.08841366865904926	0.2967406126249062
MOLM13_21	FASN	GOT1	-0.8013729387207802	-0.16930969659444553	-0.7797803700625936	9	-0.9551423434514006	-0.2432660098251637	-0.8474026732324623	0.3967707149824933	0.6604877966274838
MOLM13_21	ACACA	GOT2	-2.379390822825288	-1.223785363859731	-1.5857559133642016	9	-0.8306731605811737	-1.3324598582618536	-1.5295660262324324	0.12612418420281277	0.36304496077823534
MOLM13_21	C12orf49	GOT2	-1.8598757939438428	-0.44202732145766	-1.5857559133642016	9	0.18482629623754573	-1.49880014991449	-0.9291198222367876	0.3528269928026935	0.6203469290210666
MOLM13_21	CXorf66	GOT2	-1.386701971692144	-0.41092531409763305	-1.5857559133642016	3	0.16989607362870895	1.6738582080066349	1.303731155386083	0.19232526285351192	0.43982798042913485
MOLM13_21	FASN	GOT2	-1.4413669669961493	-0.16930969659444553	-1.5857559133642016	9	-0.44694576740568515	-0.5230511740230973	-0.6858914150145023	0.4927815842478763	0.7407360532030635
MOLM13_21	ACACA	GPAM	-1.2266704677140283	-1.223785363859731	-0.09654410668094617	9	-0.029377771158807225	-1.8290162609560288	-1.314083022225011	0.1888182668809426	0.43723559565447323
MOLM13_21	C12orf49	GPAM	-0.4134167545209773	-0.44202732145766	-0.09654410668094617	9	0.7570103927390331	-1.529711003732183	-0.5463818418602447	0.5848034892195901	0.7915136205110861
MOLM13_21	CXorf66	GPAM	0.5646587806849932	-0.41092531409763305	-0.09654410668094617	3	1.526638258519956	3.6597373531122805	3.667321364765682	0.00024510466961972567	0.007525621152398244
MOLM13_21	FASN	GPAM	0.4639103577070449	-0.16930969659444553	-0.09654410668094617	9	2.288518746998865	1.0601790385456742	2.3678869123029185	0.017890003251308302	0.11881681350962461
MOLM13_21	ACACA	GPAT2	-2.2269053871960853	-1.223785363859731	-1.5216285134268583	9	-0.41004990912051337	-0.8015607949997255	-0.8567381450416285	0.39158961710604734	0.6551519527364545
MOLM13_21	C12orf49	GPAT2	-1.7255622628269647	-0.44202732145766	-1.5216285134268583	9	0.4416526113053387	-1.3555146226717467	-0.6461980253059648	0.5181511182321159	0.7602606672821666
MOLM13_21	CXorf66	GPAT2	-1.7649813368932048	-0.41092531409763305	-1.5216285134268583	3	-1.7128516202060955	0.8532976253882446	-0.6077964585316888	0.5433224784177244	0.7719183112395777
MOLM13_21	FASN	GPAT2	-1.4274446825508411	-0.16930969659444553	-1.5216285134268583	9	-0.7304741247754039	-0.34766588305409823	-0.7623601106047583	0.4458451067726924	0.6986873223337655
MOLM13_21	ACACA	GPAT3	-1.0012536184062364	-1.223785363859731	0.014039631726719562	9	0.763712091071273	-0.5046653705612911	0.1831736927167445	0.8546617352922469	0.9403005678786679
MOLM13_21	C12orf49	GPAT3	-0.4267373363060339	-0.44202732145766	0.014039631726719562	9	-0.07193421585988576	-1.4185818948487368	-1.0539540493498656	0.291903955397541	0.5547390626292364
MOLM13_21	CXorf66	GPAT3	0.290434772810191	-0.41092531409763305	0.014039631726719562	3	-0.13246906250376658	3.0383059387202365	2.0547369601946	0.039904417990163026	0.18600357570653528
MOLM13_21	FASN	GPAT3	-0.032999648167388415	-0.16930969659444553	0.014039631726719562	9	-0.7554820877765754	-0.45178078466204724	-0.8536637637761	0.39329131731111067	0.6573356896187716
MOLM13_21	ACACA	GPAT4	-2.0420917908081075	-1.223785363859731	0.8019578160101725	9	-6.525826968012513	-6.247233617570668	-9.031917756572481	1.6868918467603006e-19	1.3984333409642892e-16
MOLM13_21	C12orf49	GPAT4	0.28919986959944965	-0.44202732145766	0.8019578160101725	9	0.15167900098520695	-0.6837714402189826	-0.37624617200029375	0.7067338925997139	0.8718488050076827
MOLM13_21	CXorf66	GPAT4	1.1464944282851917	-0.41092531409763305	0.8019578160101725	3	-0.15521123230754985	3.1220580638774673	2.097877513344911	0.035915966897064396	0.1785219855753702
MOLM13_21	FASN	GPAT4	0.9174104802163031	-0.16930969659444553	0.8019578160101725	9	0.3657010831826348	0.6953296143345017	0.7502620012614596	0.45309692348393915	0.7047229823042881
MOLM13_21	ACACA	GPI	-1.9132543090936152	-1.223785363859731	-0.7832104590181114	9	-1.139373211899051	-1.2190433955353837	-1.6676523759798603	0.09538475449528791	0.3078569427384366
MOLM13_21	C12orf49	GPI	-0.8487050756529627	-0.44202732145766	-0.7832104590181114	9	1.9421767740823546	0.5601888253436095	1.769439684362039	0.07682052797137369	0.27957640072474743
MOLM13_21	CXorf66	GPI	-0.1653655053193918	-0.41092531409763305	-0.7832104590181114	3	1.6137532092538882	3.5948815652434085	3.683060969771102	0.00023045001344816954	0.007209172118812549
MOLM13_21	FASN	GPI	-0.907790037341087	-0.16930969659444553	-0.7832104590181114	9	-1.486680395897085	-0.9270049640572949	-1.7067332856744346	0.08787163747288493	0.2959900709233234
MOLM13_21	ACACA	GPX4	-3.754167024682563	-1.223785363859731	-3.4071736373314305	9	-1.805369674590109	-0.557917231259735	-1.6710961970157985	0.0947026784354572	0.3078569427384366
MOLM13_21	ACACB	GPX4	-3.6262922636232267	-0.11663366119353184	-3.4071736373314305	9	-0.57538705361558	-0.5145500029793014	-0.7707018837847464	0.44088365510917527	0.6948527568165519
MOLM13_21	ACAT1	GPX4	-3.6715109506704686	-0.058138232468105816	-3.4071736373314305	9	-3.198264983252548	-0.7128413034455591	-2.7655697772655685	0.005682344678524651	0.062071289615824074
MOLM13_21	ACLY	GPX4	-3.632234924882182	-2.8065566545425473	-3.4071736373314305	9	-0.7224944918119317	0.6036152658887776	-0.0840603067924699	0.9330084834933806	0.9760415999543266
MOLM13_21	ACO1	GPX4	-3.553744478492435	-0.007432126363828988	-3.4071736373314305	9	-2.638503000350924	-0.2907511303386185	-2.0712954596292805	0.038331193333576145	0.18528605990399197
MOLM13_21	ACSL4	GPX4	-3.4623713947717834	-1.147277230564457	-3.4071736373314305	9	-1.0397317836481437	0.5772471560123283	-0.32702601639582035	0.7436482078908224	0.8876664713340415
MOLM13_21	AGPAT1	GPX4	-3.759438151355547	-0.4990156698958666	-3.4071736373314305	9	-1.7787927029747401	-0.8797094500636508	-1.8798449002124826	0.06012921910966493	0.23512793699015203
MOLM13_21	AGPAT2	GPX4	-3.302654397275601	-0.030636990438493033	-3.4071736373314305	9	-1.6020267801442483	0.7202581065193305	-0.6235046085580469	0.532952974727246	0.7665651697468225
MOLM13_21	AMFR	GPX4	-3.583478517650422	-0.3385255297869055	-3.4071736373314305	9	-1.9828832188218506	-0.270911367975151	-1.5936734357256928	0.11100919701812526	0.33771238285514066
MOLM13_21	C12orf49	GPX4	-3.498672760726304	-0.44202732145766	-3.4071736373314305	9	0.2555916159129154	0.10636046316392735	0.255938769579805	0.7979981175625769	0.9132085469147886
MOLM13_21	CAPN3	GPX4	-3.7846943437839635	-0.26374094318727853	-3.4071736373314305	9	-1.7091781026049084	-1.1121826389449472	-1.995003312523409	0.046042518582454416	0.2019536926182789
MOLM13_21	CDIPT	GPX4	-3.3832385670590277	-2.458200224514514	-3.4071736373314305	9	0.5969728457446696	1.4338458022360223	1.4360056373472432	0.1510007371521371	0.3822278201499898
MOLM13_21	CDS2	GPX4	-3.812467249714967	-2.7839616089085077	-3.4071736373314305	9	-0.9363518853369249	-0.04730760269306581	-0.695552294364494	0.486709250839817	0.7383018644944341
MOLM13_21	CHP1	GPX4	-3.501981617975518	1.2767866678927782	-3.4071736373314305	9	-2.087173582521969	-0.6742416788338383	-1.9526154569767136	0.05086517821376175	0.21679811176970945
MOLM13_21	CPT1A	GPX4	-3.517101653778116	-0.3097484082576753	-3.4071736373314305	9	-2.3285788746167797	-0.010397440841257398	-1.6539060136951034	0.09814661058817233	0.3120685358582494
MOLM13_21	CPT2	GPX4	-3.7065631023636794	-0.14669104536541763	-3.4071736373314305	9	-2.9330591383212608	-0.7701107978231451	-2.6185365737338633	0.00883078246539349	0.07992162500120872
MOLM13_21	CRLS1	GPX4	-3.8461439046380415	-3.4228130305176543	-3.4071736373314305	9	-1.4347895165284663	0.013605103190296175	-1.0049291359880452	0.3149309736396261	0.5814649825105792
MOLM13_21	CXorf66	GPX4	-3.2052313862532533	-0.41092531409763305	-3.4071736373314305	3	0.8960094556105834	0.8940661049642964	1.2657745677188077	0.20559380280103223	0.4557146056739458
MOLM13_21	CYB5B	GPX4	-3.6849408931606558	-1.8441640105742494	-3.4071736373314305	9	-0.14492708728323353	-0.015984312853257705	-0.1137815422067349	0.9094109707439489	0.9628374134696471
MOLM13_21	DERL2	GPX4	-3.774370523398782	0.07895024718406936	-3.4071736373314305	9	-2.532775935170875	-1.219350700140142	-2.6531541876990836	0.007974343492979943	0.07555120863634712
MOLM13_21	FABP3	GPX4	-3.1730160782011603	0.0034800111858883653	-3.4071736373314305	9	-1.7237099894910914	1.2037303215614263	-0.3676811492721953	0.7131109981350932	0.8732746002228206
MOLM13_21	FABP5	GPX4	-3.8755735056122114	-1.6409102341216808	-3.4071736373314305	9	0.2050203871618694	-0.8009905830135162	-0.42141456687177425	0.6734523840017872	0.8484681251329508
MOLM13_21	FABP6	GPX4	-3.423533306829179	0.14282065683319103	-3.4071736373314305	9	-2.1694028583418175	0.15876646523062968	-1.421734628069382	0.1551033034937915	0.390039606541112
MOLM13_21	FASN	GPX4	-3.087454826134488	-0.16930969659444553	-3.4071736373314305	9	-0.243144470843306	1.6352966847986437	0.9844002709316846	0.3249187449073381	0.5891948338976445
MOLM13_21	G6PD	GPX4	-3.483082574643447	-0.4143385669920721	-3.4071736373314305	9	-1.7882970224504036	0.16334393685437243	-1.149015345934958	0.2505496528775001	0.507351018596926
MOLM13_21	GLS	GPX4	-3.705120912360575	-0.9485732140800911	-3.4071736373314305	9	-1.9546364332416617	-0.4482705555431939	-1.6991118263303184	0.08929811551140603	0.2991035869048711
MOLM13_21	GLS2	GPX4	-3.9667189940398435	-0.13131637302192445	-3.4071736373314305	9	-2.501760291425797	-1.8940400254175989	-3.108300212781939	0.0018816681992856155	0.03318942419591012
MOLM13_21	GLUD1	GPX4	-3.391425727896984	-0.16454612818651215	-3.4071736373314305	9	-2.8146721187296317	0.4252956388176547	-1.6895443117534015	0.09111516757312108	0.30189447057041413
MOLM13_21	GOT1	GPX4	-4.251685614311381	-0.7797803700625936	-3.4071736373314305	9	-2.663222767540738	-2.7043677524365752	-3.795459655308584	0.00014737016001582936	0.005090410943880106
MOLM13_21	GOT2	GPX4	-3.542495534678557	-1.5857559133642016	-3.4071736373314305	9	0.029586438203495147	0.47607028757161113	0.3575532997481641	0.7206776321270356	0.8732746002228206
MOLM13_21	GPAM	GPX4	-3.2720667491092494	-0.09654410668094617	-3.4071736373314305	9	-0.8442685281206325	0.8582208052397244	0.00986574976390384	0.9921283982773029	0.9985891871535432
MOLM13_21	GPAT2	GPX4	-3.474012004879457	-1.5216285134268583	-3.4071736373314305	9	-0.6937007653994764	0.6803824576680445	-0.009417465710824751	0.9924860605744771	0.9985891871535432
MOLM13_21	GPAT3	GPX4	-3.614379948387267	0.014039631726719562	-3.4071736373314305	9	-3.3206015589124793	-0.5647303560655091	-2.7473445442414497	0.006007998286465922	0.06426620102555161
MOLM13_21	GPAT4	GPX4	-2.8941399960250944	0.8019578160101725	-3.4071736373314305	9	0.3464170529730213	1.9730852002325054	1.6401357722191041	0.10097694003377744	0.31889465432136715
MOLM13_21	GPI	GPX4	-3.981772354897966	-0.7832104590181114	-3.4071736373314305	9	-2.145471808504226	-1.6339917613744739	-2.672484319508745	0.007529189323606913	0.07316415282487368
MOLM13_21	GPX4	GPX4	-4.006881702671191	-3.4071736373314305	-3.4071736373314305	3	-0.6603983250917157	-0.6603983250917157	-0.9339442679131805	0.35033264227426797	0.6171827322243434
MOLM13_21	ACACA	GPX6	-1.4694927947507066	-1.223785363859731	-0.7166589205349245	3	0.9637886031279741	-0.09096282561105852	0.6171810260766318	0.5371153292814663	0.7690304110092152
MOLM13_21	ACACB	GPX6	-0.49404482997315496	-0.11663366119353184	-0.7166589205349245	3	1.464719703487465	-0.6743215649393277	0.5588958836046122	0.5762327789120119	0.7895817747405914
MOLM13_21	ACAT1	GPX6	-0.32345808559766326	-0.058138232468105816	-0.7166589205349245	3	1.3339795887038477	-0.19139362382001918	0.8079302838579296	0.4191307166575111	0.67796949094454
MOLM13_21	ACLY	GPX6	-2.6402055320288915	-2.8065566545425473	-0.7166589205349245	3	0.13572146439326963	1.7086882424138816	1.3041946109696285	0.19216723684895243	0.43982798042913485
MOLM13_21	ACO1	GPX6	0.14826548520035013	-0.007432126363828988	-0.7166589205349245	3	3.2125717546221706	1.6247845027544459	3.4205274126061833	0.0006249983651594355	0.014353372655381523
MOLM13_21	ACSL4	GPX6	-1.1735449512629657	-1.147277230564457	-0.7166589205349245	3	1.5071323877282277	0.8549739416087798	1.670261403357862	0.09486765599316153	0.3078569427384366
MOLM13_21	AGPAT1	GPX6	-0.5622065629038767	-0.4990156698958666	-0.7166589205349245	3	2.0772538790794384	0.6868508780232652	1.9545172176573165	0.050640080686072245	0.21675336158652048
MOLM13_21	AGPAT2	GPX6	-0.3469438810344097	-0.030636990438493033	-0.7166589205349245	3	1.6516216851650556	-0.4117965208494277	0.876688781173306	0.38065570199722665	0.6456118780208531
MOLM13_21	AMFR	GPX6	-0.4985445707481932	-0.3385255297869055	-0.7166589205349245	3	1.3579048084678815	0.2668224901917109	1.1488556904610987	0.25061549109220893	0.507351018596926
MOLM13_21	C12orf49	GPX6	-0.47336266855123427	-0.44202732145766	-0.7166589205349245	3	3.259247923258811	0.8235485707755519	2.8869730871363593	0.0038896749987398413	0.04996586252922833
MOLM13_21	CAPN3	GPX6	-0.43930675064305263	-0.26374094318727853	-0.7166589205349245	3	1.8458669025877232	0.19871837058149322	1.4457401113721027	0.1482501093309871	0.38097845553250387
MOLM13_21	CDIPT	GPX6	-2.90734333874517	-2.458200224514514	-0.7166589205349245	3	-0.6366359626346042	-0.9521454053617817	-1.123438079133084	0.2612514849586789	0.521070912588273
MOLM13_21	CDS2	GPX6	-3.77179064851224	-2.7839616089085077	-0.7166589205349245	3	-1.849463917616588	-3.2723846853299072	-3.621693879354311	0.000292680335003467	0.008513403428697337
MOLM13_21	CHP1	GPX6	0.9435056048382194	1.2767866678927782	-0.7166589205349245	3	1.6174328953035595	-0.5027633122055831	0.7881904209909608	0.4305853313189829	0.6873646345443356
MOLM13_21	CPT1A	GPX6	-0.7369243886974314	-0.3097484082576753	-0.7166589205349245	3	0.5195142448758283	-0.886460602625361	-0.2594702578963994	0.7952724271578889	0.9126744120846851
MOLM13_21	CPT2	GPX6	-0.48822921738789854	-0.14669104536541763	-0.7166589205349245	3	1.1855829547679433	-0.5191073938525769	0.4712693886183635	0.6374483727693394	0.8213473223045262
MOLM13_21	CRLS1	GPX6	-3.225519159314439	-3.4228130305176543	-0.7166589205349245	3	-0.2126753080764905	1.8505696094205903	1.1581661673472154	0.24679623209960755	0.5039262965777701
MOLM13_21	CYB5B	GPX6	-2.2515326699662377	-1.8441640105742494	-0.7166589205349245	3	-0.19966224955985576	-0.7801917539681847	-0.6928614104674646	0.488396528941766	0.7388384241826622
MOLM13_21	DERL2	GPX6	-0.33082446418924744	0.07895024718406936	-0.7166589205349245	3	1.3900776707369273	-0.8166339437350736	0.4054859479918981	0.6851203454271418	0.854082355427219
MOLM13_21	FABP3	GPX6	-0.017904427048862654	0.0034800111858883653	-0.7166589205349245	3	2.460999635581795	0.8604540475685506	2.3486224227526438	0.01884300372523246	0.12203789131420087
MOLM13_21	FABP5	GPX6	-1.8440210814677627	-1.6409102341216808	-0.7166589205349245	3	0.8575525175852479	0.09851135606114603	0.6760392483028436	0.49901572643035164	0.7472652155344629
MOLM13_21	FABP6	GPX6	-0.04454083392116812	0.14282065683319103	-0.7166589205349245	3	1.4450533103942	0.14230600286090506	1.1224325345823059	0.26167857775959735	0.521070912588273
MOLM13_21	FASN	GPX6	-0.2930869424412113	-0.16930969659444553	-0.7166589205349245	3	1.6304119744137977	0.42092793628737213	1.4505163613754042	0.14691457999966606	0.38058986730884253
MOLM13_21	G6PD	GPX6	-0.6147882449918196	-0.4143385669920721	-0.7166589205349245	3	1.4410658131244538	0.09337480095273396	1.0850133635420296	0.27791573655407664	0.5401926039937387
MOLM13_21	GLS	GPX6	-1.2170018166264842	-0.9485732140800911	-0.7166589205349245	3	0.6068350978730139	-0.1927433681559797	0.2928070701161819	0.7696696238256602	0.9018461033943072
MOLM13_21	GLS2	GPX6	-0.014388743437153462	-0.13131637302192445	-0.7166589205349245	3	2.7494397973752287	1.4591546166346947	2.9759256494102404	0.002921056714936148	0.042859398525346315
MOLM13_21	GLUD1	GPX6	-0.2812085303656365	-0.16454612818651215	-0.7166589205349245	3	1.9331400655542514	0.45156689312905873	1.6862424616277165	0.09174910843947655	0.30189447057041413
MOLM13_21	GOT1	GPX6	-0.8461593506780994	-0.7797803700625936	-0.7166589205349245	3	2.0458218935166745	0.6768974457872875	1.9252533080895877	0.05419767592221486	0.222425115542159
MOLM13_21	GOT2	GPX6	-2.21403097008907	-1.5857559133642016	-0.7166589205349245	3	-0.6509138463401654	-1.7369961531728142	-1.688507353518793	0.09131387857770265	0.30189447057041413
MOLM13_21	GPAM	GPX6	-0.43519786055820475	-0.09654410668094617	-0.7166589205349245	3	0.6802930242842904	-0.507339445510696	0.12229664838129033	0.9026640862797413	0.9614635439163299
MOLM13_21	GPAT2	GPX6	-1.3524636473701122	-1.5216285134268583	-0.7166589205349245	3	1.7213296133034577	1.703419351466743	2.421663216850617	0.01544966133276626	0.10976065219778997
MOLM13_21	GPAT3	GPX6	-0.038923378490522215	0.014039631726719562	-0.7166589205349245	3	2.175847171361671	0.7240363065471744	2.0505272718801746	0.040313005293162174	0.18722398536712292
MOLM13_21	GPAT4	GPX6	0.4851664266888525	0.8019578160101725	-0.7166589205349245	3	1.640239194732575	-0.4251693738177031	0.8591841099840297	0.39023894862917885	0.6535516937648268
MOLM13_21	GPI	GPX6	-0.8945806126963687	-0.7832104590181114	-0.7166589205349245	3	1.5543627523240358	0.48278832752306455	1.4404833428613824	0.1497306993232197	0.3813417810720403
MOLM13_21	GPX4	GPX6	-3.9336009570467163	-3.4071736373314305	-0.7166589205349245	3	-0.7750722573017251	-1.272799826771348	-1.4480642376506976	0.1475990860552387	0.38058986730884253
MOLM13_21	GPX6	GPX6	-0.2231430817660407	-0.7166589205349245	-0.7166589205349245	1	0.551835790353344	0.551835790353344	0.7804136589205749	0.43514743065280626	0.6908880248605128
MOLM13_21	ACACA	GSR	-1.3875340493502513	-1.223785363859731	-0.4718236150973465	9	0.42128910536405667	-0.7371703167798448	-0.22336174664152522	0.8232539740092993	0.9262610966272194
MOLM13_21	C12orf49	GSR	-0.7056207605163185	-0.44202732145766	-0.4718236150973465	9	1.0203036941818284	-0.7841526545725629	0.16698400149196463	0.8673826371384392	0.9430297786069064
MOLM13_21	CXorf66	GSR	-0.3376133293903729	-0.41092531409763305	-0.4718236150973465	3	-0.5390295821164026	2.6227004636919617	1.4733778101230293	0.14064919021069655	0.37353626473993984
MOLM13_21	FASN	GSR	-0.5926876981936996	-0.16930969659444553	-0.4718236150973465	9	-1.3180077134668886	-1.6779182274594868	-2.118439548761728	0.034137859460196394	0.17798921693397995
MOLM13_21	GPX4	GSR	-3.807810059935679	-3.4071736373314305	-0.4718236150973465	9	-1.1063262688518603	-2.279311819379844	-2.3940076508320964	0.016665401156886497	0.1146524278760075
MOLM13_21	GPX6	GSR	-0.9013173024950235	-0.7166589205349245	-0.4718236150973465	3	-0.8942662776931141	0.6035692629020284	-0.20555383042946276	0.8371394452586283	0.9318751810017663
MOLM13_21	ACACA	HMGCR	-2.55375738662825	-1.223785363859731	-2.0419619753484914	9	-0.2594979883379544	-0.8633734019485848	-0.7939899744719783	0.4272012678368987	0.6863369206139323
MOLM13_21	C12orf49	HMGCR	-2.377450445169347	-0.44202732145766	-2.0419619753484914	9	-0.6388111840908836	-2.291365474911903	-2.071947785655412	0.03827031087424897	0.18528605990399197
MOLM13_21	CXorf66	HMGCR	-2.0479233470564195	-0.41092531409763305	-2.0419619753484914	3	-0.5121070534991472	0.6065979914347521	0.06681518297494343	0.9467288361540804	0.9784515257320985
MOLM13_21	FASN	HMGCR	-1.589659258511635	-0.16930969659444553	-2.0419619753484914	9	0.9361597252500307	0.7971837559860827	1.2256589297075529	0.22032705165323785	0.47565397349097444
MOLM13_21	GPX4	HMGCR	-3.632044570227339	-3.4071736373314305	-2.0419619753484914	9	0.31768404085369234	0.1746720597004426	0.3481483374603945	0.7277287842383227	0.8768708751941416
MOLM13_21	GPX6	HMGCR	-2.280550449945208	-0.7166589205349245	-2.0419619753484914	3	-0.04915490592926047	-0.06811692992189633	-0.08292371037254864	0.933912200815931	0.9760415999543266
MOLM13_21	GSX2	HMGCR	-1.4301187957322152	-1.538759202326883	-2.0419619753484914	3	1.9962675543512196	2.1271980515351823	2.9157304919117704	0.0035485688576430176	0.047115344353037124
MOLM13_21	ACACA	HMGCS1	-3.846130516715256	-1.223785363859731	-3.545019016707752	9	-1.7848049009341767	-0.7771127889718166	-1.8115493713743023	0.0700558538707722	0.2621954982341768
MOLM13_21	C12orf49	HMGCS1	-3.683939688092857	-0.44202732145766	-3.545019016707752	9	-0.09228603487857101	-0.6409285658322829	-0.5184610162276315	0.6041366526337306	0.8024701664611954
MOLM13_21	CXorf66	HMGCS1	-3.4577803655443944	-0.41092531409763305	-3.545019016707752	3	0.4684181641891711	0.376110616910773	0.5971720280229799	0.5503925325310011	0.7747370033852292
MOLM13_21	FASN	HMGCS1	-3.3614193183256678	-0.16930969659444553	-3.545019016707752	9	-1.0202663873410753	0.43803510281890196	-0.41169968950458286	0.6805595526003849	0.8515982929897646
MOLM13_21	GPX4	HMGCS1	-4.115716477793644	-3.4071736373314305	-3.545019016707752	9	-0.9668463166883167	-0.8022143226176555	-1.2509147743834619	0.21096557295224516	0.4642811749982436
MOLM13_21	GPX6	HMGCS1	-3.7056702746371943	-0.7166589205349245	-3.545019016707752	3	0.30754366206296374	-0.20129868341696244	0.07512654486760745	0.9401140277502456	0.978313745907196
MOLM13_21	GSX2	HMGCS1	-4.003444474046561	-1.538759202326883	-3.545019016707752	3	-1.8226962899016954	-0.8362389435692581	-1.880151134323147	0.06008748318495493	0.23512793699015203
MOLM13_21	ACACA	IDH1	-1.3167585277700478	-1.223785363859731	-0.08130379549200854	9	-0.40825530840214386	-1.3881911569773813	-1.2702794777084665	0.203985095710565	0.45457968909693114
MOLM13_21	C12orf49	IDH1	-0.48828951042303775	-0.44202732145766	-0.08130379549200854	9	0.04619319843720201	-1.181747781164243	-0.802958345853751	0.4219988107157767	0.6812794821487417
MOLM13_21	CXorf66	IDH1	0.1448552069298835	-0.41092531409763305	-0.08130379549200854	3	-0.30603016166668773	3.225368076615755	2.0642836362354817	0.03899083160429876	0.18576666321818203
MOLM13_21	FASN	IDH1	-0.1395658389743725	-0.16930969659444553	-0.08130379549200854	9	-0.8861275082324381	-0.6914738566851432	-1.1155326231423748	0.2646222466295902	0.5235604831883778
MOLM13_21	GPX4	IDH1	-3.571008994587097	-3.4071736373314305	-0.08130379549200854	9	-0.2746465850129893	-2.5728454574921336	-2.013480932630105	0.04406405891059355	0.19770106206888122
MOLM13_21	GPX6	IDH1	-0.5220495818272523	-0.7166589205349245	-0.08130379549200854	3	-0.9481154796855731	1.0377089511428303	0.06335215121747	0.9494860884635616	0.9802291000451963
MOLM13_21	GSX2	IDH1	-0.7565701334218785	-1.538759202326883	-0.08130379549200854	3	-1.8841260593012479	0.23119884936916782	-1.1687960389507337	0.24248581666751878	0.49819266918803734
MOLM13_21	ACACA	IDH2	-1.3819943362756628	-1.223785363859731	-0.36541555575634227	9	0.09642433188672372	-0.7814194052455359	-0.4843646614513926	0.6281270933933996	0.8168115457617698
MOLM13_21	C12orf49	IDH2	-0.6727625761553924	-0.44202732145766	-0.36541555575634227	9	0.5713164112979019	-0.9672323587552872	-0.279954851227014	0.7795121438141409	0.905365568442299
MOLM13_21	CXorf66	IDH2	0.02791528915104295	-0.41092531409763305	-0.36541555575634227	3	0.5072735298774517	3.03819415293121	2.5070242409917602	0.012175236149867345	0.09432963334803765
MOLM13_21	FASN	IDH2	-0.23751660080027706	-0.16930969659444553	-0.36541555575634227	9	-0.049959345690716604	-0.04791604791372036	-0.06920835452899982	0.9448237731028538	0.9784515257320985
MOLM13_21	GPX4	IDH2	-3.3402742453487533	-3.4071736373314305	-0.36541555575634227	9	0.6894252877749563	-0.38531393528404934	0.21503919958213275	0.8297367565408793	0.9277932311168107
MOLM13_21	GPX6	IDH2	-0.8288132062984611	-0.7166589205349245	-0.36541555575634227	3	-1.0420178374666442	0.5643063188471888	-0.33779305426674056	0.7355191444477243	0.8817720473567078
MOLM13_21	GSX2	IDH2	-0.47819351743256805	-1.538759202326883	-0.36541555575634227	3	-0.08006664435566707	1.328209881848735	0.8825705471234797	0.3774683477066547	0.6434218160449767
MOLM13_21	ACACA	IDI1	-3.6556469471916184	-1.223785363859731	-3.6412467714569856	9	-0.5694589151338606	0.1834023306435371	-0.27298322881482506	0.7848661075960784	0.9070633590135043
MOLM13_21	C12orf49	IDI1	-3.9563087869585596	-0.44202732145766	-3.6412467714569856	9	-1.4840343321597131	-1.1896342433985427	-1.8905691804226197	0.05868187758391388	0.23220657048718188
MOLM13_21	CXorf66	IDI1	-3.7265809528277423	-0.41092531409763305	-3.6412467714569856	3	-0.21847260289748324	-0.08735157433438777	-0.21625034957145253	0.8287926086232116	0.9277932311168107
MOLM13_21	FASN	IDI1	-3.6307861838305464	-0.16930969659444553	-3.6412467714569856	9	-1.94221760697725	-0.026657266997137035	-1.392204774695098	0.1638603973313244	0.4030868527823974
MOLM13_21	GPX4	IDI1	-3.9332771187841384	-3.4071736373314305	-3.6412467714569856	9	-0.18644000837977237	-0.2937250717891539	-0.33952798427643	0.7342120193613513	0.8815124160511649
MOLM13_21	GPX6	IDI1	-3.9452299410344924	-0.7166589205349245	-3.6412467714569856	3	-0.30968913541270393	-0.6057924322831324	-0.6473432245690172	0.5174098322996482	0.7598454401707854
MOLM13_21	GSX2	IDI1	-3.223646072948528	-1.538759202326883	-3.6412467714569856	3	1.0524191886714305	0.959821562041581	1.4228690802090795	0.15477411104280694	0.38999312478567466
MOLM13_21	ACACA	IDI2	-1.3110589347675448	-1.223785363859731	-0.11193308424192328	9	-0.29122244155176125	-1.1604915034857026	-1.0265167748790656	0.30464806071061334	0.5694548868750812
MOLM13_21	C12orf49	IDI2	-0.5723323518432933	-0.44202732145766	-0.11193308424192328	9	-0.13483988375552114	-1.2579750608305211	-0.9848688922547558	0.3246884752497977	0.5891948338976445
MOLM13_21	CXorf66	IDI2	0.30470570924655044	-0.41092531409763305	-0.11193308424192328	3	0.5057769253636857	3.65275916593293	2.9405290699648368	0.0032765225520180966	0.04603791856988139
MOLM13_21	FASN	IDI2	-0.179712175689447	-0.16930969659444553	-0.11193308424192328	9	-0.9035088418294829	-0.6468862765820033	-1.096294901747282	0.2729497397855877	0.533955907526404
MOLM13_21	GPX4	IDI2	-3.6057396203305854	-3.4071736373314305	-0.11193308424192328	9	-0.4608291563671292	-1.9907197585989118	-1.7335068621830103	0.08300561888232474	0.2912265724445335
MOLM13_21	GPX6	IDI2	-0.3947754135895714	-0.7166589205349245	-0.11193308424192328	3	-0.2662814413484488	1.5051584276405232	0.8760183180630793	0.38102007553857975	0.6456118780208531
MOLM13_21	GSX2	IDI2	-0.19224328559218218	-1.538759202326883	-0.11193308424192328	3	0.07508225294850722	1.8866661843741768	1.3871656230129825	0.16539126535084014	0.4056489910528002
MOLM13_21	ACACA	IRF8	-2.0756583217350113	-1.223785363859731	-1.584496374480376	9	0.4580927063590898	-0.13790585631522856	0.22640629291277445	0.8208854339614859	0.9258694214341113
MOLM13_21	C12orf49	IRF8	-1.7716501978703585	-0.44202732145766	-1.584496374480376	9	0.48424115376536037	-1.1064875038142585	-0.43999461368815407	0.6599410084686241	0.8378117856362778
MOLM13_21	CXorf66	IRF8	-1.191161049728866	-0.41092531409763305	-1.584496374480376	3	0.9851653200183099	2.589483069109619	2.5276581163099268	0.01148261064688822	0.09149219682319602
MOLM13_21	FASN	IRF8	-1.5765529873521518	-0.16930969659444553	-1.584496374480376	9	-1.0935273925725928	-0.9474380248064099	-1.443180486795925	0.14896963488562895	0.38097845553250387
MOLM13_21	GPX4	IRF8	-3.9169072597716497	-3.4071736373314305	-1.584496374480376	9	-1.0071102937529652	-1.138880968355538	-1.5174449738040003	0.12915437637600857	0.3647764826450352
MOLM13_21	GPX6	IRF8	-1.9633751347497455	-0.7166589205349245	-1.584496374480376	3	-0.6607646218259802	0.07628856649832925	-0.41328698216334564	0.6793963663365454	0.8514279481375604
MOLM13_21	GSX2	IRF8	-1.826491238597441	-1.538759202326883	-1.584496374480376	3	-0.7372813211113123	0.5928767408062696	-0.10210945796809302	0.9186697938833461	0.9668250657061873
MOLM13_21	ACACA	KEAP1	-1.1750604653089303	-1.223785363859731	0.08434036954262164	9	-0.3148655707501599	-1.5198016630471038	-1.29730564223881	0.19452604381248462	0.4424200008794232
MOLM13_21	C12orf49	KEAP1	-0.20539835262361394	-0.44202732145766	0.08434036954262164	9	0.876660982691575	-0.35848207102059865	0.36640782231041236	0.7140607836361217	0.8732746002228206
MOLM13_21	CXorf66	KEAP1	0.42239046390982676	-0.41092531409763305	0.08434036954262164	3	0.09885479299882173	3.077755086639438	2.246202387076396	0.024691047416758764	0.14673031045514706
MOLM13_21	FASN	KEAP1	0.27316498984862153	-0.16930969659444553	0.08434036954262164	9	0.5081540238763264	0.6970339786720489	0.8521966092066262	0.394104978303773	0.6580322799875686
MOLM13_21	GPX4	KEAP1	-3.3328776251494316	-3.4071736373314305	0.08434036954262164	9	0.526985608983452	-2.0423998817538718	-1.0715597085828443	0.2839178386713108	0.5474945707137053
MOLM13_21	GPX6	KEAP1	0.017405193082983494	-0.7166589205349245	0.08434036954262164	3	0.6627879991870607	1.9518354341659523	1.8488179599731684	0.06448410309654481	0.2463471035347265
MOLM13_21	GSX2	KEAP1	0.2547002112462901	-1.538759202326883	0.08434036954262164	3	0.9400870367665849	2.3416080580111363	2.3205088553039563	0.020313366442904275	0.12810873347871063
MOLM13_21	ACACA	LDLR	-2.451421046787501	-1.223785363859731	-1.8251710606089742	9	-0.5049463730793918	-0.6642605584027933	-0.8267541498613681	0.4083764225182833	0.6718838498268506
MOLM13_21	C12orf49	LDLR	-3.0390351300394585	-0.44202732145766	-1.8251710606089742	9	-6.125423604781921	-5.736773996316026	-8.387840363511154	4.9515395227258697e-17	2.052413132169873e-14
MOLM13_21	CXorf66	LDLR	-1.5793125691799457	-0.41092531409763305	-1.8251710606089742	3	0.4602718856606521	1.4275476204267095	1.334889974410612	0.18191235954318674	0.4263339057402396
MOLM13_21	FASN	LDLR	-1.770566752378894	-0.16930969659444553	-1.8251710606089742	9	-1.0138820358665344	-0.8265778341739333	-1.3014016546073266	0.1931210075892953	0.44094222575897146
MOLM13_21	GPX4	LDLR	-3.8544627780741303	-3.4071736373314305	-1.8251710606089742	9	-0.7201328786249016	-0.3375265622694818	-0.7478781628423908	0.45453365035357973	0.7056337006425424
MOLM13_21	GPX6	LDLR	-2.006968731693438	-0.7166589205349245	-1.8251710606089742	3	0.19298338175791915	0.3900501301951347	0.4122669499610124	0.6801437701925243	0.8515982929897646
MOLM13_21	GSX2	LDLR	-1.4260452208078072	-1.538759202326883	-1.8251710606089742	3	1.3346927913168392	1.6635910999395482	2.1201068714297806	0.03399703361191969	0.1778141379449932
MOLM13_21	ACACA	LPCAT3	-0.7304698893040609	-1.223785363859731	0.4611677778577559	9	0.6557109447630372	-0.5294655537182239	0.08926897210133489	0.9288681522720831	0.9734914010538014
MOLM13_21	C12orf49	LPCAT3	0.30314243301871113	-0.44202732145766	0.4611677778577559	9	2.1314600243877284	0.4106409881877064	1.7975368644532785	0.0722504311778699	0.26859016792131907
MOLM13_21	CXorf66	LPCAT3	0.8405320339178272	-0.41092531409763305	0.4611677778577559	3	0.12461346490974783	3.7973037344010394	2.7732142468848098	0.005550556415261754	0.06135215024335992
MOLM13_21	FASN	LPCAT3	0.17010599380876132	-0.16930969659444553	0.4611677778577559	9	-1.8311145204863182	-1.7685603891860067	-2.545354538696374	0.010916683617180843	0.08960327444200909
MOLM13_21	GPX4	LPCAT3	-3.526630979334394	-3.4071736373314305	0.4611677778577559	9	-0.42038882870481964	-2.690347004370406	-2.199622402047476	0.02783369642423791	0.1575026234518309
MOLM13_21	GPX6	LPCAT3	0.29423676199903925	-0.7166589205349245	0.4611677778577559	3	0.2261582384064908	2.0964373199577513	1.6423230692731112	0.10052306867016725	0.318067266899117
MOLM13_21	GSX2	LPCAT3	0.35276941699680703	-1.538759202326883	0.4611677778577559	3	0.09064666108521525	2.0698040245131364	1.5276693302057203	0.12659465861007438	0.3631383113763033
MOLM13_21	ACACA	MBTPS1	-3.5154576760797593	-1.223785363859731	-3.3597512625606414	9	-0.8884291025337747	-0.12045666395703171	-0.7133899669282369	0.4756044798016378	0.72663211012028
MOLM13_21	C12orf49	MBTPS1	-3.4545790635746516	-0.44202732145766	-3.3597512625606414	9	0.16952546742435995	-0.41993164868584615	-0.17706390882102466	0.859458190539005	0.9428350578092414
MOLM13_21	CXorf66	MBTPS1	-3.8770840957108663	-0.41092531409763305	-3.3597512625606414	3	-2.1427250477507767	-0.8915677254395147	-2.1455689960281896	0.03190738123658348	0.17232064524513163
MOLM13_21	FASN	MBTPS1	-3.4047520252335115	-0.16930969659444553	-3.3597512625606414	9	-2.0946628619805048	-0.44158989525732406	-1.7934015234459473	0.07290874417069136	0.27043109135348165
MOLM13_21	GPX4	MBTPS1	-3.797310750649953	-3.4071736373314305	-3.3597512625606414	9	0.2521822014126478	0.17068047814906132	0.2990090682287986	0.7649331264671233	0.8976827173541972
MOLM13_21	GPX6	MBTPS1	-4.2624741025746244	-0.7166589205349245	-3.3597512625606414	3	-2.897313875043774	-2.3448703234844457	-3.7067839950082706	0.00020990782754508425	0.006692830347495187
MOLM13_21	GSX2	MBTPS1	-4.0101817047363	-1.538759202326883	-3.3597512625606414	3	-2.421821890208557	-1.2083808572143597	-2.56694097978478	0.010260007403346372	0.08563255929158868
MOLM13_21	ACACA	MDH1	-1.2026010045065196	-1.223785363859731	-0.4850370858117559	9	1.2349958917314734	1.7335043396378158	2.0990466435550594	0.03581278920835002	0.1785219855753702
MOLM13_21	C12orf49	MDH1	-1.1482114105149674	-0.44202732145766	-0.4850370858117559	9	-1.7294312684113544	-1.6273972727591575	-2.3736362247422145	0.017613894350919316	0.11831201473006946
MOLM13_21	CXorf66	MDH1	-0.4767689675540166	-0.41092531409763305	-0.4850370858117559	3	-1.0626652216546248	2.4580088609262565	0.9866569494144865	0.32381084155779394	0.5891948338976445
MOLM13_21	FASN	MDH1	-0.7179351641299123	-0.16930969659444553	-0.4850370858117559	9	-1.8973771615974293	-0.8293953573187247	-1.9281193388787359	0.053840284060282385	0.22232545831518746
MOLM13_21	GPX4	MDH1	-4.026324945703876	-3.4071736373314305	-0.4850370858117559	9	-1.9351532565685627	-2.159264746424988	-2.895190734929021	0.0037892821141604595	0.049322561065956574
MOLM13_21	GPX6	MDH1	-1.2482591776965382	-0.7166589205349245	-0.4850370858117559	3	-2.334263898840701	0.44626099915432593	-1.3350196532681007	0.18186991418590992	0.4263339057402396
MOLM13_21	GSX2	MDH1	-0.8582389105549617	-1.538759202326883	-0.4850370858117559	3	-0.9627965031095855	1.2764725301348379	0.22180244580521064	0.8244676754051812	0.9262610966272194
MOLM13_21	ACACA	MDH2	-2.077280260992233	-1.223785363859731	-1.642929702077126	9	0.7487923813543843	-0.8424923168932587	-0.06625585981628043	0.9471741247285995	0.9784515257320985
MOLM13_21	C12orf49	MDH2	-1.6451942225237834	-0.44202732145766	-1.642929702077126	9	1.852576466178408	-1.3393676754796113	0.36289341606766673	0.7166845052000187	0.8732746002228206
MOLM13_21	CXorf66	MDH2	-1.2605609399472197	-0.41092531409763305	-1.642929702077126	3	0.9620236524927825	1.4681193849430385	1.7183706210241427	0.08572903552995467	0.29445017965148157
MOLM13_21	FASN	MDH2	-0.6141427264945478	-0.16930969659444553	-1.642929702077126	9	4.078452378283235	3.199460233523872	5.146261360691902	2.657291296982936e-07	2.937192646931805e-05
MOLM13_21	GPX4	MDH2	-3.529662986715906	-3.4071736373314305	-1.642929702077126	9	0.5296878248788395	-0.9212471767980991	-0.27687427297911826	0.7818766478041923	0.9063113250633018
MOLM13_21	GPX6	MDH2	-1.2918249088085363	-0.7166589205349245	-1.642929702077126	3	2.4902093873070372	1.356820880887989	2.7202611900706057	0.006523036968376603	0.06695441384107187
MOLM13_21	GSX2	MDH2	-1.610124734381861	-1.538759202326883	-1.642929702077126	3	0.15927133389048187	0.3456681787206874	0.357046153456388	0.7210572543456221	0.8732746002228206
MOLM13_21	ACACA	ME1	-1.4450058215728896	-1.223785363859731	-0.3181578528084275	9	-0.3172982271317396	-1.6826017307912864	-1.4141428219420626	0.1573199721970494	0.3922353592521924
MOLM13_21	C12orf49	ME1	-0.7498633114217532	-0.44202732145766	-0.3181578528084275	9	-0.23078017705430112	-1.7393523552292356	-1.3930940734139134	0.16359134506350415	0.4030229570806685
MOLM13_21	CXorf66	ME1	-0.43957189287037385	-0.41092531409763305	-0.3181578528084275	3	-1.6725999601989456	2.0091838930545323	0.2380007813606229	0.8118804881761134	0.9219848283534219
[truncated: 4,633 more rows]
