# Supplementary material for: Discovery of putative tumor suppressors from CRISPR screens reveals rewired lipid metabolism in acute myeloid leukemia cells
Source: Nat Commun. 2021 Nov 11;12:6506. doi: 10.1038/s41467-021-26867-8 (PMC8586352; doi:10.1038/s41467-021-26867-8)
Supplement: Supplementary file 11 — Source Data [file 41467_2021_26867_MOESM11_ESM.xlsx]

## Sheet: Fig5b_raw
Cell Line	Treatment	Parent |Count	Singlets | Count	Singlets/Live Cells | Count	Singlets/Early Apoptosis | Count	Singlets/Late Apoptosis | Count	Singlets/Necrosis | Count	Singlets | Freq. of Parent	Singlets/Live Cells | Freq. of Parent	Singlets/Early Apoptosis | Freq. of Parent	Singlets/Late Apoptosis | Freq. of Parent	Total Apoptosis %	Singlets/Necrosis | Freq. of Parent
MOLM13	Vehicle	25000	22242	17136	3305	1712	89	0.88968	0.770434	0.148593	0.0769715	0.225564	0.00400144
MOLM13	Vehicle	25000	22301	17359	3235	1626	81	0.89204	0.778396	0.145061	0.0729115	0.217972	0.00363212
MOLM13	Vehicle	25000	22670	17492	3593	1534	51	0.9068	0.771592	0.158491	0.0676665	0.226158	0.00224967
MOLM13	Vehicle	25000	21013	15124	4056	1788	45	0.84052	0.719745	0.193023	0.0850902	0.278114	0.00214153
MOLM13	C16:0 palmitic	25000	15690	6616	4768	4100	206	0.6276	0.42167	0.303888	0.261313	0.565201	0.0131294
MOLM13	C16:0 palmitic	25000	15770	6983	4718	3856	213	0.6308	0.442803	0.299176	0.244515	0.543691	0.0135067
MOLM13	C16:0 palmitic	25000	16130	5566	5282	5106	176	0.6452	0.345071	0.327464	0.316553	0.644017	0.0109113
MOLM13	C16:0 palmitic	25000	16181	5958	5403	4622	198	0.64724	0.36821	0.33391	0.285644	0.619554	0.0122366
MOLM13	C16:1 palmitoleic	25000	22941	18215	3132	1532	62	0.91764	0.793993	0.136524	0.06678	0.203304	0.00270258
MOLM13	C16:1 palmitoleic	25000	23386	19559	2591	1186	50	0.93544	0.836355	0.110793	0.0507141	0.161507	0.00213803
MOLM13	C16:1 palmitoleic	25000	22565	17348	3314	1736	167	0.9026	0.768801	0.146865	0.0769333	0.223798	0.00740084
MOLM13	C16:1 palmitoleic	25000	22717	16327	3915	2337	138	0.90868	0.718713	0.172338	0.102874	0.275212	0.00607475
MOLM13	C18:0 stearic	25000	14073	2148	6529	5256	140	0.56292	0.152633	0.463938	0.373481	0.837419	0.00994813
MOLM13	C18:0 stearic	25000	13809	2089	6477	5066	177	0.55236	0.151278	0.469042	0.366862	0.835904	0.0128177
MOLM13	C18:0 stearic	25000	13788	1506	6361	5772	149	0.55152	0.109225	0.461343	0.418625	0.879968	0.0108065
MOLM13	C18:0 stearic	25000	14562	1409	6587	6414	152	0.58248	0.0967587	0.452342	0.440461	0.892803	0.0104381
MOLM13	C18:1 oleic	25000	21852	17704	2590	1416	142	0.87408	0.810178	0.118525	0.0647996	0.183324	0.00649826
MOLM13	C18:1 oleic	25000	23262	19562	2515	1154	31	0.93048	0.840942	0.108116	0.0496088	0.157725	0.00133265
MOLM13	C18:1 oleic	25000	23301	19366	2704	1202	29	0.93204	0.831123	0.116047	0.0515858	0.167632	0.00124458
MOLM13	C18:1 oleic	25000	22943	18615	2880	1411	37	0.91772	0.811359	0.125528	0.0615002	0.187029	0.00161269
MOLM13	C18:2 linoleic	25000	21634	17215	2699	1637	83	0.86536	0.795738	0.124757	0.0756679	0.200425	0.00383655
MOLM13	C18:2 linoleic	25000	22915	18427	2917	1522	49	0.9166	0.804146	0.127297	0.0664194	0.193716	0.00213834
MOLM13	C18:2 linoleic	25000	22941	18109	2998	1783	51	0.91764	0.789373	0.130683	0.0777211	0.208404	0.00222309
MOLM13	C18:2 linoleic	25000	21687	15991	3184	2355	157	0.86748	0.737354	0.146816	0.10859	0.255406	0.00723936
MV411	Vehicle	25000	23874	21863	1004	921	86	0.95496	0.915766	0.0420541	0.0385775	0.0806316	0.00360225
MV411	Vehicle	25000	23900	21219	1246	1294	141	0.956	0.887824	0.0521339	0.0541423	0.106276	0.00589958
MV411	Vehicle	25000	23750	20705	1455	1477	113	0.95	0.871789	0.0612632	0.0621895	0.123453	0.00475789
MV411	Vehicle	25000	23765	21055	1240	1346	124	0.9506	0.885967	0.0521776	0.0566379	0.108815	0.00521776
MV411	C16:0 palmitic	25000	20089	10774	2888	5653	774	0.80356	0.536313	0.14376	0.281398	0.425158	0.0385285
MV411	C16:0 palmitic	25000	21174	9282	3603	7465	824	0.84696	0.438368	0.170162	0.352555	0.522717	0.0389157
MV411	C16:0 palmitic	25000	20332	8649	2923	7753	1007	0.81328	0.425389	0.143764	0.38132	0.525084	0.0495278
MV411	C16:0 palmitic	25000	19898	10981	2128	5553	1236	0.79592	0.551865	0.106945	0.279073	0.386019	0.0621168
MV411	C16:1 palmitoleic	25000	22026	19147	1195	1406	278	0.88104	0.869291	0.0542541	0.0638337	0.118088	0.0126214
MV411	C16:1 palmitoleic	25000	23125	20636	1182	1104	203	0.925	0.892368	0.0511135	0.0477405	0.0988541	0.00877838
MV411	C16:1 palmitoleic	25000	22579	19897	1185	1180	317	0.90316	0.881217	0.0524824	0.052261	0.104743	0.0140396
MV411	C16:1 palmitoleic	25000	22306	18918	1440	1629	319	0.89224	0.848113	0.0645566	0.0730297	0.137586	0.0143011
MV411	C18:0 stearic	25000	18608	11157	2134	4228	1089	0.74432	0.599581	0.114682	0.227214	0.341896	0.0585232
MV411	C18:0 stearic	25000	18126	8950	2705	5094	1377	0.72504	0.493766	0.149233	0.281033	0.430266	0.0759682
MV411	C18:0 stearic	25000	19074	7916	2756	7235	1167	0.76296	0.415015	0.14449	0.379312	0.523802	0.0611828
MV411	C18:0 stearic	25000	19204	7564	2539	6650	2451	0.76816	0.393876	0.132212	0.346282	0.478494	0.12763
MV411	C18:1 oleic	25000	22958	20744	1297	690	227	0.91832	0.903563	0.0564945	0.0300549	0.0865494	0.00988762
MV411	C18:1 oleic	25000	23675	21274	1439	817	145	0.947	0.898585	0.0607814	0.034509	0.0952904	0.0061246
MV411	C18:1 oleic	25000	23256	20466	1687	984	119	0.93024	0.880031	0.0725404	0.0423117	0.114852	0.00511696
MV411	C18:1 oleic	25000	22966	20383	1364	1010	209	0.91864	0.887529	0.0593921	0.0439781	0.10337	0.00910041
MV411	C18:2 linoleic	25000	21638	19448	917	989	284	0.86552	0.898789	0.0423791	0.0457066	0.0880858	0.0131251
MV411	C18:2 linoleic	25000	22682	20307	987	1142	246	0.90728	0.895291	0.0435147	0.0503483	0.093863	0.0108456
MV411	C18:2 linoleic	25000	22455	20109	1010	1076	260	0.8982	0.895524	0.0449788	0.0479181	0.0928969	0.0115787
MV411	C18:2 linoleic	25000	21478	19378	898	874	328	0.85912	0.902226	0.0418102	0.0406928	0.082503	0.0152714
NB4	Vehicle	25000	19498	15845	1690	1674	289	0.77992	0.812647	0.0866756	0.085855	0.172531	0.014822
NB4	Vehicle	25000	19163	15923	1694	1347	199	0.76652	0.830924	0.0883995	0.0702917	0.158691	0.0103846
NB4	Vehicle	25000	18293	15559	1450	978	306	0.73172	0.850544	0.0792653	0.0534631	0.132728	0.0167277
NB4	Vehicle	25000	17733	14034	1487	1646	566	0.70932	0.791406	0.083855	0.0928213	0.176676	0.0319179
NB4	C16:0 palmitic	25000	17126	10682	2300	3442	702	0.68504	0.62373	0.134299	0.200981	0.33528	0.0409903
NB4	C16:0 palmitic	25000	17897	11727	2438	3234	498	0.71588	0.655249	0.136224	0.180701	0.316925	0.0278259
NB4	C16:0 palmitic	25000	16342	9783	2391	3519	649	0.65368	0.598642	0.14631	0.215335	0.361645	0.0397136
NB4	C16:0 palmitic	25000	17191	9705	2530	4037	919	0.68764	0.56454	0.14717	0.234832	0.382002	0.0534582
NB4	C16:1 palmitoleic	25000	21873	20009	1145	536	183	0.87492	0.914781	0.0523476	0.0245051	0.0768527	0.00836648
NB4	C16:1 palmitoleic	25000	22375	20049	1373	864	89	0.895	0.896045	0.0613631	0.0386145	0.0999777	0.00397765
NB4	C16:1 palmitoleic	25000	22400	20369	1144	795	92	0.896	0.90933	0.0510714	0.0354911	0.0865625	0.00410714
NB4	C16:1 palmitoleic	25000	22265	20179	1279	699	108	0.8906	0.90631	0.0574444	0.0313946	0.088839	0.00485066
NB4	C18:0 stearic	25000	15499	9713	2582	2795	409	0.61996	0.626686	0.166591	0.180334	0.346926	0.0263888
NB4	C18:0 stearic	25000	15563	8312	3141	3605	505	0.62252	0.534087	0.201825	0.231639	0.433464	0.0324488
NB4	C18:0 stearic	25000	15510	8530	3453	3047	480	0.6204	0.549968	0.222631	0.196454	0.419084	0.0309478
NB4	C18:0 stearic	25000	14441	7355	2932	3530	624	0.57764	0.509314	0.203033	0.244443	0.447476	0.0432103
NB4	C18:1 oleic	25000	21994	20133	1140	495	226	0.87976	0.915386	0.0518323	0.0225061	0.0743385	0.0102755
NB4	C18:1 oleic	25000	22555	20930	907	420	298	0.9022	0.927954	0.0402128	0.0186211	0.058834	0.0132121
NB4	C18:1 oleic	25000	22176	20261	1082	649	184	0.88704	0.913645	0.0487915	0.0292659	0.0780574	0.00829726
NB4	C18:1 oleic	25000	21938	19997	1113	591	237	0.87752	0.911523	0.0507339	0.0269396	0.0776734	0.0108032
NB4	C18:2 linoleic	25000	21575	19612	1133	651	179	0.863	0.909015	0.0525145	0.0301738	0.0826883	0.00829664
NB4	C18:2 linoleic	25000	21377	19060	1136	773	408	0.85508	0.891612	0.0531412	0.0361604	0.0893016	0.0190859
NB4	C18:2 linoleic	25000	21482	19051	1254	868	309	0.85928	0.886835	0.0583745	0.0404059	0.0987804	0.0143841
NB4	C18:2 linoleic	25000	21341	18751	1370	769	451	0.85364	0.878637	0.0641957	0.0360339	0.10023	0.021133

## Sheet: Fig5b_values
	Vehicle			Palmitate (C16:0)			Palmitoleate (C16:1)			Stearate (C18:0)			Oleate (C18:1)			Linoleate (C18:2)
Cell Line	Mean	Upper Limit	Lower Limit	Mean	Upper Limit	Lower Limit	Mean	Upper Limit	Lower Limit	Mean	Upper Limit	Lower Limit	Mean	Upper Limit	Lower Limit	Mean	Upper Limit	Lower Limit
MOLM13	24	28.3091	19.6909	59.25	66.5274	51.9726	21.5	29.4561	13.5439	86.25	90.4348	82.0652	17.5	19.5543	15.4457	21.5	26.4473	16.5527
MV411	10.5	13.2561	7.74392	46.75	57.6492	35.8508	11.5	14.547	8.45304	44.25	56.6012	31.8988	10	11.2992	8.70077	8.75	9.54561	7.95439
NB4	16	19.4374	12.5626	35	39.1085	30.8915	9	10.2992	7.70077	41.25	48.1708	34.3292	7.25	8.77348	5.72652	9.25	10.7735	7.72652

## Sheet: Fig5c_raw
Cell Line	Treatment	Parent |Count	Singlets | Count	Singlets/Live Cells | Count	Singlets/Early Apoptosis | Count	Singlets/Late Apoptosis | Count	Singlets/Necrosis | Count	Singlets | Freq. of Parent	Singlets/Live Cells | Freq. of Parent	Singlets/Early Apoptosis | Freq. of Parent	Singlets/Late Apoptosis | Freq. of Parent	Total Apoptosis %	Singlets/Necrosis | Freq. of Parent
EOL1	Vehicle	19718	17649	11745	3771	2114	19	0.89507	0.665477	0.213666	0.11978	0.333447	0.00107655
EOL1	Vehicle	14958	13115	8432	3227	1450	6	0.876788	0.642928	0.246054	0.11056	0.356615	0.000457491
EOL1	Vehicle	8932	6529	3697	1957	869	6	0.730967	0.566243	0.29974	0.133098	0.432838	0.000918977
EOL1	Vehicle	9501	5058	3065	1384	606	3	0.532365	0.605971	0.273626	0.11981	0.393436	0.00059312
EOL1	C16:0 palmitic	16828	13898	10279	2434	1175	10	0.825885	0.739603	0.175133	0.0845445	0.259678	0.000719528
EOL1	C16:0 palmitic	11514	9060	6227	1849	975	9	0.786868	0.687307	0.204084	0.107616	0.3117	0.000993377
EOL1	C16:0 palmitic	6158	4491	2853	1153	477	8	0.729295	0.635271	0.256736	0.106212	0.362948	0.00178134
EOL1	C16:0 palmitic	7957	4355	2847	1016	486	6	0.547317	0.653731	0.233295	0.111596	0.344891	0.00137773
EOL1	C16:1 palmitoleic	15644	14365	9898	2606	1832	29	0.918243	0.689036	0.181413	0.127532	0.308945	0.0020188
EOL1	C16:1 palmitoleic	9907	8975	6061	1914	985	15	0.905925	0.67532	0.213259	0.109749	0.323008	0.00167131
EOL1	C16:1 palmitoleic	9051	7341	4731	1788	803	19	0.811071	0.644463	0.243564	0.109386	0.352949	0.0025882
EOL1	C16:1 palmitoleic	7428	4224	2686	1005	519	14	0.568659	0.63589	0.237926	0.122869	0.360795	0.00331439
EOL1	C18:0 stearic	19385	14444	4458	5408	4545	33	0.745112	0.30864	0.374412	0.314664	0.689075	0.00228469
EOL1	C18:0 stearic	16640	12212	3504	4680	4000	28	0.733894	0.286931	0.38323	0.327547	0.710776	0.00229283
EOL1	C18:0 stearic	7840	5314	1385	2436	1486	7	0.677806	0.260632	0.458412	0.279639	0.73805	0.00131728
EOL1	C18:0 stearic	11862	7009	2302	2556	2126	25	0.590878	0.328435	0.364674	0.303324	0.667998	0.00356684
EOL1	C18:1 oleic	14045	12351	7882	3128	1329	12	0.879388	0.638167	0.253259	0.107603	0.360861	0.000971581
EOL1	C18:1 oleic	14511	12565	7869	3139	1539	18	0.865895	0.626263	0.249821	0.122483	0.372304	0.00143255
EOL1	C18:1 oleic	10824	8499	5388	2247	859	5	0.7852	0.633957	0.264384	0.101071	0.365455	0.000588305
EOL1	C18:1 oleic	11798	7308	4524	1987	778	19	0.619427	0.619048	0.271894	0.106459	0.378352	0.00259989
EOL1	C18:2 linoleic	16392	14894	8141	3880	2824	49	0.908614	0.546596	0.260508	0.189607	0.450114	0.00328992
EOL1	C18:2 linoleic	9578	8684	4740	2456	1440	48	0.906661	0.545831	0.282819	0.165822	0.448641	0.00552741
EOL1	C18:2 linoleic	7556	6066	3341	1729	963	33	0.802806	0.550775	0.285031	0.158754	0.443785	0.00544016
EOL1	C18:2 linoleic	8129	4424	2410	1036	941	37	0.544224	0.544756	0.234177	0.212703	0.446881	0.00836347
NOMO1	Vehicle	19543	12613	9015	2469	1108	21	0.645397	0.714739	0.19575	0.0878459	0.283596	0.00166495
NOMO1	Vehicle	25000	16988	12367	2884	1704	33	0.67952	0.727984	0.169767	0.100306	0.270073	0.00194255
NOMO1	Vehicle	16943	10596	7251	2067	1265	13	0.625391	0.684315	0.195074	0.119385	0.314458	0.00122688
NOMO1	Vehicle	21796	14797	11029	2309	1437	22	0.678886	0.745354	0.156045	0.0971143	0.253159	0.00148679
NOMO1	C16:0 palmitic	25000	18056	13627	2620	1743	66	0.72224	0.754708	0.145104	0.096533	0.241637	0.00365529
NOMO1	C16:0 palmitic	25000	18026	13804	2493	1690	39	0.72104	0.765783	0.1383	0.0937535	0.232054	0.00216354
NOMO1	C16:0 palmitic	20396	14225	10355	2026	1815	29	0.697441	0.727944	0.142425	0.127592	0.270018	0.00203866
NOMO1	C16:0 palmitic	20249	14510	10930	1908	1640	32	0.716579	0.753274	0.131496	0.113025	0.244521	0.00220538
NOMO1	C16:1 palmitoleic	19671	14883	11134	2156	1524	69	0.756596	0.748102	0.144863	0.102399	0.247262	0.00463616
NOMO1	C16:1 palmitoleic	16158	12536	9596	1675	1247	18	0.775839	0.765475	0.133615	0.0994735	0.233089	0.00143586
NOMO1	C16:1 palmitoleic	16200	12667	9700	1640	1299	28	0.781914	0.765769	0.12947	0.10255	0.23202	0.00221047
NOMO1	C16:1 palmitoleic	16866	13377	10078	1687	1587	25	0.793134	0.753383	0.126112	0.118636	0.244748	0.00186888
NOMO1	C18:0 stearic	24349	15194	4076	4811	6254	53	0.624009	0.268264	0.316638	0.41161	0.728248	0.00348822
NOMO1	C18:0 stearic	25000	15817	3275	5175	7134	233	0.63268	0.207056	0.32718	0.451034	0.778213	0.014731
NOMO1	C18:0 stearic	22609	14349	2862	4796	6616	75	0.634659	0.199456	0.334239	0.461077	0.795317	0.00522685
NOMO1	C18:0 stearic	20956	13421	2746	4212	6362	101	0.640437	0.204605	0.313837	0.474033	0.78787	0.00752552
NOMO1	C18:1 oleic	25000	18666	14154	2930	1506	76	0.74664	0.758277	0.15697	0.0806815	0.237651	0.00407157
NOMO1	C18:1 oleic	17490	12671	9529	2053	1068	21	0.724471	0.752032	0.162024	0.084287	0.24631	0.00165733
NOMO1	C18:1 oleic	11104	7400	5128	1536	729	7	0.666427	0.692973	0.207568	0.0985135	0.306081	0.000945946
NOMO1	C18:1 oleic	21321	15807	11962	2431	1376	38	0.741382	0.756753	0.153793	0.08705	0.240843	0.002404
NOMO1	C18:2 linoleic	16175	12208	9130	1848	1184	46	0.754745	0.74787	0.151376	0.0969856	0.248362	0.00376802
NOMO1	C18:2 linoleic	23444	18220	14336	2322	1524	38	0.777171	0.786828	0.127442	0.0836443	0.211087	0.00208562
NOMO1	C18:2 linoleic	16633	12571	9370	1842	1335	24	0.755787	0.745366	0.146528	0.106197	0.252725	0.00190916
NOMO1	C18:2 linoleic	19156	14687	11246	1946	1454	41	0.766705	0.765711	0.132498	0.0989991	0.231497	0.00279158
MONOMAC1	Vehicle	25000	23199	21396	845	916	42	0.92796	0.922281	0.036424	0.0394845	0.0759084	0.00181042
MONOMAC1	Vehicle	25000	22856	20797	908	1073	78	0.91424	0.909914	0.039727	0.0469461	0.0866731	0.00341267
MONOMAC1	Vehicle	25000	23230	21332	1051	786	61	0.9292	0.918295	0.0452432	0.0338356	0.0790788	0.00262591
MONOMAC1	Vehicle	25000	22889	20593	1337	906	53	0.91556	0.89969	0.0584123	0.0395823	0.0979947	0.00231552
MONOMAC1	C16:0 palmitic	25000	20516	17702	1473	1299	42	0.82064	0.862839	0.0717976	0.0633164	0.135114	0.00204718
MONOMAC1	C16:0 palmitic	25000	20176	17341	1477	1313	45	0.80704	0.859487	0.0732058	0.0650773	0.138283	0.00223037
MONOMAC1	C16:0 palmitic	25000	20392	17884	1296	1174	38	0.81568	0.877011	0.0635543	0.0575716	0.121126	0.00186348
MONOMAC1	C16:0 palmitic	25000	20317	17608	1385	1276	48	0.81268	0.866663	0.0681695	0.0628045	0.130974	0.00236255
MONOMAC1	C16:1 palmitoleic	25000	19506	16624	1298	1468	116	0.78024	0.852251	0.0665436	0.0752589	0.141803	0.00594689
MONOMAC1	C16:1 palmitoleic	25000	19711	17020	1288	1227	176	0.78844	0.863477	0.0653442	0.0622495	0.127594	0.00892902
MONOMAC1	C16:1 palmitoleic	25000	18698	15201	1450	1824	223	0.74792	0.812975	0.0775484	0.0975505	0.175099	0.0119264
MONOMAC1	C16:1 palmitoleic	25000	18605	15160	1421	1836	188	0.7442	0.814835	0.0763773	0.0986831	0.17506	0.0101048
MONOMAC1	C18:0 stearic	25000	13155	7551	2239	3242	123	0.5262	0.574002	0.170201	0.246446	0.416648	0.00935006
MONOMAC1	C18:0 stearic	25000	13363	7972	2235	3011	145	0.53452	0.596573	0.167253	0.225324	0.392577	0.0108509
MONOMAC1	C18:0 stearic	25000	13415	7804	2160	3288	163	0.5366	0.581737	0.161014	0.245099	0.406113	0.0121506
MONOMAC1	C18:0 stearic	25000	12868	7219	2274	3210	165	0.51472	0.561004	0.176717	0.249456	0.426173	0.0128225
MONOMAC1	C18:1 oleic	25000	19140	17266	1042	800	32	0.7656	0.90209	0.054441	0.0417973	0.0962382	0.00167189
MONOMAC1	C18:1 oleic	25000	19051	17471	1005	551	24	0.76204	0.917065	0.0527531	0.0289224	0.0816755	0.00125978
MONOMAC1	C18:1 oleic	25000	18731	16926	1044	717	44	0.74924	0.903636	0.0557365	0.0382788	0.0940153	0.00234905
MONOMAC1	C18:1 oleic	25000	18692	16869	1074	700	49	0.74768	0.902472	0.0574577	0.0374492	0.0949069	0.00262144
MONOMAC1	C18:2 linoleic	25000	17439	14066	1649	1654	70	0.69756	0.806583	0.0945582	0.0948449	0.189403	0.00401399
MONOMAC1	C18:2 linoleic	25000	17228	13731	1536	1773	188	0.68912	0.797016	0.0891572	0.102914	0.192071	0.0109125
MONOMAC1	C18:2 linoleic	25000	17631	14121	1548	1804	158	0.70524	0.800919	0.0877999	0.10232	0.19012	0.00896149
MONOMAC1	C18:2 linoleic	25000	18144	15056	1414	1593	81	0.72576	0.829806	0.0779321	0.0877976	0.16573	0.00446429
OCIAML3	Vehicle	25000	23318	22002	692	532	92	0.93272	0.943563	0.0296766	0.022815	0.0524916	0.00394545
OCIAML3	Vehicle	25000	23752	22565	626	474	87	0.95008	0.950025	0.0263557	0.0199562	0.0463119	0.00366285
OCIAML3	Vehicle	25000	23812	22446	736	581	49	0.95248	0.942634	0.0309088	0.0243995	0.0553082	0.00205779
OCIAML3	Vehicle	25000	23996	22803	664	458	71	0.95984	0.950283	0.0276713	0.0190865	0.0467578	0.00295883
OCIAML3	C16:0 palmitic	25000	23978	22366	701	821	90	0.95912	0.932772	0.0292351	0.0342397	0.0634749	0.00375344
OCIAML3	C16:0 palmitic	25000	23830	22161	695	867	107	0.9532	0.929962	0.0291649	0.0363827	0.0655476	0.00449014
OCIAML3	C16:0 palmitic	25000	23867	22321	629	808	109	0.95468	0.935224	0.0263544	0.0338543	0.0602087	0.00456698
OCIAML3	C16:0 palmitic	25000	23995	22240	691	910	154	0.9598	0.92686	0.0287977	0.0379246	0.0667222	0.006418
OCIAML3	C16:1 palmitoleic	25000	23049	21527	769	640	113	0.92196	0.933967	0.0333637	0.0277669	0.0611306	0.0049026
OCIAML3	C16:1 palmitoleic	25000	23063	21854	669	476	64	0.92252	0.947578	0.0290075	0.0206391	0.0496466	0.00277501
OCIAML3	C16:1 palmitoleic	25000	22447	20900	720	678	149	0.89788	0.931082	0.0320756	0.0302045	0.06228	0.00663786
OCIAML3	C16:1 palmitoleic	25000	23044	21303	777	791	173	0.92176	0.924449	0.0337181	0.0343256	0.0680437	0.00750738
OCIAML3	C18:0 stearic	25000	22638	18091	1504	2555	488	0.90552	0.799143	0.066437	0.112863	0.1793	0.0215567
OCIAML3	C18:0 stearic	25000	22317	16824	1665	3365	463	0.89268	0.753865	0.0746068	0.150782	0.225389	0.0207465
OCIAML3	C18:0 stearic	25000	21929	16384	1601	3343	601	0.87716	0.747138	0.0730083	0.152447	0.225455	0.0274066
OCIAML3	C18:0 stearic	25000	22233	15658	1871	3986	718	0.88932	0.704268	0.0841542	0.179283	0.263437	0.0322943
OCIAML3	C18:1 oleic	25000	22056	20878	600	478	100	0.88224	0.94659	0.0272035	0.0216721	0.0488756	0.00453391
OCIAML3	C18:1 oleic	25000	21433	20430	532	350	121	0.85732	0.953203	0.0248215	0.01633	0.0411515	0.0056455
OCIAML3	C18:1 oleic	25000	22223	21245	561	334	83	0.88892	0.955992	0.0252441	0.0150295	0.0402736	0.00373487
OCIAML3	C18:1 oleic	25000	22259	21301	537	317	104	0.89036	0.956961	0.0241251	0.0142414	0.0383665	0.00467227
OCIAML3	C18:2 linoleic	25000	21284	19832	674	668	110	0.85136	0.93178	0.031667	0.0313851	0.0630521	0.0051682
OCIAML3	C18:2 linoleic	25000	21728	20691	551	400	86	0.86912	0.952274	0.025359	0.0184094	0.0437684	0.00395803
OCIAML3	C18:2 linoleic	25000	21217	20138	537	453	89	0.84868	0.949145	0.0253099	0.0213508	0.0466607	0.00419475
OCIAML3	C18:2 linoleic	25000	21623	20406	637	490	90	0.86492	0.943717	0.0294594	0.0226611	0.0521204	0.00416223

## Sheet: Fig5c_values
	Vehicle			Palmitate (C16:0)			Palmitoleate (C16:1)			Stearate (C18:0)			Oleate (C18:1)			Linoleate (C18:2)
Cell Line	Mean	Upper Limit	Lower Limit	Mean	Upper Limit	Lower Limit	Mean	Upper Limit	Lower Limit	Mean	Upper Limit	Lower Limit	Mean	Upper Limit	Lower Limit	Mean	Upper Limit	Lower Limit
EOL1	37.75	44.5477	30.9523	32	39.2338	24.7662	33.5	37.2879	29.7121	70.25	75.0015	65.4985	37	38.2992	35.7008	44.75	45.5456	43.9544
NOMO1	27.75	31.7281	23.7719	24.5	27.2561	21.7439	24	25.8374	22.1626	79	81.4841	76.5159	26	31.3569	20.6431	23.5	26.547	20.453
MONOMAC1	8.75	10.2735	7.22652	13.25	14.7735	11.7265	15.75	19.9348	11.5652	41.25	43.9675	38.5325	9	10.2992	7.70077	18.5	20.0912	16.9088
OCIAML3	5.25	6.04561	4.45439	6.5	7.41869	5.58131	6	7.29923	4.70077	22.5	27.7775	17.2225	4.25	5.04561	3.45439	5	6.29923	3.70077
